# Supplementary material for: Analysis of Faecal Microbiota and Small ncRNAs in Autism: Detection of miRNAs and piRNAs with Possible Implications in Host–Gut Microbiota Cross-Talk
Source: Nutrients. 2022 Mar 23;14(7):1340. doi: 10.3390/nu14071340 (PMC9000903; doi:10.3390/nu14071340)
Supplement: Supplementary file 1 [file nutrients-14-01340-s001.zip]

Archive with 15 entries (12 files):
- Chiappori_Cupaioli_Supplementary Figures_accepted.pdf
- Suplementary Figures_Accepted/
- Suplementary Figures_Accepted/.DS_Store
- Suplementary Figures_Accepted/Chiappori_Cupaioli_Supplementary_Table_S1.xlsx
- Suplementary Figures_Accepted/Chiappori_Cupaioli_Supplementary_Table_S2.xlsx
- Suplementary Figures_Accepted/Chiappori_Cupaioli_Supplementary_Table_S3.xlsx
- Suplementary Figures_Accepted/Chiappori_Cupaioli_Supplementary_Table_S4.xlsx
- __MACOSX/
- __MACOSX/._Suplementary Figures_Accepted
- __MACOSX/Suplementary Figures_Accepted/
- __MACOSX/Suplementary Figures_Accepted/._.DS_Store
- __MACOSX/Suplementary Figures_Accepted/._Chiappori_Cupaioli_Supplementary_Table_S1.xlsx
- __MACOSX/Suplementary Figures_Accepted/._Chiappori_Cupaioli_Supplementary_Table_S2.xlsx
- __MACOSX/Suplementary Figures_Accepted/._Chiappori_Cupaioli_Supplementary_Table_S3.xlsx
- __MACOSX/Suplementary Figures_Accepted/._Chiappori_Cupaioli_Supplementary_Table_S4.xlsx
