# Supplementary material for: Analysis of Faecal Microbiota and Small ncRNAs in Autism: Detection of miRNAs and piRNAs with Possible Implications in Host–Gut Microbiota Cross-Talk
Source: Nutrients. 2022 Mar 23;14(7):1340. doi: 10.3390/nu14071340 (PMC9000903; doi:10.3390/nu14071340)
Supplement: Supplementary file 1 [file nutrients-14-01340-s001.zip › Suplementary Figures_Accepted/Chiappori_Cupaioli_Supplementary_Table_S1.xlsx]

## Sheet: Sheet1
						ASD1			ASD2			ASD3			ASD4			ASD5			ASD6			Ctrl1	Ctrl2	Ctrl3	Ctrl4	Ctrl5	Ctrl6
Kingdom	Phylum	Class	Order	Family	Genus	abundance	l2FC	pval	abundance	l2FC	pval	abundance	l2FC	pval	abundance	l2FC	pval	abundance	l2FC	pval	abundance	l2FC	pval	abundance	abundance	abundance	abundance	abundance	abundance
Archaea	Euryarchaeota	Methanobacteria	Methanobacteriales	Methanobacteriaceae	Methanobrevibacter		-22.8718	7.88109e-06		-26.5739	2.95041e-07		-22.1075	3.39472e-05		-19.8815	0.000122596		-21.3123	3.09795e-05		-30	2.94069e-09		181	1280	978
Bacteria	Actinobacteriota	Actinobacteria	Bifidobacteriales	Bifidobacteriaceae	Bifidobacterium		-12.4315	0.00543105		-16.4762	0.000199933		-11.6047	0.0104293		-9.31025	0.0361128		-11.463	0.0101728		-30	1.23679e-11		3619	1236		185	723
Bacteria	Actinobacteriota	Coriobacteriia	Coriobacteriales	Coriobacteriaceae	Collinsella		-12.7349	6.64157e-07		-16.8547	1.63872e-11		-11.9482	1.27729e-06		-9.69216	0.000112731		-11.8214	3.5751e-06		-21.0843	2.11201e-16	285	3969	834	632	747	806
Bacteria	Actinobacteriota	Coriobacteriia	Coriobacteriales	Eggerthellaceae	Enterorhabdus		-22.4855	2.48583e-05		-26.3716	7.62516e-07		-21.7639	4.48859e-05		-19.71	0.000219315		-21.6906	4.76128e-05		-30	1.85431e-08		1936		393
Bacteria	Bacteroidota	Bacteroidia	Bacteroidales	Bacteroidaceae	Bacteroides		-16.8465	1.41877e-12	19525	-4.30634	0.000159777	12570	-0.0302356	0.977306	26	-6.68365	9.53074e-09		-15.9164	1.97207e-11		-25.182	2.60605e-26	13597	7153	21017	25907	30820	11054
Bacteria	Bacteroidota	Bacteroidia	Bacteroidales	Barnesiellaceae	Barnesiella		-13.6868	0.000985883		-17.6072	1.58943e-05		-12.8492	0.00206718		-10.42	0.010548		-12.5069	0.00197863		-21.7067	7.46099e-08	332		8415	4215	37	94
Bacteria	Bacteroidota	Bacteroidia	Bacteroidales	Prevotellaceae	Prevotella_9																84303	10.3704	4.71342e-05
Bacteria	Bacteroidota	Bacteroidia	Bacteroidales	Rikenellaceae	Alistipes	7754	0.235764	0.862702		-19.1879	7.16595e-16		-14.3309	1.9593e-09		-12.0178	4.16567e-07		-14.1386	5.50891e-09		-23.3805	4.47848e-22	2770	13533	10313	4195	2316	3462
Bacteria	Bacteroidota	Bacteroidia	Bacteroidales	Tannerellaceae	Parabacteroides		-13.8364	0.000165115		-18.0081	9.54831e-07		-13.0457	0.000375958		-10.8299	0.00315576		-12.9489	0.000415382		-22.2356	1.65381e-09		2623	797	1392	5516	1969
Bacteria	Desulfobacterota	Desulfovibrionia	Desulfovibrionales	Desulfovibrionaceae	Bilophila		-7.11453	0.0381028		-11.2814	0.000980016		-6.38254	0.0658777		-4.11122	0.228947		-6.20633	0.0695583		-15.4538	5.74957e-06	37		25	22	41
Bacteria	Desulfobacterota	Desulfovibrionia	Desulfovibrionales	Desulfovibrionaceae	Desulfovibrio	329	10.7223	2.60301e-05
Bacteria	Firmicutes	Bacilli	Erysipelotrichales	Erysipelatoclostridiaceae	Erysipelotrichaceae UCG-003		-8.97753	0.00268782		-13.0486	8.68778e-06		-8.18657	0.00610226		-5.87255	0.0445308		-7.99092	0.00677437		-17.2243	3.95196e-09	80	46	158	51	111
Bacteria	Firmicutes	Bacilli	Erysipelotrichales	Erysipelotrichaceae	Holdemanella		-22.4444	2.57191e-05		-27.0477	3.94595e-07		-22.3882	2.69428e-05		-20.3746	0.000133283		-22.1154	3.37272e-05		-30	1.85393e-08		649		3760
Bacteria	Firmicutes	Bacilli	Lactobacillales	Lactobacillaceae	Limosilactobacillus																3774	5.88889	0.144134
Bacteria	Firmicutes	Bacilli	Lactobacillales	Streptococcaceae	Streptococcus		-11.8891	2.3975e-08		-16.0851	4.77165e-14		-11.1815	1.07048e-07		-8.92251	3.09851e-05		-11.0027	3.60875e-07		-20.265	9.52738e-21	853	947	428	894	487	480
Bacteria	Firmicutes	Clostridia	Christensenellales	Christensenellaceae	Christensenellaceae R-7 group		-12.8757	0.000299917		-17.1999	2.19052e-06	1323	0.500393	0.857436		-10.0564	0.00582807		-12.0329	0.00077219		-21.292	3.09177e-09	3452	565	668	6144		163
Bacteria	Firmicutes	Clostridia	Clostridiales	Clostridiaceae	Clostridium sensu stricto 1		-7.9836	0.00124331		-12.1601	7.97263e-07		-7.26556	0.0031503		-4.98156	0.0423558		-7.06827	0.00416102		-16.3376	3.94971e-11	56	13	40	15	23	85
Bacteria	Firmicutes	Clostridia	Lachnospirales	Lachnospiraceae	[Eubacterium] eligens group		-12.1168	3.1577e-05		-16.3851	2.58544e-08		-11.4548	8.76805e-05		-9.20667	0.0017618		-11.26	0.000128749		-20.5608	3.70326e-12	1002	85	76	625	152	2413
Bacteria	Firmicutes	Clostridia	Lachnospirales	Lachnospiraceae	[Eubacterium] ruminantium group		-24.7746	3.39446e-06		-28.6393	7.87214e-08		-24.1396	6.00204e-06		-21.5825	5.19154e-05		-23.9676	6.98762e-06		-30	1.85326e-08		409		1248		6752
Bacteria	Firmicutes	Clostridia	Lachnospirales	Lachnospiraceae	[Eubacterium] xylanophilum group		-7.38407	0.0100331		-11.6497	6.10063e-05		-6.69742	0.0204417		-4.47343	0.122623		-6.51842	0.0237796		-15.83	5.19866e-08	12	15		53	19	76
Bacteria	Firmicutes	Clostridia	Lachnospirales	Lachnospiraceae	Agathobacter		-13.9324	1.72639e-07		-18.2735	3.04008e-11		-13.3562	9.34073e-07		-11.1248	5.55255e-05		-13.074	1.13241e-06		-22.3621	1.87021e-16	3986	609	994	16254	581	1351
Bacteria	Firmicutes	Clostridia	Lachnospirales	Lachnospiraceae	Anaerostipes		-8.46166	0.000108165		-12.6105	4.05874e-09		-7.70983	0.000290992		-5.4382	0.0109448		-7.5251	0.000488134		-16.79	8.75204e-15	39	56	66	80	63	48
Bacteria	Firmicutes	Clostridia	Lachnospirales	Lachnospiraceae	Blautia		-10.5617	1.06354e-06		-14.7257	5.47954e-12		-9.83139	3.43781e-06		-7.56421	0.000417582		-9.65383	8.67326e-06		-18.9124	3.52409e-18	251	546	219	351	146	160
Bacteria	Firmicutes	Clostridia	Lachnospirales	Lachnospiraceae	Coprococcus		-12.1592	0.000192988		-16.43	6.54655e-07	636	0.235386	0.922331		-9.2812	0.00520909		-11.2899	0.000603234		-20.5687	4.24002e-10	861	1582	308	3260		518
Bacteria	Firmicutes	Clostridia	Lachnospirales	Lachnospiraceae	Dorea		-8.98453	2.68827e-05		-13.2179	1.3797e-09		-8.30047	0.000111196		-6.053	0.00555066		-8.09368	0.000176049		-17.3756	1.69137e-15	76	75	48	226	57	103
Bacteria	Firmicutes	Clostridia	Lachnospirales	Lachnospiraceae	Lachnoclostridium		-9.41432	0.000133943		-13.5335	2.04015e-08		-8.63521	0.000328888		-6.35594	0.00820241		-8.47393	0.000522872		-17.7284	3.68382e-13	95	68	141	40	177	62
Bacteria	Firmicutes	Clostridia	Lachnospirales	Lachnospiraceae	Lachnospiraceae NK4A136 group		-13.4991	6.49903e-07		-17.8456	1.77051e-10		-12.9269	2.95033e-06		-10.7012	0.000140563	1220	0.0242595	0.988959		-21.9528	2.658e-15	3724	1836	178	10580	301	875
Bacteria	Firmicutes	Clostridia	Lachnospirales	Lachnospiraceae	Lachnospiraceae UCG-001		-6.87788	0.0435456		-11.1138	0.00114298		-6.1842	0.0721482		-3.94364	0.247947		-6.02179	0.0775224		-15.3167	7.52085e-06	18	39		13		55
Bacteria	Firmicutes	Clostridia	Lachnospirales	Lachnospiraceae	Roseburia		-10.9937	0.00369763		-15.1989	7.96565e-05		-10.2183	0.00786091		-8.02148	0.0372099		-10.1507	0.00848279		-19.4296	4.65463e-07	254	36		20	1112	40
Bacteria	Firmicutes	Clostridia	Monoglobales	Monoglobaceae	Monoglobus		-10.7503	0.000482423		-15.0332	2.24119e-06		-10.102	0.00133831		-7.86899	0.0133648		-9.91891	0.00169559		-19.2027	1.50594e-09	509	180		500	210	476
Bacteria	Firmicutes	Clostridia	Oscillospirales	Ethanoligenenaceae	Acetanaerobacterium										83	11.7167	5.4635e-05
Bacteria	Firmicutes	Clostridia	Oscillospirales	Oscillospiraceae	UCG-002	2423	0.405264	0.820931		-17.4764	2.97923e-10		-12.592	5.02802e-06		-10.3128	0.000206264		-12.2972	6.20464e-06		-21.5773	4.43406e-15	187	887	2565	8498	189	1210
Bacteria	Firmicutes	Clostridia	Oscillospirales	Oscillospiraceae	UCG-003		-8.08959	0.00727089		-12.2416	4.67528e-05		-7.38623	0.0158177		-5.07625	0.0908282		-7.06734	0.0169438		-16.3293	3.24071e-08	13	12	96	221		19
Bacteria	Firmicutes	Clostridia	Oscillospirales	Oscillospiraceae	UCG-005		-9.26429	2.40371e-05		-13.428	5.45001e-10		-8.52255	6.92938e-05		-6.25536	0.00373454		-8.34469	0.000130283		-17.6112	8.74739e-16	90	88	98	113	110	101
Bacteria	Firmicutes	Clostridia	Oscillospirales	Ruminococcaceae	CAG-352		-25.134	2.44381e-06		-29.234	4.21617e-08		-24.3801	4.84433e-06		-22.5294	2.39577e-05		-24.4771	4.44087e-06		-30	1.8532e-08	10865	2612
Bacteria	Firmicutes	Clostridia	Oscillospirales	Ruminococcaceae	Faecalibacterium		-11.8704	1.14207e-07		-16.1329	2.3105e-12		-11.2186	6.94295e-07		-8.97527	0.000103698		-11.0035	1.41921e-06		-20.2826	1.35982e-18	836	781	246	1941	217	681
Bacteria	Firmicutes	Clostridia	Oscillospirales	Ruminococcaceae	Ruminococcus		-24.5105	1.08682e-07	11473	-1.22158	0.750173		-23.9409	5.51549e-07		-9.99766	0.0342042		-22.6826	8.45001e-07		-30	8.51172e-11			919	9950	741	130
Bacteria	Firmicutes	Clostridia	Peptostreptococcales-Tissierellales	Anaerovoracaceae	Family XIII UCG-001		-9.81256	2.39083e-05		-13.9554	9.45367e-10		-9.04379	5.92266e-05		-6.79039	0.00292264		-8.90454	0.000127797		-18.1675	6.47764e-15	79	362	113	131	162	76
Bacteria	Firmicutes	Negativicutes	Acidaminococcales	Acidaminococcaceae	Acidaminococcus																4410	6.11356	0.135213
Bacteria	Firmicutes	Negativicutes	Acidaminococcales	Acidaminococcaceae	Phascolarctobacterium		-27.6264	6.87048e-09		-30	4.9281e-10		-27.0165	4.61898e-08		-24.9089	2.24176e-07		-26.7141	2.57285e-08	359	-13.5049	0.000537199		3159	10760	56813		21405
Bacteria	Firmicutes	Negativicutes	Veillonellales-Selenomonadales	Veillonellaceae	Dialister	7980	-0.621876	0.829211		-20.1981	7.64185e-08		-15.2944	5.51649e-05		-13.04	0.000512705	7964	0.238864	0.934136		-24.4234	6.91076e-11	14046	38530	3625		2483	13430
Bacteria	Proteobacteria	Gammaproteobacteria	Burkholderiales	Sutterellaceae	Sutterella				948	8.06401	0.0336043
Bacteria	Proteobacteria	Gammaproteobacteria	Enterobacterales	Pasteurellaceae	Haemophilus																1932	4.92295	0.170672
Bacteria	Synergistota	Synergistia	Synergistales	Synergistaceae	Cloacibacillus	3221	14.0134	0.000233299
Bacteria	Verrucomicrobiota	Verrucomicrobiae	Verrucomicrobiales	Akkermansiaceae	Akkermansia		-15.7693	0.000211754		-19.6519	3.2017e-06		-14.8836	0.000558998		-12.4649	0.00304818		-14.6245	0.000529164		-23.8239	1.26934e-08	76	15196	31638		428	2653
