# Supplementary material for: Analysis of Faecal Microbiota and Small ncRNAs in Autism: Detection of miRNAs and piRNAs with Possible Implications in Host–Gut Microbiota Cross-Talk
Source: Nutrients. 2022 Mar 23;14(7):1340. doi: 10.3390/nu14071340 (PMC9000903; doi:10.3390/nu14071340)
Supplement: Supplementary file 1 [file nutrients-14-01340-s001.zip › Suplementary Figures_Accepted/Chiappori_Cupaioli_Supplementary_Table_S2.xlsx]

## Sheet: 18S
						ASD2			ASD3			ASD5			ASD6			Ctrl2	Ctrl3	Ctrl5	Ctrl6
Kingdom	Phylum	Class	Order	Family	Genus	abundance	l2FC	pval	abundance	l2FC	pval	abundance	l2FC	pval	abundance	l2FC	pval	abundance	abundance	abundance	abundance
Eukaryota	Opisthokonta	Nucletmycea	Fungi	Aspergillaceae	Penicillium		-23.9394	1.31732e-05		-7.00213	0.202531		-8.76678	0.110569	24	-1.84422	0.70777	1997	43
Eukaryota	Opisthokonta	Nucletmycea	Fungi	Cladosporiaceae	Cladosporium		-9.31439	0.0903703	22	2.02511	0.692193		-5.75556	0.295369		-5.14742	0.349361			14
Eukaryota	Opisthokonta	Nucletmycea	Fungi	Debaryomycetaceae	Candida-Lodderomyces_clade				19	7.97109	0.124612				1205	13.0691	0.0117752
Eukaryota	Opisthokonta	Nucletmycea	Fungi	Debaryomycetaceae	Meyerozyma-Candida_clade		-9.44345	0.0859618		-4.12659	0.453261	852	6.29219	0.217971		-5.27644	0.337362		21
Eukaryota	Opisthokonta	Nucletmycea	Fungi	Dipodascaceae	Geotrichum	1147	8.85393	0.0875067
Eukaryota	Opisthokonta	Nucletmycea	Fungi	Incertae_Sedis	Symmetrospora							39	7.53478	0.1463
Eukaryota	Opisthokonta	Nucletmycea	Fungi	Incertae_Sedis	Tilletiopsis				11	7.18263	0.167047
Eukaryota	Opisthokonta	Nucletmycea	Fungi	Lichtheimiaceae	Lichtheimia		-24.344	NA		-19.3629	0.000424738		-21.0092	0.000131289		-20.4384	0.000199112		206
Eukaryota	Opisthokonta	Nucletmycea	Fungi	Malasseziaceae	Malassezia		-26.4107	NA		-21.4083	NA	288	-0.708354	NA		-22.4785	NA		904
Eukaryota	Opisthokonta	Nucletmycea	Fungi	Phaffomycetaceae	Cyberlindnera-Candida_clade		-23.6356	1.69456e-05		-18.6505	0.000688367		-20.1551	0.000244182		-18.819	0.000614571		124
Eukaryota	Opisthokonta	Nucletmycea	Fungi	Pichiaceae	Saturnispora		-9.44345	0.0859618		-4.12659	0.453261		-5.88461	0.284622		-5.27644	0.337362		21
Eukaryota	Opisthokonta	Nucletmycea	Fungi	Pleosporales	uncultured										21	7.22687	0.16443
Eukaryota	Opisthokonta	Nucletmycea	Fungi	Saccharomycetaceae	Zygosaccharomyces		-21.5132	9.12534e-05		-4.4955	0.41374		-18.1956	0.000935123		-5.64699	0.304403				72
Eukaryota	Opisthokonta	Nucletmycea	Fungi	Trichomonascaceae	Wicherhamiella-Candida_clade										31	7.78872	0.133795
Eukaryota	Opisthokonta	Nucletmycea	Fungi	Trichosporonaceae	Cutaneotrichosporon										105	9.54868	0.0658118
Eukaryota	Opisthokonta	Nucletmycea	Fungi	Ustilaginaceae	Sporisorium		-9.44345	0.0859618		-4.12659	0.453261		-5.88461	0.284622		-5.27644	0.337362		21
