# Supplementary material for: Analysis of Faecal Microbiota and Small ncRNAs in Autism: Detection of miRNAs and piRNAs with Possible Implications in Host–Gut Microbiota Cross-Talk
Source: Nutrients. 2022 Mar 23;14(7):1340. doi: 10.3390/nu14071340 (PMC9000903; doi:10.3390/nu14071340)
Supplement: Supplementary file 1 [file nutrients-14-01340-s001.zip › Suplementary Figures_Accepted/Chiappori_Cupaioli_Supplementary_Table_S3.xlsx]

## Sheet: sncRNAs
				ASD1			ASD2			ASD3			ASD4			ASD5			ASD6			Ctrl1	Ctrl2	Ctrl3	Ctrl4	Ctrl5	Ctrl6
ID	Seqence lenght	sncRNA Class	Source database	logFC	FDR	Normalyzed count	logFC	FDR	Normalyzed count	logFC	FDR	Normalyzed count	logFC	FDR	Normalyzed count	logFC	FDR	Normalyzed count	logFC	FDR	Normalyzed count	Normalyzed count
hsa-mir-933	77	miRNA_primary_transcript	miRBase	12.563	0	424.5	0	1	0	0	1	0	0	1	0	0	1	0	0	1	0	0	0	0	0	0	0
ENST00000644437	107	snRNA	Ensembl	11.132	0.005	157.4	0	1	0	0	1	0	0	1	0	0	1	0	0	1	0	0	0	0	0	0	0
hsa-piR-12902	26	piRNA	piRNABank	9.683	0.008	238.3	-2.097	1	0	-2.166	1	0	-2.083	1	0	4.097	1	1.6	-2.14	1	0	1.8	0	0	0	0.7	0
hsa-mir-3615	87	miRNA_primary_transcript	miRBase	9.677	0.018	109.7	-0.9	1	0	3.344	1	2.6	-0.893	1	0	-0.856	1	0	-0.933	1	0	0	0	0	0	0	1.1
ENST00000362817	144	snRNA	Ensembl	9.215	0.019	150.2	-1.835	1	0	-1.907	1	0	-1.823	1	0	5.198	1	2.9	-1.879	1	0	0	0	0	0	0.7	2.3
hsa-miR-5689	22	miRNA	miRBase	7.921	0.049	375.9	-4.481	1	0	-4.572	1	0	1.856	1	5.6	-0.51	1	0.3	-4.537	1	0	0	0	4.5	3.8	0	0
hsa-mir-99a	81	miRNA_primary_transcript	miRBase	10.251	0.049	85.4	0	1	0	0	1	0	0	1	0	0	1	0	3.707	1	1.4	0	0	0	0	0	0
hsa-piR-13922	28	piRNA	piRNABank	10.266	0.049	86.3	0	1	0	0	1	0	0	1	0	0	1	0	0	1	0	0	0	0	0	0	0
hsa-piR-18624	27	piRNA	piRNABank	7.53	0.718	96.2	-2.891	1	0	-2.976	1	0	0.412	1	0.6	-2.814	1	0	-2.943	1	0	0	0	0	1.9	0	0
hsa-piR-30577	26	piRNA	piRNABank	-2.229	1	0	3.535	1	4.4	-2.322	1	0	-2.231	1	0	12.164	0	499.7	-2.292	1	0	0.9	0.8	0	0	0	2.3
ENST00000408656	126	snRNA	Ensembl	0	1	0	0	1	0	0	1	0	4.213	1	1.2	12.01	0	97.3	0	1	0	0	0	0	0	0	0
hsa-piR-11359	31	piRNA	piRNABank	0	1	0	0	1	0	0	1	0	0	1	0	11.808	0	84.6	0	1	0	0	0	0	0	0	0
hsa-piR-17959	26	piRNA	piRNABank	0	1	0	0	1	0	0	1	0	0	1	0	12.038	0	99.3	0	1	0	0	0	0	0	0	0
hsa-piR-3552	29	piRNA	piRNABank	0	1	0	0	1	0	0	1	0	0	1	0	12.038	0	99.3	0	1	0	0	0	0	0	0	0
hsa-piR-28794	26	piRNA	piRNABank	-2.438	1	0	-2.452	1	0	-2.527	1	0	-2.437	1	0	10.084	0.001	130.5	-2.499	1	0	0.9	2.4	0	0	0	0
hsa-mir-4712	82	miRNA_primary_transcript	miRBase	-1.684	1	0	1.869	1	0.9	2.935	1	3.5	3.489	1	2.5	10.091	0.002	79.1	-1.736	1	0	1.8	0	0	0	0	0
hsa-piR-22883	29	piRNA	piRNABank	-1.684	1	0	1.869	1	0.9	-1.76	1	0	-1.684	1	0	9.927	0.002	70.6	-1.736	1	0	1.8	0	0	0	0	0
ENST00000384127	102	misc_RNA	Ensembl	0	1	0	0	1	0	0	1	0	0	1	0	11.195	0.002	55.3	0	1	0	0	0	0	0	0	0
hsa-piR-2628	30	piRNA	piRNABank	0	1	0	0	1	0	0	1	0	0	1	0	11.108	0.002	52.1	0	1	0	0	0	0	0	0	0
ENST00000410889	139	snRNA	Ensembl	5.302	1	2.7	5.786	1	4.4	0	1	0	0	1	0	11.043	0.003	49.8	0	1	0	0	0	0	0	0	0
ENST00000516348	105	snRNA	Ensembl	-4.538	1	0	6.099	1	129.9	-0.895	1	1.7	-4.539	1	0	8.816	0.004	232.1	-4.612	1	0	0	0.8	10.6	1.9	0	0
hsa-piR-13910	26	piRNA	piRNABank	-3.144	1	0	-3.159	1	0	-3.242	1	0	-3.145	1	0	9.473	0.004	138.3	-3.212	1	0	0	4.8	0	0	0.7	0
hsa-piR-16407	29	piRNA	piRNABank	-0.287	1	2.7	5.138	1	140.5	0.955	1	14	-0.818	1	1.9	7.724	0.008	230.8	-5.664	1	0	1.8	10.4	1.1	1.9	0	41.7
Homo_sapiens_tRNA-Thr-AGT-4-1	74	tRNA	GtRNAdb	0	1	0	0	1	0	10.679	0.059	229.6	9.344	1	45.8	10.619	0.012	37.1	5.622	1	5.7	0	0	0	0	0	0
hsa-piR-25801	26	piRNA	piRNABank	0	1	0	0	1	0	0	1	0	0	1	0	10.514	0.016	34.5	0	1	0	0	0	0	0	0	0
hsa-mir-4742	85	miRNA_primary_transcript	miRBase	-1.943	1	0	-1.956	1	0	0.829	1	0.9	-1.943	1	0	8.95	0.017	43	1.708	1	1.4	0	0.8	0	0	0.7	1.1
hsa-mir-6865	65	miRNA_primary_transcript	miRBase	0	1	0	0	1	0	0	1	0	0	1	0	10.473	0.017	33.5	0	1	0	0	0	0	0	0	0
hsa-piR-9505	29	piRNA	piRNABank	0.634	1	9.9	1.16	1	16.8	-1.932	1	3.5	-2.304	1	1.2	7.198	0.024	301.8	-6.592	1	0	0	34.5	3.9	18.1	2.6	3.4
ENST00000516883	86	snoRNA	Ensembl	-2.03	1	0	-2.047	1	0	4.625	1	14.8	4.441	1	6.2	8.775	0.025	42.3	-2.097	1	0	0	0	0	0	0	3.4
NR_146120	156	rRNA	RefSeq	0	1	0	0	1	0	0	1	0	0	1	0	10.325	0.026	30.3	0	1	0	0	0	0	0	0	0
hsa-piR-23796	26	piRNA	piRNABank	-4.085	1	0	-4.103	1	0	-4.191	1	0	-4.086	1	0	8.362	0.029	124.3	-4.158	1	0	0.9	10.4	0	0	0	0
ENST00000384084	133	snoRNA	Ensembl	0	1	0	0	1	0	0	1	0	0	1	0	10.229	0.033	28.3	0	1	0	0	0	0	0	0	0
hsa-piR-28092	29	piRNA	piRNABank	0	1	0	0	1	0	0	1	0	0	1	0	10.196	0.036	27.7	0	1	0	0	0	0	0	0	0
hsa-piR-10429	30	piRNA	piRNABank	0	1	0	0	1	0	0	1	0	0	1	0	10.09	0.046	25.7	0	1	0	0	0	0	0	0	0
hsa-mir-2113	91	miRNA_primary_transcript	miRBase	0	1	0	0	1	0	0	1	0	0	1	0	10.053	0.048	25.1	3.707	1	1.4	0	0	0	0	0	0
hsa-piR-17970	28	piRNA	piRNABank	0	1	0	0	1	0	0	1	0	0	1	0	10.053	0.048	25.1	0	1	0	0	0	0	0	0	0
hsa-piR-15695	30	piRNA	piRNABank	-2.329	1	0	4.278	1	8	0.436	1	0.9	-2.329	1	0	8.475	0.051	40.4	-2.39	1	0	0	2.4	0	0	0	1.1
ENST00000364032	102	snRNA	Ensembl	-2.093	1	0	-2.105	1	0	-2.174	1	0	-2.091	1	0	8.675	0.051	39.1	1.559	1	1.4	0	2.4	0	0	0	0
hsa-piR-8083	31	piRNA	piRNABank	-4.404	1	0	0.082	1	1.8	3.137	1	27.9	-4.404	1	0	7.456	0.063	83	-4.477	1	0	0	11.2	0	1.9	0.7	1.1
hsa-piR-12718	29	piRNA	piRNABank	-0.059	1	5.4	5.549	1	312.7	-0.335	1	9.6	-0.856	1	3.1	6.994	0.064	232.1	-6.419	1	0	0	46.5	3.9	2.9	0.7	1.1
hsa-piR-9496	26	piRNA	piRNABank	0	1	0	3.565	1	0.9	7.554	1	26.2	7.724	1	14.8	9.895	0.064	22.5	0	1	0	0	0	0	0	0	0
ENST00000517041	158	snRNA	Ensembl	3.651	1	2.7	-1.661	1	0	-1.722	1	0	-1.649	1	0	8.945	0.064	34.8	-1.7	1	0	0	1.6	0	0	0	0
hsa-piR-18907	29	piRNA	piRNABank	-3.704	1	0	-3.721	1	0	-0.058	1	1.7	3.608	1	11.1	7.609	0.067	56.6	-0.068	1	1.4	0	0	0	1	4.6	0
hsa-piR-31034	26	piRNA	piRNABank	0	1	0	0	1	0	0	1	0	0	1	0	9.831	0.07	21.5	0	1	0	0	0	0	0	0	0
hsa-piR-14133	28	piRNA	piRNABank	-2.525	1	0	-2.541	1	0	-2.626	1	0	0.758	1	0.6	8.266	0.071	41.3	-2.592	1	0	0	0	0	0	0	0
hsa-piR-10527	29	piRNA	piRNABank	-1.029	1	0	4.03	1	2.7	2.669	1	1.7	4.459	1	3.1	9.164	0.071	26.7	-1.065	1	0	0	0.8	0	0	0	0
hsa-miR-6729-5p	22	miRNA	miRBase	0	1	0	0	1	0	0	1	0	0	1	0	9.787	0.072	20.8	0	1	0	0	0	0	0	0	0
ENST00000637374	152	rRNA	Ensembl	-3.436	1	0	-3.452	1	0	4.966	1	50.6	-3.436	1	0	7.288	0.092	38.4	1.147	1	2.9	0.9	2.4	0	1	0	6.8
hsa-piR-8661	27	piRNA	piRNABank	0	1	0	0	1	0	0	1	0	0	1	0	9.67	0.095	19.2	0	1	0	0	0	0	0	0	0
hsa-miR-3168	17	miRNA	miRBase	-1.515	1	0	5.383	1	9.7	2.158	1	1.7	-1.517	1	0	8.375	0.11	21.8	-1.568	1	0	0	0.8	0	0	0	1.1
hsa-piR-21363	26	piRNA	piRNABank	0.821	1	230.2	6.045	0.513	10116.9	0.625	1	433.9	1.366	1	337.8	5.623	0.112	2058.3	-4.01	1	14.3	137	484.9	160.2	335.1	117.9	54
hsa-mir-154	84	miRNA_primary_transcript	miRBase	-2.433	1	0	1.119	1	0.9	-2.521	1	0	-2.432	1	0	8.221	0.112	36.1	-2.493	1	0	0	3.2	0	0	0	0
hsa-mir-6839	113	miRNA_primary_transcript	miRBase	-4.574	1	0	-4.591	1	0	1.157	1	7.9	-4.574	1	0	7.749	0.113	113.3	-4.647	1	0	0	0	13.9	0	0	0
ENST00000410245	143	snRNA	Ensembl	0.092	1	4.5	3.298	1	49.5	1.462	1	25.3	-1.161	1	1.9	5.99	0.117	87.2	-6.008	1	0	1.8	15.2	6.7	8.6	0.7	11.3
hsa-piR-12547	28	piRNA	piRNABank	0	1	0	0	1	0	0	1	0	0	1	0	9.515	0.126	17.3	0	1	0	0	0	0	0	0	0
hsa-piR-29921	27	piRNA	piRNABank	0	1	0	0	1	0	0	1	0	0	1	0	9.431	0.153	16.3	0	1	0	0	0	0	0	0	0
NR_002598	76	snoRNA	RefSeq	-1.434	1	0	-1.447	1	0	-1.514	1	0	-1.436	1	0	8.429	0.155	21.5	-1.488	1	0	0	0	0	0	0	0
hsa-piR-1952	30	piRNA	piRNABank	-0.119	1	3.6	-5.844	1	0	-5.938	1	0	-5.828	1	0	6.966	0.155	159.2	-5.903	1	0	0	33.7	2.2	0	0	0
hsa-piR-7819	29	piRNA	piRNABank	0	1	0	0	1	0	0	1	0	0	1	0	9.402	0.155	16	0	1	0	0	0	0	0	0	0
ENST00000384535	112	misc_RNA	Ensembl	-1.112	1	0	-1.121	1	0	-1.171	1	0	-1.112	1	0	8.672	0.157	20.2	-1.152	1	0	0	0	0	1	0	0
hsa-miR-3613-3p	24	miRNA	miRBase	-0.186	1	5.4	2.787	1	50.4	-1.319	1	5.2	-2.257	1	1.2	5.744	0.157	106.8	2.05	1	45.7	2.7	0.8	5.6	10.5	17.6	32.6
hsa-piR-8379	31	piRNA	piRNABank	0	1	0	0	1	0	0	1	0	0	1	0	9.372	0.157	15.6	0	1	0	0	0	0	0	0	0
hsa-piR-14427	26	piRNA	piRNABank	0	1	0	0	1	0	0	1	0	0	1	0	9.279	0.187	14.6	0	1	0	0	0	0	0	0	0
hsa-piR-30692	29	piRNA	piRNABank	-1.112	1	0	-1.121	1	0	-1.171	1	0	-1.112	1	0	8.575	0.193	18.9	-1.152	1	0	0	0	0	1	0	0
hsa-piR-14662	29	piRNA	piRNABank	0	1	0	0	1	0	0	1	0	0	1	0	9.214	0.208	14	0	1	0	0	0	0	0	0	0
hsa-piR-22919	29	piRNA	piRNABank	-1.467	1	0	-1.479	1	0	-1.541	1	0	-1.468	1	0	8.064	0.212	16.9	-1.517	1	0	0	0	0	0	0.7	1.1
ENST00000365290	117	snRNA	Ensembl	3.788	1	0.9	0	1	0	0	1	0	0	1	0	9.18	0.213	13.7	0	1	0	0	0	0	0	0	0
hsa-piR-21932	28	piRNA	piRNABank	1.758	1	1.8	3.624	1	8	-0.22	1	0.9	-2.977	1	0	7.214	0.215	26.4	0.664	1	1.4	0	0.8	0	1	2	2.3
hsa-piR-24299	30	piRNA	piRNABank	-2.107	1	0	3.343	1	3.5	-2.184	1	0	-2.104	1	0	8.147	0.224	27.3	-2.16	1	0	0	0	2.2	0	0	0
hsa-piR-16080	26	piRNA	piRNABank	0	1	0	0	1	0	0	1	0	0	1	0	9.145	0.224	13.3	0	1	0	0	0	0	0	0	0
hsa-piR-3257	26	piRNA	piRNABank	-2.093	1	0	-2.105	1	0	-2.174	1	0	1.197	1	0.6	7.928	0.226	23.4	1.559	1	1.4	0	2.4	0	0	0	0
hsa-piR-29339	29	piRNA	piRNABank	-0.456	1	9.9	4.315	1	319.8	1.316	1	73.3	-0.761	1	8	5.499	0.226	197.9	-3.976	1	1.4	2.7	56.1	8.9	24.7	30	4.5
hsa-piR-32610	25	piRNA	piRNABank	0	1	0	0	1	0	0	1	0	0	1	0	9.11	0.226	13	0	1	0	0	0	0	0	0	0
hsa-piR-10359	29	piRNA	piRNABank	3.794	1	18.9	3.896	1	23.9	-4.393	1	0	-4.286	1	0	6.409	0.231	37.1	-4.358	1	0	0.9	4.8	1.7	4.8	0.7	0
hsa-piR-3847	30	piRNA	piRNABank	2.895	1	42.3	1.989	1	26.5	2.297	1	60.2	3.464	1	63.1	5.766	0.253	99.3	-6.419	1	0	1.8	4	7.2	40	0	5.6
hsa-piR-25822	28	piRNA	piRNABank	-6.236	1	0	5.713	1	325.1	1.002	1	22.7	-0.083	1	4.9	6.008	0.256	108.7	-6.312	1	0	0	28.1	7.8	8.6	4.6	0
hsa-piR-30663	29	piRNA	piRNABank	-5.223	1	0	-5.24	1	0	1.025	1	11.3	-5.223	1	0	6.492	0.256	75.2	-5.298	1	0	0	6.4	13.4	0	0	0
hsa-mir-6841	72	miRNA_primary_transcript	miRBase	-3.075	1	0	-3.093	1	0	-3.184	1	0	-3.077	1	0	7.406	0.274	33.5	-3.146	1	0	0	0	0	0	0	12.4
hsa-piR-2001	26	piRNA	piRNABank	-1.112	1	0	-1.121	1	0	-1.171	1	0	2.177	1	0.6	8.331	0.282	16	-1.152	1	0	0	0	0	1	0	0
hsa-mir-595	96	miRNA_primary_transcript	miRBase	-1.821	1	0	1.731	1	0.9	-1.907	1	0	-1.823	1	0	7.814	0.286	18.2	-1.879	1	0	0	0	0	0	0.7	2.3
ENST00000365599	102	misc_RNA	Ensembl	-4.436	1	0	4.9	1	53	-4.543	1	0	-4.436	1	0	7.014	0.321	62.5	-4.509	1	0	0	14.4	0	0	0	0
ENST00000616291	147	misc_RNA	Ensembl	0	1	0	0	1	0	0	1	0	0	1	0	8.833	0.321	10.7	0	1	0	0	0	0	0	0	0
hsa-piR-866	31	piRNA	piRNABank	0	1	0	0	1	0	0	1	0	0	1	0	8.833	0.321	10.7	0	1	0	0	0	0	0	0	0
hsa-piR-22093	31	piRNA	piRNABank	2.666	1	3.6	-3.056	1	0	2.527	1	7	-3.041	1	0	7.058	0.321	24.7	-3.108	1	0	0	3.2	0	1	0	0
ENST00000364461	82	snoRNA	Ensembl	0	1	0	0	1	0	0	1	0	0	1	0	8.788	0.322	10.4	0	1	0	0	0	0	0	0	0
ENST00000516965	160	snoRNA	Ensembl	0	1	0	0	1	0	0	1	0	0	1	0	8.788	0.322	10.4	0	1	0	0	0	0	0	0	0
hsa-piR-12105	27	piRNA	piRNABank	0	1	0	0	1	0	0	1	0	0	1	0	8.788	0.322	10.4	0	1	0	0	0	0	0	0	0
hsa-piR-6993	29	piRNA	piRNABank	-2.842	1	0	-2.86	1	0	2.052	1	4.4	3.477	1	5.6	7.365	0.332	27.7	-2.913	1	0	0	0	0	0	0	10.1
hsa-piR-4833	29	piRNA	piRNABank	-0.783	1	0.9	-1.022	1	0.9	-4.678	1	0	-4.57	1	0	6.611	0.341	53.4	-0.938	1	1.4	0	1.6	0	0	0	36
hsa-piR-11423	29	piRNA	piRNABank	-0.907	1	0	-0.917	1	0	-0.967	1	0	-0.909	1	0	7.719	0.35	9.1	-0.948	1	0	0	0	0	0	0	0
hsa-mir-4487	73	miRNA_primary_transcript	miRBase	-3.205	1	0	-3.219	1	0	-3.302	1	0	0.085	1	0.6	7.177	0.365	29.6	-3.272	1	0	0	0	4.5	1	0	0
hsa-piR-29612	26	piRNA	piRNABank	-1.366	1	0	-1.374	1	0	-1.425	1	0	-1.363	1	0	7.864	0.389	13.7	-1.407	1	0	0	0	1.1	0	0	0
hsa-piR-3184	30	piRNA	piRNABank	1.231	1	1.8	-3.52	1	0	-3.606	1	0	-3.504	1	0	6.796	0.389	28.3	-3.574	1	0	0	5.6	0	0	0.7	2.3
hsa-piR-28842	26	piRNA	piRNABank	-0.43	1	3.6	-1.089	1	2.7	-6.25	1	0	0.468	1	6.8	5.648	0.413	79.4	2.083	1	37.2	0	31.3	3.9	1.9	0	13.5
hsa-piR-22497	29	piRNA	piRNABank	0	1	0	0	1	0	0	1	0	0	1	0	8.544	0.441	8.8	0	1	0	0	0	0	0	0	0
hsa-miR-6760-5p	23	miRNA	miRBase	-1.56	1	0	2.93	1	1.8	4.195	1	7.9	-1.561	1	0	7.401	0.45	11.4	-1.613	1	0	0.9	0	0	0	0	0
hsa-piR-14372	32	piRNA	piRNABank	0	1	0	0	1	0	0	1	0	0	1	0	8.49	0.45	8.5	0	1	0	0	0	0	0	0	0
hsa-piR-1961	26	piRNA	piRNABank	0	1	0	0	1	0	0	1	0	0	1	0	8.49	0.45	8.5	0	1	0	0	0	0	0	0	0
hsa-piR-27491	32	piRNA	piRNABank	2.756	1	57.6	-6.944	1	0	3.929	1	280.2	-0.606	1	5.6	5.473	0.45	121.4	-7.003	1	0	45.7	16.8	17.2	0	0	9
ENST00000365307	109	misc_RNA	Ensembl	-0.907	1	0	-0.917	1	0	-0.967	1	0	-0.909	1	0	7.498	0.451	7.8	-0.948	1	0	0	0	0	0	0	0
hsa-piR-14334	26	piRNA	piRNABank	-1.065	1	0	2.491	1	0.9	-1.122	1	0	-1.065	1	0	7.97	0.466	12	-1.104	1	0	0.9	0	0	0	0	0
ENST00000516428	129	snRNA	Ensembl	-0.889	1	0	7.294	1	23.9	-0.955	1	0	-0.893	1	0	7.453	0.473	7.5	-0.933	1	0	0	0	0	0	0	1.1
hsa-piR-6808	29	piRNA	piRNABank	2.472	1	1.8	-2.275	1	0	-2.357	1	0	-2.262	1	0	7.097	0.488	15	-2.325	1	0	0	0	0.6	0	0	4.5
hsa-mir-708	88	miRNA_primary_transcript	miRBase	-2.433	1	0	-2.446	1	0	-2.521	1	0	-2.432	1	0	7.347	0.496	19.9	-2.493	1	0	0	3.2	0	0	0	0
hsa-piR-13475	29	piRNA	piRNABank	-5.409	1	0	1.722	1	11.5	1.523	1	18.3	1.64	1	9.3	5.369	0.497	39.4	1.578	1	15.7	0.9	12	2.2	1.9	5.9	6.8
ENST00000384498	102	snRNA	Ensembl	0	1	0	0	1	0	0	1	0	0	1	0	8.375	0.497	7.8	0	1	0	0	0	0	0	0	0
hsa-piR-1099	29	piRNA	piRNABank	0	1	0	0	1	0	0	1	0	0	1	0	8.375	0.497	7.8	0	1	0	0	0	0	0	0	0
hsa-piR-5965	26	piRNA	piRNABank	0	1	0	0	1	0	0	1	0	0	1	0	8.375	0.497	7.8	0	1	0	0	0	0	0	0	0
hsa-piR-18553	30	piRNA	piRNABank	-1.651	1	0	4.784	1	7.1	-1.722	1	0	-1.649	1	0	7.744	0.505	15.3	-1.7	1	0	0	1.6	0	0	0	0
hsa-mir-3168	82	miRNA_primary_transcript	miRBase	1.968	1	1.8	0.784	1	0.9	-2.858	1	0	-2.765	1	0	6.997	0.521	19.5	-2.83	1	0	0	0	2.2	1.9	0	0
hsa-piR-11657	30	piRNA	piRNABank	-0.096	1	13.5	6.064	0.574	1139.5	-2.134	1	7	0.535	1	21	4.825	0.564	131.5	-3.116	1	2.9	9.9	68.1	12.8	34.3	9.1	13.5
hsa-piR-31499	29	piRNA	piRNABank	-4.383	1	0	1.071	1	3.5	2.553	1	18.3	-4.383	1	0	6.228	0.57	35.2	-4.456	1	0	4.5	2.4	0	8.6	0	0
hsa-piR-30544	29	piRNA	piRNABank	6.036	1	9.9	-1.121	1	0	1.683	1	0.9	-1.112	1	0	7.715	0.583	10.4	-1.152	1	0	0	0	0	1	0	0
ENST00000391171	127	snRNA	Ensembl	3.289	1	10.8	2.452	1	7.1	1.386	1	6.1	0.225	1	1.2	6.178	0.596	25.7	-4.059	1	0	0.9	2.4	5	0	0	0
hsa-piR-10995	27	piRNA	piRNABank	0	1	0	0	1	0	0	1	0	0	1	0	8.183	0.626	6.8	0	1	0	0	0	0	0	0	0
hsa-piR-20033	29	piRNA	piRNABank	-2.979	1	0	3.472	1	7.1	-3.083	1	0	-2.981	1	0	6.479	0.646	16	-3.051	1	0	0	0	0	0	0.7	6.8
ENST00000618496	149	misc_RNA	Ensembl	1.648	1	0.9	1.41	1	0.9	-2.231	1	0	-2.142	1	0	6.785	0.646	11.1	2.441	1	2.9	0	0.8	0.6	0	0	2.3
hsa-piR-19031	27	piRNA	piRNABank	3.828	1	1.8	-0.917	1	0	-0.967	1	0	3.304	1	1.2	7.163	0.648	6.2	-0.948	1	0	0	0	0	0	0	0
hsa-piR-1833	26	piRNA	piRNABank	-2.684	1	6.3	-3.419	1	4.4	-1.101	1	41	1.034	1	84.1	5.002	0.651	419.9	-9.264	1	0	0.9	319.8	10	47.6	5.9	16.9
hsa-piR-30485	29	piRNA	piRNABank	-1.5	1	7.2	2.283	1	117.5	0.621	1	68.1	-0.248	1	17.3	4.584	0.651	157.9	-2.333	1	7.1	8.1	55.3	17.8	20	20.8	173.4
hsa-piR-15233	31	piRNA	piRNABank	-0.814	1	0	-0.819	1	0	-0.854	1	0	-0.812	1	0	7.817	0.651	9.1	-0.842	1	0	0	0	0.6	0	0	0
ENST00000625269	89	snoRNA	Ensembl	0	1	0	0	1	0	0	1	0	0	1	0	8.112	0.651	6.5	0	1	0	0	0	0	0	0	0
ENST00000635745	89	snoRNA	Ensembl	0	1	0	0	1	0	0	1	0	0	1	0	8.112	0.651	6.5	0	1	0	0	0	0	0	0	0
ENST00000363549	102	misc_RNA	Ensembl	3.765	1	21.6	4.728	1	49.5	-1.76	1	0.9	3.388	1	16.7	5.729	0.651	27	1.358	1	7.1	0.9	6.4	2.2	4.8	0.7	0
ENST00000384295	124	snoRNA	Ensembl	-1.779	1	0	-1.789	1	0	-1.849	1	0	-1.776	1	0	7.421	0.67	13.3	-1.827	1	0	0	0	1.7	0	0	0
hsa-mir-4494	84	miRNA_primary_transcript	miRBase	-1.607	1	0	-1.616	1	0	-1.674	1	0	-1.604	1	0	7.367	0.688	11.4	-1.653	1	0	0	0.8	0	0	0.7	0
hsa-piR-14879	32	piRNA	piRNABank	0	1	0	0	1	0	0	1	0	0	1	0	8.039	0.711	6.2	0	1	0	0	0	0	0	0	0
hsa-piR-24911	26	piRNA	piRNABank	0	1	0	0	1	0	0	1	0	0	1	0	8.039	0.711	6.2	0	1	0	0	0	0	0	0	0
hsa-miR-144-3p	20	miRNA	miRBase	-0.814	1	0	2.746	1	0.9	2	1	0.9	-0.812	1	0	7.71	0.737	8.5	-0.842	1	0	0	0	0.6	0	0	0
hsa-piR-6447	28	piRNA	piRNABank	0	1	0	0	1	0	0	1	0	3.288	1	0.6	7.961	0.769	5.9	0	1	0	0	0	0	0	0	0
ENST00000516724	80	snRNA	Ensembl	0	1	0	0	1	0	0	1	0	0	1	0	7.961	0.769	5.9	0	1	0	0	0	0	0	0	0
ENST00000516649	129	snoRNA	Ensembl	-2.048	1	0	3.418	1	3.5	-2.125	1	0	-2.045	1	0	6.888	0.79	11.1	-2.101	1	0	0.9	0	0	0	1.3	0
hsa-piR-20991	26	piRNA	piRNABank	-7.765	1	0	1.827	1	63.6	1.031	1	67.2	1.203	1	35.3	4.534	0.809	113.3	-2.626	1	4.3	6.3	68.1	17.8	13.3	20.8	27
ENST00000364314	141	snRNA	Ensembl	-5.675	1	0	5.169	1	151.1	1.563	1	22.7	0.932	1	6.8	5.708	0.809	59.9	-5.751	1	0	0	27.3	4.5	2.9	0	0
hsa-mir-1284	120	miRNA_primary_transcript	miRBase	-1.112	1	0	-1.121	1	0	-1.171	1	0	-1.112	1	0	7.36	0.809	8.1	4.471	1	5.7	0	0	0	1	0	0
hsa-piR-5277	29	piRNA	piRNABank	0.538	1	1.8	-4.215	1	0	-0.005	1	2.6	0.014	1	1.2	5.871	0.809	24.1	-4.271	1	0	0	5.6	2.8	2.9	0	2.3
ENST00000384557	107	snRNA	Ensembl	-3.673	1	3.6	-0.23	1	46.8	0.079	1	106.5	-0.292	1	38.4	4.545	0.812	349.9	-1.161	1	37.2	4.5	214.8	88.4	14.3	64.5	30.4
ENST00000410677	143	snRNA	Ensembl	-0.786	1	1.8	-1.035	1	1.8	-1.332	1	2.6	-5.522	1	0	5.171	0.819	37.1	0.82	1	10	0	15.2	2.2	3.8	4.6	1.1
hsa-piR-11802	27	piRNA	piRNABank	-2.007	1	0	-2.019	1	0	1.664	1	1.7	-2.006	1	0	6.65	0.821	9.1	-2.062	1	0	0.9	0.8	0.6	0	0	0
hsa-piR-31263	29	piRNA	piRNABank	-5.982	1	0	-6	1	0	-6.093	1	0	-5.983	1	0	5.508	0.836	64.8	-6.058	1	0	0	28.9	0	0	0	29.3
hsa-piR-21890	27	piRNA	piRNABank	-4.13	1	0	0.919	1	2.7	1.6	1	7.9	1.835	1	4.3	6.114	0.836	27	-4.203	1	0	0	4	0	0	5.9	1.1
NR_002592	72	snoRNA	RefSeq	-1.935	1	0.9	-5.74	1	0	-5.834	1	0	-5.724	1	0	5.603	0.836	57.6	-5.799	1	0	0	12	0	21.9	3.9	0
hsa-piR-23471	26	piRNA	piRNABank	1.442	1	2.7	2.169	1	5.3	0.731	1	3.5	-3.86	1	0	6.171	0.836	23.4	-3.931	1	0	0	7.2	0.6	1.9	0	0
hsa-piR-110	29	piRNA	piRNABank	0	1	0	0	1	0	0	1	0	0	1	0	7.879	0.844	5.5	0	1	0	0	0	0	0	0	0
hsa-piR-31898	30	piRNA	piRNABank	0	1	0	0	1	0	0	1	0	0	1	0	7.879	0.844	5.5	0	1	0	0	0	0	0	0	0
ENST00000516581	114	snRNA	Ensembl	0.696	1	1.8	3.56	1	15.9	-1.292	1	0.9	-0.752	1	0.6	5.726	0.844	19.5	-4.112	1	0	0	3.2	1.7	2.9	2	2.3
hsa-piR-18003	26	piRNA	piRNABank	-2.738	1	0	4.017	1	8.8	2.172	1	4.4	-2.739	1	0	6.279	0.866	11.7	-2.803	1	0	0	2.4	0.6	0	0	1.1
hsa-piR-15399	31	piRNA	piRNABank	0	1	0	0	1	0	0	1	0	0	1	0	7.699	0.886	4.9	0	1	0	0	0	0	0	0	0
hsa-piR-20034	30	piRNA	piRNABank	0	1	0	0	1	0	0	1	0	0	1	0	7.699	0.886	4.9	0	1	0	0	0	0	0	0	0
hsa-piR-29999	26	piRNA	piRNABank	0	1	0	0	1	0	0	1	0	0	1	0	7.699	0.886	4.9	0	1	0	0	0	0	0	0	0
hsa-mir-4758	71	miRNA_primary_transcript	miRBase	0	1	0	0	1	0	0	1	0	0	1	0	7.699	0.886	4.9	0	1	0	0	0	0	0	0	0
hsa-piR-11291	27	piRNA	piRNABank	0.954	1	26.1	2.138	1	69.8	0.672	1	46.3	-3.375	1	1.2	4.831	0.886	123	-7.664	1	0	0.9	45.7	27.8	52.4	0	3.4
hsa-piR-518	30	piRNA	piRNABank	-1.651	1	0	-1.661	1	0	-1.722	1	0	-1.649	1	0	7.186	0.907	10.4	-1.7	1	0	0	1.6	0	0	0	0
hsa-piR-27201	27	piRNA	piRNABank	0	1	0	5.066	1	2.7	2.854	1	0.9	3.288	1	0.6	7.792	0.907	5.2	0	1	0	0	0	0	0	0	0
hsa-piR-16987	31	piRNA	piRNABank	0	1	0	0	1	0	0	1	0	0	1	0	7.792	0.907	5.2	0	1	0	0	0	0	0	0	0
hsa-piR-21027	31	piRNA	piRNABank	0	1	0	0	1	0	0	1	0	0	1	0	7.792	0.907	5.2	0	1	0	0	0	0	0	0	0
hsa-piR-8907	31	piRNA	piRNABank	-3.782	1	0	-3.799	1	0	6.208	1	151.9	-3.783	1	0	5.91	0.917	18.6	-3.854	1	0	0	3.2	2.2	2.9	0.7	0
hsa-piR-30322	29	piRNA	piRNABank	-1.771	1	21.6	2.598	1	526.5	1.992	1	634.7	3.667	1	944.1	4.651	0.917	595.1	-1.936	1	34.3	19.7	8	346	149.4	0	87.8
hsa-piR-20636	27	piRNA	piRNABank	0	1	0	7.967	1	20.3	0	1	0	0	1	0	7.6	0.917	4.6	0	1	0	0	0	0	0	0	0
hsa-piR-15266	26	piRNA	piRNABank	0	1	0	0	1	0	0	1	0	0	1	0	7.6	0.917	4.6	0	1	0	0	0	0	0	0	0
hsa-piR-7041	28	piRNA	piRNABank	5.708	1	3.6	0	1	0	0	1	0	0	1	0	7.6	0.917	4.6	0	1	0	0	0	0	0	0	0
hsa-piR-33034	26	piRNA	piRNABank	0.575	1	1.8	0.326	1	1.8	2.473	1	14.8	-0.872	1	0.6	5.365	0.957	16.6	-4.233	1	0	0	4	0.6	2.9	0.7	5.6
hsa-piR-24148	30	piRNA	piRNABank	-5.199	1	0	-5.216	1	0	1.734	1	18.3	-5.2	1	0	5.75	0.964	44.3	-5.274	1	0	0	0	12.2	12.4	0	0
hsa-piR-4045	27	piRNA	piRNABank	-2.041	1	0	-2.055	1	0	-2.13	1	0	-2.043	1	0	6.554	0.964	8.8	-2.101	1	0	0	0	0	1.9	0	1.1
hsa-piR-27562	28	piRNA	piRNABank	1.746	1	44.1	2.753	1	104.2	0.111	1	30.6	-1.081	1	6.2	4.439	0.964	91.5	-2.412	1	4.3	9	51.3	22.3	20.9	7.8	2.3
NR_002999	130	guide_RNA	RefSeq	-2.738	1	0	3.515	1	6.2	0.93	1	1.7	-2.738	1	0	6.162	0.966	10.7	0.917	1	1.4	0	0.8	0.6	0	1.3	0
hsa-mir-2110	75	miRNA_primary_transcript	miRBase	-1.67	1	27.9	1.69	1	337.4	-0.897	1	103	-1.108	1	41.5	4.716	0.986	749.4	-1.036	1	77.2	0	706.2	6.7	34.3	31.9	195.9
ENST00000384225	134	snoRNA	Ensembl	-2.673	1	0	-2.686	1	0	-2.76	1	0	-2.67	1	0	-2.613	1	0	10.955	0	1490.9	0	1.6	0	0	2	0
ENST00000364908	93	misc_RNA	Ensembl	0	1	0	0	1	0	0	1	0	0	1	0	0	1	0	14.125	0	2118.5	0	0	0	0	0	0
hsa-piR-13925	27	piRNA	piRNABank	0	1	0	0	1	0	0	1	0	0	1	0	0	1	0	12.84	0	869.1	0	0	0	0	0	0
hsa-piR-23383	32	piRNA	piRNABank	0	1	0	0	1	0	0	1	0	0	1	0	0	1	0	11.787	0	418.8	0	0	0	0	0	0
Homo_sapiens_tRNA-Val-AAC-3-1	73	tRNA	GtRNAdb	0	1	0	0	1	0	0	1	0	0	1	0	0	1	0	11.019	0.004	245.9	0	0	0	0	0	0
hsa-piR-1638	29	piRNA	piRNABank	0	1	0	6.622	1	8	0	1	0	0	1	0	0	1	0	10.559	0.016	178.7	0	0	0	0	0	0
hsa-piR-13044	31	piRNA	piRNABank	0	1	0	0	1	0	0	1	0	0	1	0	0	1	0	10.559	0.016	178.7	0	0	0	0	0	0
hsa-mir-1324	96	miRNA_primary_transcript	miRBase	-0.907	1	0	-0.917	1	0	-0.967	1	0	-0.909	1	0	-0.874	1	0	9.786	0.022	204.4	0	0	0	0	0	0
ENST00000629536	136	snoRNA	Ensembl	-3.911	1	0	3.519	1	14.1	-1.162	1	0.9	-3.911	1	0	-3.845	1	0	8.112	0.024	518.9	7.2	0	0	2.9	0	1.1
hsa-piR-17863	27	piRNA	piRNABank	0	1	0	0	1	0	0	1	0	0	1	0	4.837	1	0.7	10.28	0.029	147.2	0	0	0	0	0	0
hsa-piR-1973	27	piRNA	piRNABank	-0.945	1	0	-0.95	1	0	-0.988	1	0	-0.942	1	0	-0.912	1	0	9.57	0.036	173	0	0	0	0	0.7	0
ENST00000516519	98	misc_RNA	Ensembl	0	1	0	0	1	0	0	1	0	0	1	0	0	1	0	10.117	0.042	131.5	0	0	0	0	0	0
hsa-piR-10601	31	piRNA	piRNABank	0	1	0	0	1	0	0	1	0	0	1	0	0	1	0	9.86	0.088	110.1	0	0	0	0	0	0
ENST00000410695	177	snRNA	Ensembl	0.456	1	2.7	-4.863	1	0	-4.955	1	0	-0.634	1	1.2	-4.778	1	0	7.164	0.226	516	0	0.8	0	18.1	0	6.8
ENST00000391130	148	snoRNA	Ensembl	0	1	0	0	1	0	0	1	0	0	1	0	0	1	0	9.427	0.276	81.5	0	0	0	0	0	0
hsa-piR-443	28	piRNA	piRNABank	-2.361	1	0	-2.375	1	0	-2.45	1	0	-2.361	1	0	2.532	1	0.7	7.879	0.336	148.7	0	0	1.7	0	0	0
hsa-piR-17256	27	piRNA	piRNABank	0	1	0	7.034	1	10.6	0	1	0	0	1	0	4.837	1	0.7	9.238	0.394	71.5	0	0	0	0	0	0
Homo_sapiens_tRNA-Gly-GCC-2-1	71	tRNA	GtRNAdb	-3.818	1	3.6	-5.04	1	1.8	0.542	1	162.4	0.503	1	73.6	-4.618	1	0.7	5.494	0.431	4154.1	301.9	11.2	28.4	9.5	58.6	64.2
Homo_sapiens_tRNA-Gly-GCC-2-2	71	tRNA	GtRNAdb	-3.818	1	3.6	-5.04	1	1.8	0.542	1	162.4	0.503	1	73.6	-4.618	1	0.7	5.494	0.431	4154.1	301.9	11.2	28.4	9.5	58.6	64.2
Homo_sapiens_tRNA-Gly-GCC-2-3	71	tRNA	GtRNAdb	-3.818	1	3.6	-5.04	1	1.8	0.542	1	162.4	0.503	1	73.6	-4.618	1	0.7	5.494	0.431	4154.1	301.9	11.2	28.4	9.5	58.6	64.2
Homo_sapiens_tRNA-Gly-GCC-2-4	71	tRNA	GtRNAdb	-3.818	1	3.6	-5.04	1	1.8	0.542	1	162.4	0.503	1	73.6	-4.618	1	0.7	5.494	0.431	4154.1	301.9	11.2	28.4	9.5	58.6	64.2
Homo_sapiens_tRNA-Gly-GCC-2-5	71	tRNA	GtRNAdb	-3.818	1	3.6	-5.04	1	1.8	0.542	1	162.4	0.503	1	73.6	-4.618	1	0.7	5.494	0.431	4154.1	301.9	11.2	28.4	9.5	58.6	64.2
Homo_sapiens_tRNA-Gly-GCC-2-6	71	tRNA	GtRNAdb	-3.818	1	3.6	-5.04	1	1.8	0.542	1	162.4	0.503	1	73.6	-4.618	1	0.7	5.494	0.431	4154.1	301.9	11.2	28.4	9.5	58.6	64.2
ENST00000516751	149	snRNA	Ensembl	0	1	0	0	1	0	0	1	0	0	1	0	0	1	0	9.087	0.431	64.3	0	0	0	0	0	0
ENST00000459482	85	snoRNA	Ensembl	0	1	0	0	1	0	0	1	0	0	1	0	0	1	0	8.917	0.538	57.2	0	0	0	0	0	0
hsa-piR-8345	28	piRNA	piRNABank	0	1	0	0	1	0	0	1	0	0	1	0	0	1	0	8.88	0.551	55.7	0	0	0	0	0	0
hsa-mir-4674	87	miRNA_primary_transcript	miRBase	-1.658	1	0	-1.668	1	0	-1.729	1	0	-1.656	1	0	-1.61	1	0	7.732	0.702	81.5	0	0	0	1	0.7	0
hsa-mir-8071-1	65	miRNA_primary_transcript	miRBase	0	1	0	0	1	0	0	1	0	0	1	0	0	1	0	8.683	0.727	48.6	0	0	0	0	0	0
hsa-mir-8071-2	65	miRNA_primary_transcript	miRBase	0	1	0	0	1	0	0	1	0	0	1	0	0	1	0	8.683	0.727	48.6	0	0	0	0	0	0
hsa-piR-31375	26	piRNA	piRNABank	0	1	0	0	1	0	0	1	0	0	1	0	0	1	0	8.64	0.755	47.2	0	0	0	0	0	0
hsa-mir-182	110	miRNA_primary_transcript	miRBase	3.387	1	5.4	-2.911	1	0	-2.991	1	0	-2.896	1	0	-2.836	1	0	7.036	0.755	120.1	1.8	2.4	0.6	0	0	0
ENST00000384415	104	snRNA	Ensembl	0	1	0	0	1	0	0	1	0	0	1	0	0	1	0	8.596	0.784	45.7	0	0	0	0	0	0
hsa-piR-6735	26	piRNA	piRNABank	0	1	0	0	1	0	0	1	0	0	1	0	0	1	0	8.55	0.85	44.3	0	0	0	0	0	0
hsa-piR-10225	29	piRNA	piRNABank	0	1	0	0	1	0	0	1	0	0	1	0	0	1	0	8.503	0.862	42.9	0	0	0	0	0	0
hsa-piR-985	31	piRNA	piRNABank	0	1	0	0	1	0	0	1	0	0	1	0	0	1	0	8.503	0.862	42.9	0	0	0	0	0	0
hsa-mir-96	78	miRNA_primary_transcript	miRBase	-2.842	1	0	-2.86	1	0	-2.95	1	0	-2.845	1	0	-2.781	1	0	6.968	0.892	115.8	0	0	0	0	0	10.1
hsa-piR-22531	27	piRNA	piRNABank	0	1	0	0	1	0	0	1	0	0	1	0	0	1	0	8.454	0.892	41.5	0	0	0	0	0	0
hsa-mir-766	111	miRNA_primary_transcript	miRBase	-2.017	1	0	1.534	1	0.9	0.749	1	0.9	-2.019	1	0	-1.965	1	0	7.186	0.967	72.9	0.9	0	0	1	0	1.1
hsa-mir-3911	109	miRNA_primary_transcript	miRBase	-0.945	1	0	3.553	1	1.8	-0.988	1	0	-0.942	1	0	-0.912	1	0	7.873	0.967	54.3	0	0	0	0	0.7	0
hsa-piR-26211	29	piRNA	piRNABank	0	1	0	13.419	0	893.1	0	1	0	0	1	0	0	1	0	3.707	1	1.4	0	0	0	0	0	0
hsa-piR-32833	28	piRNA	piRNABank	0	1	0	10.297	0.141	102.5	0	1	0	5.173	1	2.5	0	1	0	0	1	0	0	0	0	0	0	0
ENST00000362989	107	snRNA	Ensembl	-0.945	1	0	8.938	0.695	76	-0.988	1	0	-0.942	1	0	-0.912	1	0	-0.975	1	0	0	0	0	0	0.7	0
hsa-piR-4310	30	piRNA	piRNABank	-1.327	1	1.8	6.204	0.892	405.5	-0.339	1	7.9	1.249	1	11.1	-5.992	1	0	-6.138	1	0	0.9	0.8	1.7	1	21.5	31.5
hsa-piR-27432	29	piRNA	piRNABank	-13.78	1	0	-1.585	1	386.9	-0.213	1	1838.6	-1.771	1	290.8	-13.709	1	0	-1.51	1	617.5	205.1	616.4	101.2	5609.4	444.8	2191.9
Homo_sapiens_tRNA-Tyr-GTA-6-1	89	tRNA	GtRNAdb	-13.202	1	0	1.315	1	1935.4	1.558	1	4204.5	-0.782	1	386.7	-1.398	1	80.4	-13.28	1	0	0.9	0	2656.2	775.8	438.9	1105.5
Homo_sapiens_tRNA-Tyr-GTA-5-2	89	tRNA	GtRNAdb	-12.709	1	0	-0.06	1	530	1.303	1	2503	1.004	1	947.8	-12.639	1	0	-12.786	1	0	8.1	0	2481.5	419.8	136.8	283.7
hsa-piR-6693	32	piRNA	piRNABank	-11.819	1	0	-11.837	1	0	-11.932	1	0	-11.82	1	0	-11.749	1	0	-4.834	1	15.7	2862.7	0	0	0	0	0
Homo_sapiens_tRNA-Tyr-GTA-8-1	90	tRNA	GtRNAdb	-11.766	1	0	-1.658	1	91	-11.879	1	0	-1.566	1	82.9	-11.695	1	0	-2.441	1	80.1	24.2	114.6	996.3	0	0	790.3
hsa-piR-33018	26	piRNA	piRNABank	-11.43	1	0	-11.447	1	0	-4.37	1	20.1	-11.43	1	0	2.661	1	392.3	1.051	1	714.7	0	0	0	2147.4	22.8	9
Homo_sapiens_tRNA-Thr-AGT-5-1	74	tRNA	GtRNAdb	-11.213	1	0	0.655	1	308.3	2.68	1	2304.8	-11.213	1	0	-11.142	1	0	-2.787	1	42.9	91.4	218.8	267	1	199.9	2066.9
hsa-piR-5747	31	piRNA	piRNABank	-10.964	1	0	-10.982	1	0	-0.054	1	291.6	-0.104	1	131.2	-10.894	1	0	3.401	1	2638.8	907.4	32.1	96.8	0	104.9	242
Homo_sapiens_tRNA-Cys-GCA-13-1	72	tRNA	GtRNAdb	-10.786	1	0	-10.803	1	0	-10.898	1	0	-10.786	1	0	-10.715	1	0	-10.863	1	0	0	0	0	323.6	18.2	0
hsa-piR-23137	29	piRNA	piRNABank	-10.562	1	0	-10.579	1	0	-10.675	1	0	-4.091	1	6.2	0.202	1	39.1	-10.639	1	0	0	622.8	0	315.1	0	390.6
Homo_sapiens_tRNA-Arg-TCG-3-1	73	tRNA	GtRNAdb	-10.366	1	0	1.386	1	284.4	-1.237	1	84.7	1.806	1	325.4	-2.802	1	4.2	-1.356	1	64.3	538.3	57.7	68.4	76.1	49.5	236.4
hsa-piR-32914	26	piRNA	piRNABank	-10.349	1	0	-10.366	1	0	-2.325	1	39.3	-10.349	1	0	-10.278	1	0	-10.426	1	0	0	25.6	0	860.5	6.5	2.3
hsa-piR-32887	29	piRNA	piRNABank	-10.303	1	0	-10.321	1	0	-10.416	1	0	-10.304	1	0	-10.233	1	0	-0.279	1	130.1	0	0	0	941.4	10.4	0
hsa-piR-12132	28	piRNA	piRNABank	-10.257	1	0	-6.71	1	0.9	-10.37	1	0	-10.258	1	0	-0.94	1	14.3	-10.334	1	0	43.9	804	0.6	0	0	1.1
hsa-piR-28085	30	piRNA	piRNABank	-10.188	1	0	-10.206	1	0	-10.301	1	0	-10.188	1	0	-10.117	1	0	-10.265	1	0	0	0	0	904.3	0	0
hsa-piR-26633	26	piRNA	piRNABank	-10.169	1	0	-0.407	1	71.6	-0.393	1	132.7	-1.711	1	24.7	0.114	1	28	-10.246	1	0	39.4	407.2	8.3	122.8	150.4	119.3
Homo_sapiens_tRNA-Thr-CGT-1-1	74	tRNA	GtRNAdb	-10.049	1	0	-10.067	1	0	-10.162	1	0	-4.877	1	2.5	-0.043	1	23.1	-10.126	1	0	77	0	15	675.8	0	60.8
hsa-piR-32972	26	piRNA	piRNABank	-10.036	1	0	-3.144	1	9.7	0.701	1	258.4	-0.459	1	53.8	-9.965	1	0	-0.234	1	111.5	285.7	0	57.9	6.7	150.4	55.2
ENST00000516507	96	misc_RNA	Ensembl	-9.89	1	0	-0.165	1	69.8	0.2	1	165	-1.083	1	31.6	-9.82	1	0	3.074	1	999.2	353.8	22.4	34.5	30.5	121.1	94.6
ENST00000516384	125	scaRNA	Ensembl	-9.837	1	0	-3.082	1	8.8	-2.095	1	32.3	-0.725	1	39	-9.767	1	0	-5.263	1	2.9	0	385.5	3.9	50.4	24.7	45
ENST00000364939	135	snoRNA	Ensembl	-9.746	1	0	-9.764	1	0	-1.358	1	50.6	2.651	1	380.5	-2.558	1	3.3	-9.823	1	0	0	44.1	86.2	509.3	0.7	1.1
ENST00000363286	116	snRNA	Ensembl	-9.685	1	0	-1.217	1	29.2	0.597	1	188.6	-2.223	1	12.4	-9.615	1	0	-0.146	1	92.9	85.1	64.1	0	20	47.5	36
Homo_sapiens_tRNA-Ser-CGA-2-1	82	tRNA	GtRNAdb	-9.57	1	0	-0.061	1	60.1	-0.549	1	78.6	1.433	1	144.8	-0.189	1	15	-1.657	1	30	0	15.2	0	41.9	43.6	0
hsa-piR-19253	30	piRNA	piRNABank	-9.43	1	0	0.401	1	75.1	-2.37	1	20.1	0.989	1	96.5	-9.36	1	0	-2.099	1	20	289.3	0.8	8.3	22.8	129.6	60.8
hsa-piR-19551	28	piRNA	piRNABank	-9.264	1	0	-9.282	1	0	-1.872	1	25.3	-9.265	1	0	-9.194	1	0	-9.341	1	0	312.6	0	11.1	67.6	0	0
hsa-piR-24666	27	piRNA	piRNABank	-8.924	1	0	-1.409	1	15	-9.037	1	0	0.34	1	43.3	-8.854	1	0	-4.351	1	2.9	309	0.8	1.7	34.3	22.8	0
hsa-piR-26691	31	piRNA	piRNABank	-8.92	1	0	-8.938	1	0	-9.033	1	0	-8.921	1	0	-8.85	1	0	-8.997	1	0	0	0	0	383.6	0	0
Homo_sapiens_tRNA-Val-AAC-2-1	73	tRNA	GtRNAdb	-8.902	1	0	-4.417	1	1.8	-3.346	1	7	-2.749	1	4.9	-8.831	1	0	1.881	1	220.1	94.1	0	81.8	1	5.2	9
hsa-piR-24553	32	piRNA	piRNABank	-8.842	1	0	-8.86	1	0	-8.955	1	0	-8.843	1	0	-8.772	1	0	-8.919	1	0	360.1	0	0	0	2	0
ENST00000384728	107	snRNA	Ensembl	-8.839	1	0	-0.606	1	24.7	-0.607	1	45.4	-1.115	1	14.8	3.939	1	157.9	-2.978	1	7.1	0	232.5	17.2	38.1	11.7	13.5
hsa-piR-32987	31	piRNA	piRNABank	-8.825	1	0	-1.15	1	16.8	3.688	1	885.2	0.264	1	38.4	-8.755	1	0	-8.902	1	0	0	82.6	17.2	96.1	15.6	74.3
hsa-piR-23172	29	piRNA	piRNABank	-8.766	1	0	-8.784	1	0	-8.878	1	0	-8.766	1	0	-8.696	1	0	-8.843	1	0	0	0	0	344.6	0	0
hsa-piR-13570	29	piRNA	piRNABank	-8.69	1	0	-8.707	1	0	-8.802	1	0	-8.69	1	0	0.692	1	15	-8.766	1	0	0	285.4	0	0	0	0
hsa-piR-28275	29	piRNA	piRNABank	-8.686	1	0	2.477	1	189	-8.798	1	0	-8.686	1	0	-8.615	1	0	-8.763	1	0	7.2	0	0	265.6	37.1	0
hsa-piR-17796	29	piRNA	piRNABank	-8.677	1	0	-8.694	1	0	1.895	1	230.5	-8.677	1	0	-8.606	1	0	-4.103	1	2.9	0	170.7	2.2	5.7	0	1.1
hsa-piR-28270	29	piRNA	piRNABank	-8.595	1	0	-0.526	1	22.1	0.675	1	93.4	1.32	1	68.1	1.169	1	19.5	-8.672	1	0	0	217.2	18.4	0	4.6	60.8
Homo_sapiens_tRNA-Ile-AAT-2-1	74	tRNA	GtRNAdb	-8.522	1	0	-8.54	1	0	-8.635	1	0	6.357	1	2128.8	-1.073	1	3.9	3.389	1	481.7	9.9	0	0	0	0	645.1
hsa-miR-138-5p	23	miRNA	miRBase	-8.482	1	0	-4.935	1	0.9	-5.741	1	0.9	-8.483	1	0	-8.411	1	0	0.917	1	84.3	0	0	0	0	0	649.6
ENST00000365046	111	misc_RNA	Ensembl	-8.387	1	0	1.123	1	60.1	0.697	1	82.1	-8.388	1	0	2.128	1	32.9	-8.464	1	0	0	40.9	101.8	28.6	0	4.5
ENST00000364930	108	misc_RNA	Ensembl	-8.336	1	0	1.041	1	54.8	-8.448	1	0	-8.337	1	0	-3.429	1	0.7	-8.413	1	0	1.8	127.4	0	0	33.2	15.8
Homo_sapiens_tRNA-Thr-AGT-1-1	74	tRNA	GtRNAdb	-8.295	1	0	-8.313	1	0	-8.408	1	0	-8.296	1	0	-8.225	1	0	-0.773	1	22.9	0	0	0.6	0	0	0
Homo_sapiens_tRNA-Thr-AGT-1-2	74	tRNA	GtRNAdb	-8.295	1	0	-8.313	1	0	-8.408	1	0	-8.296	1	0	-8.225	1	0	-0.773	1	22.9	0	0	0.6	0	0	0
Homo_sapiens_tRNA-Thr-AGT-1-3	74	tRNA	GtRNAdb	-8.295	1	0	-8.313	1	0	-8.408	1	0	-8.296	1	0	-8.225	1	0	-0.773	1	22.9	0	0	0.6	0	0	0
hsa-piR-3185	31	piRNA	piRNABank	-8.291	1	0	-8.308	1	0	1.663	1	150.2	-1.684	1	6.8	-8.22	1	0	3.915	1	590.4	160.3	0	0	0	0	9
ENST00000618243	179	misc_RNA	Ensembl	-8.287	1	0	-8.304	1	0	1.709	1	154.5	-8.287	1	0	-8.217	1	0	-8.364	1	0	9	2.4	102.4	86.6	0	0
Homo_sapiens_tRNA-Leu-AAG-2-1	82	tRNA	GtRNAdb	-8.287	1	0	-8.305	1	0	-0.083	1	44.5	-2.324	1	4.3	-8.217	1	0	-0.182	1	34.3	98.5	43.3	16.7	4.8	21.5	0
Homo_sapiens_tRNA-Leu-AAG-2-2	82	tRNA	GtRNAdb	-8.287	1	0	-8.305	1	0	-0.083	1	44.5	-2.324	1	4.3	-8.217	1	0	-0.182	1	34.3	98.5	43.3	16.7	4.8	21.5	0
Homo_sapiens_tRNA-Leu-AAG-2-3	82	tRNA	GtRNAdb	-8.287	1	0	-8.305	1	0	-0.083	1	44.5	-2.324	1	4.3	-8.217	1	0	-0.182	1	34.3	98.5	43.3	16.7	4.8	21.5	0
Homo_sapiens_tRNA-Leu-AAG-2-4	82	tRNA	GtRNAdb	-8.287	1	0	-8.305	1	0	-0.083	1	44.5	-2.324	1	4.3	-8.217	1	0	-0.182	1	34.3	98.5	43.3	16.7	4.8	21.5	0
Homo_sapiens_tRNA-Ile-AAT-3-1	74	tRNA	GtRNAdb	-8.248	1	0	2.998	1	200.5	2.564	1	272.4	0.314	1	26.6	-0.799	1	3.9	1.024	1	77.2	0	0	0	0	0	351.2
ENST00000383966	129	snoRNA	Ensembl	-8.212	1	0	-3.163	1	2.7	-3.317	1	4.4	-1.605	1	6.8	-4.255	1	0.3	-8.288	1	0	19.7	0	0	167.5	19.5	0
hsa-piR-1424	31	piRNA	piRNABank	-8.191	1	0	-8.208	1	0	-8.303	1	0	-8.191	1	0	-8.12	1	0	-8.268	1	0	0	0	0	223.7	0.7	0
hsa-miR-6826-5p	23	miRNA	miRBase	-8.18	1	0	-4.632	1	0.9	-3.286	1	4.4	-2.027	1	4.9	3.305	1	64.5	0.624	1	55.7	0	46.5	3.9	7.6	0	351.2
hsa-piR-30844	30	piRNA	piRNABank	-8.145	1	0	-8.163	1	0	-8.258	1	0	-8.146	1	0	-8.074	1	0	-8.222	1	0	0	0	0	1	0	505.5
ENST00000363334	158	snRNA	Ensembl	-8.117	1	0	1.553	1	67.1	1.232	1	98.7	-8.117	1	0	-0.086	1	5.9	0.759	1	58.6	0	117.8	9.5	7.6	41	13.5
hsa-mir-4709	72	miRNA_primary_transcript	miRBase	-8.11	1	0	-8.128	1	0	-0.93	1	21.8	-4.822	1	0.6	-8.04	1	0	-2.249	1	7.1	2.7	0	2.2	203.7	0.7	0
ENST00000363882	113	misc_RNA	Ensembl	-8.025	1	0	-8.042	1	0	-8.137	1	0	-8.025	1	0	-7.955	1	0	-8.101	1	0	0	0	0	0	132.2	38.3
hsa-miR-542-3p	22	miRNA	miRBase	-7.952	1	0	-7.97	1	0	-5.211	1	0.9	-7.953	1	0	-7.882	1	0	-8.029	1	0	0	0	0	195.1	0	0
hsa-piR-32855	29	piRNA	piRNABank	-7.915	1	0	-7.933	1	0	-3.332	1	3.5	-7.916	1	0	-7.845	1	0	-7.992	1	0	1.8	0	2.8	179	0	1.1
ENST00000617934	102	misc_RNA	Ensembl	-7.854	1	0	-7.872	1	0	-7.966	1	0	-7.854	1	0	-7.784	1	0	-7.931	1	0	0	0	0	182.8	0	0
hsa-piR-24644	30	piRNA	piRNABank	-7.847	1	0	0.039	1	19.4	1.41	1	92.5	-2.361	1	3.1	-2.94	1	0.7	-0.155	1	25.7	17.9	4.8	21.7	9.5	56.7	30.4
hsa-mir-3960	91	miRNA_primary_transcript	miRBase	-7.83	1	0	-7.848	1	0	1.142	1	76	-1.099	1	7.4	0.983	1	10.1	-0.981	1	14.3	94.1	13.6	7.2	16.2	10.4	11.3
hsa-piR-19309	29	piRNA	piRNABank	-7.822	1	0	-7.84	1	0	-2.267	1	7	-2.65	1	2.5	-7.752	1	0	-7.899	1	0	0	147.5	0	9.5	0	1.1
hsa-piR-351	30	piRNA	piRNABank	-7.812	1	0	-0.476	1	13.3	0.65	1	53.3	-0.088	1	14.8	1.134	1	11.1	-7.888	1	0	0	45.7	10.6	4.8	39.7	76.6
hsa-piR-32963	29	piRNA	piRNABank	-7.695	1	0	-7.712	1	0	-7.807	1	0	-7.695	1	0	-2.22	1	1	-7.771	1	0	0	16.8	0	0	100.9	0
hsa-piR-21968	26	piRNA	piRNABank	-7.685	1	0	0.325	1	21.2	1.516	1	89	1.094	1	30.9	1.757	1	15.6	-1.345	1	10	22.4	20.8	3.9	14.3	7.2	77.7
hsa-mir-6130	109	miRNA_primary_transcript	miRBase	-7.58	1	0	-7.598	1	0	-2.997	1	3.5	-2.809	1	1.9	-7.511	1	0	-7.657	1	0	89.6	0.8	0	0	42.3	0
hsa-piR-23058	32	piRNA	piRNABank	-7.553	1	0	-0.125	1	14.1	1.808	1	99.5	-0.165	1	11.8	-7.483	1	0	-7.63	1	0	94.9	0	0	0	7.2	2.3
hsa-piR-29898	29	piRNA	piRNABank	-7.509	1	0	-7.526	1	0	-7.621	1	0	-7.509	1	0	-7.439	1	0	-2.935	1	2.9	0	0	0	142.8	0.7	0
hsa-piR-28674	26	piRNA	piRNABank	-7.461	1	0	-7.478	1	0	-7.573	1	0	-7.461	1	0	-7.391	1	0	-2.887	1	2.9	0	0	0	139	0	0
hsa-piR-14448	27	piRNA	piRNABank	-7.405	1	0	-7.422	1	0	-7.517	1	0	-7.405	1	0	-0.368	1	2.9	-1.065	1	10	5.4	51.3	38.4	0	9.1	4.5
hsa-mir-4785	73	miRNA_primary_transcript	miRBase	-7.377	1	0	-7.394	1	0	-3.738	1	1.7	-7.377	1	0	-2.47	1	0.7	-3.746	1	1.4	0	2.4	92.3	0	0	0
hsa-piR-28271	30	piRNA	piRNABank	-7.369	1	0	-0.239	1	11.5	-7.482	1	0	-7.37	1	0	-0.045	1	3.6	-7.446	1	0	0	0	0	130.4	0	0
ENST00000459579	142	snoRNA	Ensembl	-7.345	1	0	-7.363	1	0	-3.707	1	1.7	-7.346	1	0	-7.275	1	0	-3.715	1	1.4	0	0	2.2	1	2	273.6
hsa-piR-19023	30	piRNA	piRNABank	-7.339	1	0	-3.792	1	0.9	1.099	1	52.4	-0.11	1	10.5	-0.471	1	2.6	-2.765	1	2.9	3.6	92.2	7.8	1	0	1.1
Homo_sapiens_tRNA-Thr-TGT-4-1	73	tRNA	GtRNAdb	-7.338	1	0	-7.355	1	0	-7.45	1	0	-3.126	1	1.2	-7.268	1	0	2.605	1	122.9	0	0	0	127.6	0	0
Homo_sapiens_tRNA-Tyr-GTA-1-1	91	tRNA	GtRNAdb	-7.328	1	0	-7.346	1	0	1.269	1	58.5	1.614	1	34.6	-7.259	1	0	-7.405	1	0	0	46.5	13.9	55.2	0	0
hsa-piR-5182	30	piRNA	piRNABank	-7.308	1	0	-0.553	1	8.8	-4.566	1	0.9	0.873	1	20.4	-7.238	1	0	1.702	1	64.3	0	48.9	1.7	1.9	0	5.6
hsa-piR-14744	26	piRNA	piRNABank	-7.292	1	0	-1.839	1	3.5	-0.751	1	14	0.889	1	20.4	-2.385	1	0.7	-0.067	1	18.6	66.3	3.2	19.5	1	2.6	38.3
hsa-miR-3924	22	miRNA	miRBase	-7.171	1	0	-7.188	1	0	-7.283	1	0	-7.171	1	0	-1.29	1	1.3	-7.247	1	0	0	97.8	0.6	1	0	0
hsa-piR-7341	29	piRNA	piRNABank	-7.147	1	0	-7.164	1	0	-7.259	1	0	-7.147	1	0	-7.077	1	0	-7.223	1	0	0	0	0	83.8	19.5	0
ENST00000410155	105	snRNA	Ensembl	-7.143	1	0	0.094	1	12.4	-7.255	1	0	-7.144	1	0	1.416	1	8.5	-3.513	1	1.4	0.9	0	0	0	67.1	33.8
hsa-piR-25699	31	piRNA	piRNABank	-7.037	1	0	-7.054	1	0	3.681	1	254.9	-7.037	1	0	-1.562	1	1	-7.113	1	0	0	0	0	102.8	0	0
Homo_sapiens_tRNA-Val-CAC-4-1	73	tRNA	GtRNAdb	-7.008	1	0	-7.026	1	0	-1.452	1	7	-7.009	1	0	-6.938	1	0	-7.084	1	0	101.2	0	0	0	0	0
hsa-piR-17363	30	piRNA	piRNABank	-6.976	1	0	-6.993	1	0	1.311	1	47.1	-6.976	1	0	-6.906	1	0	-7.052	1	0	8.1	0	8.9	67.6	0	0
hsa-piR-30942	29	piRNA	piRNABank	-6.961	1	0	-6.979	1	0	-7.073	1	0	-6.962	1	0	3.218	1	26	-7.037	1	0	0	78.6	4.5	1.9	0	1.1
hsa-piR-14607	26	piRNA	piRNABank	-6.928	1	0	-0.172	1	8.8	-0.577	1	12.2	1.117	1	18.6	2.63	1	16.9	-0.229	1	12.9	16.1	4.8	5	45.7	10.4	13.5
ENST00000364831	128	snoRNA	Ensembl	-6.918	1	0	-6.936	1	0	-7.03	1	0	-6.919	1	0	-6.849	1	0	-6.995	1	0	0	0	0	95.2	0	0
hsa-piR-5746	26	piRNA	piRNABank	-6.902	1	0	-6.92	1	0	-7.015	1	0	-6.903	1	0	-6.831	1	0	-0.373	1	11.4	0	0	0	0	0	215
hsa-piR-15406	28	piRNA	piRNABank	-6.9	1	0	0.232	1	11.5	-7.011	1	0	-6.9	1	0	-6.83	1	0	-6.976	1	0	0	0	4.5	6.7	54.1	10.1
hsa-piR-418	29	piRNA	piRNABank	-6.894	1	0	1.286	1	23.9	1.445	1	48.9	1.452	1	22.9	4.488	1	59.9	-1.349	1	5.7	0.9	24.8	11.1	15.2	18.9	6.8
ENST00000459445	131	snoRNA	Ensembl	-6.872	1	0	-6.89	1	0	-6.985	1	0	-6.873	1	0	-6.801	1	0	-6.95	1	0	0	0	0	0	0	210.5
hsa-mir-1273c	77	miRNA_primary_transcript	miRBase	-6.872	1	0	-6.89	1	0	1.086	1	37.5	-0.72	1	4.9	-6.802	1	0	1.733	1	48.6	14.3	3.2	1.1	12.4	0	6.8
hsa-piR-29813	27	piRNA	piRNABank	-6.868	1	0	-6.886	1	0	2.376	1	91.7	-6.869	1	0	-6.798	1	0	-6.945	1	0	0	0	1.1	90.4	0	0
Homo_sapiens_tRNA-Thr-TGT-3-1	73	tRNA	GtRNAdb	-6.836	1	0	-6.854	1	0	0.225	1	20.1	1.256	1	19.2	-0.159	1	2.3	-6.912	1	0	27.8	5.6	6.7	8.6	11.7	14.6
hsa-miR-149-5p	23	miRNA	miRBase	-6.827	1	0	-6.844	1	0	-3.188	1	1.7	-3.539	1	0.6	-6.757	1	0	-3.196	1	1.4	1.8	7.2	0	14.3	34.5	5.6
ENST00000611506	80	misc_RNA	Ensembl	-6.79	1	0	-6.807	1	0	-6.902	1	0	0.439	1	10.5	-6.719	1	0	-6.866	1	0	0	8.8	0	0	0	2.3
hsa-piR-28709	29	piRNA	piRNABank	-6.787	1	0	-2.301	1	1.8	2.4	1	88.2	3.334	1	78.6	-6.717	1	0	-3.156	1	1.4	7.2	7.2	2.8	2.9	12.4	60.8
hsa-mir-6084	110	miRNA_primary_transcript	miRBase	-6.785	1	0	-6.803	1	0	-6.897	1	0	-6.786	1	0	2.853	1	17.9	-6.862	1	0	0	74.5	0	0	0.7	0
hsa-mir-8074	81	miRNA_primary_transcript	miRBase	-6.783	1	0	-6.801	1	0	-4.041	1	0.9	-6.784	1	0	-6.714	1	0	5.342	1	556.1	8.1	0	0	0	54.7	0
hsa-piR-32891	29	piRNA	piRNABank	-6.78	1	0	-6.798	1	0	-0.331	1	13.1	-6.781	1	0	-6.71	1	0	-6.857	1	0	0	8	0	10.5	5.9	0
hsa-piR-32964	29	piRNA	piRNABank	-6.78	1	0	-6.798	1	0	-0.331	1	13.1	-6.781	1	0	-6.71	1	0	-6.857	1	0	0	8	0	10.5	5.9	0
hsa-piR-28191	29	piRNA	piRNABank	-6.774	1	0	2.076	1	38	-0.232	1	14	2.884	1	56.9	-6.704	1	0	-6.85	1	0	0	16	9.5	53.3	0	4.5
ENST00000384634	107	snRNA	Ensembl	-6.768	1	0	-6.785	1	0	-6.88	1	0	-6.768	1	0	-6.698	1	0	-6.844	1	0	0	0	0	85.7	0	0
NR_003925	144	snRNA	RefSeq	-6.755	1	0	1.798	1	30.9	0.824	1	28.8	-6.756	1	0	-6.685	1	0	-6.831	1	0	34.9	11.2	2.8	0	4.6	21.4
hsa-mir-2681	105	miRNA_primary_transcript	miRBase	-6.746	1	0	-3.198	1	0.9	-2.162	1	3.5	-6.746	1	0	-6.675	1	0	-2.172	1	2.9	0	1.6	0.6	0	0.7	173.4
hsa-piR-28521	31	piRNA	piRNABank	-6.729	1	0	-6.747	1	0	-6.841	1	0	-6.73	1	0	-6.66	1	0	-6.806	1	0	83.3	0	0	0	0	0
hsa-piR-8212	26	piRNA	piRNABank	-6.713	1	0	-0.276	1	7.1	-0.467	1	11.3	0.886	1	13.6	-1.238	1	1	0.398	1	17.2	28.7	8	7.8	12.4	2	9
ENST00000364654	107	snRNA	Ensembl	-6.709	1	0	-6.727	1	0	-2.522	1	2.6	2.379	1	38.4	-6.639	1	0	-6.786	1	0	0	11.2	8.3	1	0	5.6
hsa-mir-3195	84	miRNA_primary_transcript	miRBase	-6.707	1	0	-6.725	1	0	-0.7	1	9.6	-0.387	1	5.6	-6.638	1	0	3.48	1	145.8	38.5	0	0	4.8	3.3	33.8
ENST00000411072	68	snoRNA	Ensembl	-6.669	1	0	-6.687	1	0	-6.781	1	0	-6.67	1	0	-6.599	1	0	-6.746	1	0	0	0	0	80	0	0
hsa-piR-33043	27	piRNA	piRNABank	-6.639	1	0	4.326	1	164.3	-3	1	1.7	1.307	1	17.3	-6.57	1	0	-6.715	1	0	0	5.6	1.7	1.9	44.3	4.5
hsa-piR-6692	32	piRNA	piRNABank	-6.634	1	0	-0.607	1	5.3	-6.746	1	0	-6.635	1	0	-6.564	1	0	-6.71	1	0	77.9	0	0	0	0	0
hsa-miR-4634	19	miRNA	miRBase	-6.603	1	0	-6.62	1	0	-0.061	1	14	-1.43	1	2.5	-6.533	1	0	-1.058	1	5.7	23.3	0.8	1.7	8.6	5.9	12.4
ENST00000384651	107	snRNA	Ensembl	-6.589	1	0	-6.607	1	0	-6.701	1	0	-6.59	1	0	-6.52	1	0	-6.666	1	0	0	0	0	65.7	0	0
hsa-mir-3178	84	miRNA_primary_transcript	miRBase	-6.587	1	0	-6.604	1	0	-6.699	1	0	1.076	1	14.2	-6.517	1	0	-6.663	1	0	15.2	0	2.2	33.3	0	0
hsa-piR-6918	30	piRNA	piRNABank	-6.584	1	0	-3.037	1	0.9	-6.696	1	0	-6.585	1	0	0.452	1	2.9	-6.661	1	0	0	58.5	2.2	0	3.9	0
hsa-piR-27369	28	piRNA	piRNABank	-6.572	1	0	-6.59	1	0	-6.684	1	0	-6.573	1	0	1.872	1	7.8	-6.648	1	0	0	63.3	0	0	0	0
hsa-mir-4522	87	miRNA_primary_transcript	miRBase	-6.564	1	0	2.926	1	59.2	-0.318	1	11.3	1.965	1	26	-6.494	1	0	-1.99	1	2.9	17.9	0	0	13.3	26.1	12.4
hsa-piR-32892	29	piRNA	piRNABank	-6.552	1	0	-6.57	1	0	-6.665	1	0	-6.553	1	0	-6.482	1	0	-6.629	1	0	0	1.6	0	0	0	0
hsa-piR-9693	27	piRNA	piRNABank	-6.545	1	0	-6.563	1	0	-6.657	1	0	-6.546	1	0	3.82	1	29.6	-6.621	1	0	0	64.1	0	0	0	0
hsa-piR-25274	31	piRNA	piRNABank	-6.537	1	0	-6.555	1	0	-3.795	1	0.9	-6.538	1	0	1.132	1	4.6	-6.614	1	0	0	0	0	69.5	0	1.1
hsa-mir-6126	89	miRNA_primary_transcript	miRBase	-6.527	1	0	-2.979	1	0.9	-6.639	1	0	-1.756	1	1.9	2.945	1	16	-6.603	1	0	0	63.3	0	0	0	0
Homo_sapiens_tRNA-Gly-GCC-4-1	71	tRNA	GtRNAdb	-6.524	1	0	-6.541	1	0	-6.635	1	0	-6.524	1	0	-6.454	1	0	0.006	1	11.4	0.9	0	0.6	0	4.6	143
hsa-piR-11491	27	piRNA	piRNABank	-6.514	1	0	-6.531	1	0	-6.626	1	0	-6.514	1	0	-6.444	1	0	-6.59	1	0	0	0	0	63.8	0.7	0
hsa-piR-24541	31	piRNA	piRNABank	-6.496	1	0	-6.514	1	0	-6.608	1	0	-6.497	1	0	-6.427	1	0	-6.573	1	0	70.8	0	0	0	0	0
hsa-piR-32974	30	piRNA	piRNABank	-6.49	1	0	-6.508	1	0	1.567	1	40.2	-6.491	1	0	0.377	1	2.6	-6.566	1	0	0	61.7	0	0	0	0
Homo_sapiens_tRNA-Ala-TGC-2-1	72	tRNA	GtRNAdb	-6.469	1	0	-0.7	1	4.4	-0.223	1	11.3	-6.47	1	0	-0.588	1	1.3	-1.329	1	4.3	49.3	0.8	11.1	0	3.3	0
hsa-piR-17195	27	piRNA	piRNABank	-6.455	1	0	-6.473	1	0	-6.567	1	0	-6.456	1	0	-6.385	1	0	-6.531	1	0	0	0	0	64.7	0	0
hsa-piR-32898	29	piRNA	piRNABank	-6.414	1	0	-6.432	1	0	-6.526	1	0	-6.415	1	0	3.301	1	18.9	-6.49	1	0	0	58.5	0	0	0	0
Homo_sapiens_tRNA-Ser-AGA-4-1	82	tRNA	GtRNAdb	-6.409	1	0	-6.426	1	0	-6.521	1	0	-6.41	1	0	1.452	1	5.2	-6.485	1	0	0	0	0	66.6	0	0
hsa-piR-32864	28	piRNA	piRNABank	-6.406	1	0	0.486	1	9.7	2.584	1	76.8	-6.407	1	0	-6.337	1	0	-6.482	1	0	56.4	0	0	0	3.9	10.1
hsa-piR-5263	30	piRNA	piRNABank	-6.406	1	0	1.774	1	23.9	-0.683	1	7.9	-3.118	1	0.6	-6.337	1	0	2.604	1	64.3	8.1	1.6	0.6	2.9	15	50.7
Homo_sapiens_tRNA-Val-CAC-2-1	73	tRNA	GtRNAdb	-6.395	1	0	-1.346	1	2.7	0.054	1	13.1	0.211	1	6.8	-6.326	1	0	1.825	1	37.2	47.5	0	0	0	0.7	0
Homo_sapiens_tRNA-Gln-TTG-3-1	72	tRNA	GtRNAdb	-6.377	1	0	-1.892	1	1.8	0.164	1	14	-6.377	1	0	-0.903	1	1	1.052	1	21.4	17.9	0	0	0	0	68.7
Homo_sapiens_tRNA-Gln-TTG-3-2	72	tRNA	GtRNAdb	-6.377	1	0	-1.892	1	1.8	0.164	1	14	-6.377	1	0	-0.903	1	1	1.052	1	21.4	17.9	0	0	0	0	68.7
Homo_sapiens_tRNA-Gln-TTG-3-3	72	tRNA	GtRNAdb	-6.377	1	0	-1.892	1	1.8	0.164	1	14	-6.377	1	0	-0.903	1	1	1.052	1	21.4	17.9	0	0	0	0	68.7
ENST00000516409	127	scaRNA	Ensembl	-6.366	1	0	-6.383	1	0	-6.478	1	0	-6.366	1	0	-2.409	1	0.3	-6.442	1	0	0	0	0	0	0.7	0
Homo_sapiens_tRNA-Ala-AGC-24-1	73	tRNA	GtRNAdb	-6.365	1	0	-6.382	1	0	-6.476	1	0	-6.365	1	0	-6.295	1	0	-6.441	1	0	0	0	13.9	1.9	0	1.1
hsa-miR-5787	20	miRNA	miRBase	-6.365	1	0	-6.382	1	0	0.263	1	14.8	-0.621	1	3.7	-6.296	1	0	-2.734	1	1.4	28.7	0.8	1.1	1	1.3	4.5
hsa-piR-7255	29	piRNA	piRNABank	-6.344	1	0	-1.858	1	1.8	-3.601	1	0.9	1.045	1	11.8	0.114	1	2	0.506	1	14.3	0	47.3	0	1.9	0	5.6
ENST00000411377	104	snRNA	Ensembl	-6.334	1	0	-6.351	1	0	-6.445	1	0	-6.334	1	0	-6.264	1	0	-1.759	1	2.9	0	55.3	0	0	0	0
hsa-piR-4537	30	piRNA	piRNABank	-6.332	1	0	0.423	1	8.8	-2.144	1	2.6	0.81	1	9.9	-6.263	1	0	-1.758	1	2.9	2.7	1.6	0	6.7	15.6	60.8
Homo_sapiens_tRNA-Gln-CTG-6-1	72	tRNA	GtRNAdb	-6.33	1	0	-6.348	1	0	-6.442	1	0	-6.331	1	0	2.849	1	13	1.997	1	40	0	0	0	57.1	0	13.5
ENST00000384196	109	snRNA	Ensembl	-6.313	1	0	-6.331	1	0	-6.425	1	0	-6.314	1	0	-6.244	1	0	-6.389	1	0	0	53.7	0	1	0	0
Homo_sapiens_tRNA-Lys-TTT-1-1	73	tRNA	GtRNAdb	-6.295	1	0	2.83	1	45.9	-0.927	1	6.1	-6.295	1	0	-0.82	1	1	0.237	1	11.4	0	51.3	0	0	0.7	4.5
hsa-piR-32946	31	piRNA	piRNABank	-6.29	1	0	-6.308	1	0	-0.734	1	7	-0.138	1	4.9	-6.221	1	0	2.515	1	55.7	55.5	0	2.2	0	2	0
hsa-mir-4284	81	miRNA_primary_transcript	miRBase	-6.284	1	0	1.312	1	15.9	-6.396	1	0	-1.112	1	2.5	-2.328	1	0.3	-1.711	1	2.9	0	0	0	0	8.5	111.5
hsa-mir-4434	53	miRNA_primary_transcript	miRBase	-6.273	1	0	-6.291	1	0	-0.027	1	11.3	-2.986	1	0.6	-6.204	1	0	-6.35	1	0	0	5.6	26.1	1.9	0	10.1
hsa-mir-584	97	miRNA_primary_transcript	miRBase	-6.251	1	0	-6.269	1	0	-6.363	1	0	0.069	1	5.6	-2.296	1	0.3	2.913	1	71.5	0	0	0	4.8	26.7	0
ENST00000517106	92	misc_RNA	Ensembl	-6.236	1	0	-2.688	1	0.9	-6.347	1	0	-6.237	1	0	-6.167	1	0	-6.312	1	0	0	0	0	59	0	0
hsa-mir-3180-1	94	miRNA_primary_transcript	miRBase	-6.234	1	0	-6.252	1	0	-6.346	1	0	-6.235	1	0	-6.165	1	0	-6.31	1	0	0	0	0	54.3	0	0
hsa-mir-3180-3	94	miRNA_primary_transcript	miRBase	-6.234	1	0	-6.252	1	0	-6.346	1	0	-6.235	1	0	-6.165	1	0	-6.31	1	0	0	0	0	54.3	0	0
hsa-piR-28088	27	piRNA	piRNABank	-6.224	1	0	0.023	1	6.2	-0.667	1	7	-0.261	1	4.3	-6.154	1	0	-6.3	1	0	32.2	0	0.6	3.8	13	3.4
Homo_sapiens_tRNA-Ser-GCT-3-1	82	tRNA	GtRNAdb	-6.186	1	0	-6.204	1	0	-0.818	1	6.1	1.125	1	11.1	-6.117	1	0	1.584	1	27.2	0	0	1.7	22.8	13	14.6
Homo_sapiens_tRNA-Met-CAT-2-1	73	tRNA	GtRNAdb	-6.175	1	0	-2.627	1	0.9	-6.286	1	0	-6.176	1	0	-6.106	1	0	-6.251	1	0	0	0.8	40.6	0	0	1.1
hsa-piR-28765	32	piRNA	piRNABank	-6.164	1	0	-6.181	1	0	0.897	1	20.1	-0.42	1	3.7	-6.094	1	0	2.813	1	62.9	30.5	0	0	0	4.6	24.8
NR_003707	134	snoRNA	RefSeq	-6.139	1	0	-1.654	1	1.8	-6.25	1	0	-6.14	1	0	-6.07	1	0	-6.215	1	0	0	7.2	3.3	0	30	0
hsa-miR-599	20	miRNA	miRBase	-6.136	1	0	0.756	1	9.7	-0.768	1	6.1	0.335	1	6.2	-6.066	1	0	-2.505	1	1.4	0	0.8	3.9	1.9	17.6	46.2
Homo_sapiens_tRNA-Lys-CTT-2-1	73	tRNA	GtRNAdb	-6.135	1	0	-6.153	1	0	-2.496	1	1.7	-2.848	1	0.6	-6.066	1	0	1.295	1	21.4	44.8	0	0	1	1.3	3.4
Homo_sapiens_tRNA-Lys-CTT-2-2	73	tRNA	GtRNAdb	-6.135	1	0	-6.153	1	0	-2.496	1	1.7	-2.848	1	0.6	-6.066	1	0	1.295	1	21.4	44.8	0	0	1	1.3	3.4
Homo_sapiens_tRNA-Lys-CTT-2-3	73	tRNA	GtRNAdb	-6.135	1	0	-6.153	1	0	-2.496	1	1.7	-2.848	1	0.6	-6.066	1	0	1.295	1	21.4	44.8	0	0	1	1.3	3.4
Homo_sapiens_tRNA-Lys-CTT-2-4	73	tRNA	GtRNAdb	-6.135	1	0	-6.153	1	0	-2.496	1	1.7	-2.848	1	0.6	-6.066	1	0	1.295	1	21.4	44.8	0	0	1	1.3	3.4
Homo_sapiens_tRNA-Lys-CTT-2-5	73	tRNA	GtRNAdb	-6.135	1	0	-6.153	1	0	-2.496	1	1.7	-2.848	1	0.6	-6.066	1	0	1.295	1	21.4	44.8	0	0	1	1.3	3.4
ENST00000391302	135	snoRNA	Ensembl	-6.131	1	0	0.306	1	7.1	0.319	1	13.1	1.18	1	11.1	4.187	1	28.6	-6.207	1	0	0	25.6	0	1.9	11.7	0
hsa-piR-5969	30	piRNA	piRNABank	-6.128	1	0	-0.359	1	4.4	-6.239	1	0	-6.129	1	0	-2.172	1	0.3	-6.204	1	0	54.6	0	0	0	0	0
hsa-piR-3458	29	piRNA	piRNABank	-6.072	1	0	-1.023	1	2.7	-1.176	1	4.4	-1.301	1	1.9	0.605	1	2.3	-6.148	1	0	0.9	35.3	1.7	0	0.7	5.6
hsa-piR-15883	29	piRNA	piRNABank	-6.067	1	0	-6.085	1	0	-6.179	1	0	-2.78	1	0.6	4.176	1	27.3	0.462	1	11.4	0	12	0	0	0	87.8
hsa-piR-8219	27	piRNA	piRNABank	-6.062	1	0	-6.079	1	0	-6.174	1	0	-6.063	1	0	-0.588	1	1	-0.517	1	5.7	0	19.2	0	0	0	68.7
ENST00000616401	69	misc_RNA	Ensembl	-6.054	1	0	-6.071	1	0	-6.165	1	0	1.336	1	11.8	-5.985	1	0	-6.129	1	0	9	0.8	0	0	29.3	1.1
hsa-piR-1641	28	piRNA	piRNABank	-6.041	1	0	1.196	1	12.4	0.205	1	11.3	1.27	1	11.1	-1.135	1	0.7	-2.41	1	1.4	9.9	1.6	6.7	20.9	4.6	5.6
NR_002586	135	snoRNA	RefSeq	-6.035	1	0	-6.052	1	0	-6.146	1	0	-6.035	1	0	-5.965	1	0	-0.173	1	7.1	2.7	0	0	38.1	2.6	3.4
hsa-piR-8558	26	piRNA	piRNABank	-6.008	1	0	-6.026	1	0	-6.12	1	0	-6.009	1	0	2.849	1	10.4	1.217	1	18.6	0	31.3	0	0	0.7	27
hsa-piR-1014	31	piRNA	piRNABank	-5.994	1	29.7	-6.253	1	29.2	-2.853	1	566.6	-4.944	1	61.9	-14.651	1	0	-0.952	1	1746.8	424.6	232.5	372.1	15828.7	163.5	132.8
hsa-piR-784	30	piRNA	piRNABank	-5.985	1	0	-6.003	1	0	-6.096	1	0	-5.986	1	0	-5.916	1	0	-6.061	1	0	0	18.4	12.2	12.4	0	0
ENST00000384737	128	snoRNA	Ensembl	-5.984	1	0	-6.002	1	0	-6.095	1	0	-5.985	1	0	-5.915	1	0	-6.06	1	0	0.9	0	0	48.5	0	0
ENST00000384384	134	snoRNA	Ensembl	-5.983	1	0	-6.001	1	0	-2.343	1	1.7	-5.984	1	0	-5.914	1	0	-6.059	1	0	0.9	42.5	0	0	0	0
ENST00000384480	102	misc_RNA	Ensembl	-5.978	1	0	-5.996	1	0	-6.089	1	0	-2.69	1	0.6	-5.909	1	0	-6.054	1	0	0	39.3	3.3	0	0	0
hsa-mir-4286	93	miRNA_primary_transcript	miRBase	-5.973	1	0	2.844	1	37.1	1.691	1	30.6	3.67	1	56.3	-2.017	1	0.3	1.138	1	17.2	20.6	4	0.6	2.9	10.4	11.3
NR_003224	74	snoRNA	RefSeq	-5.973	1	0	-5.991	1	0	-0.605	1	6.1	-1.202	1	1.9	-5.904	1	0	-6.049	1	0	0	33.7	0	1	0	3.4
hsa-piR-27703	30	piRNA	piRNABank	-5.947	1	0	-5.964	1	0	-0.577	1	6.1	1.197	1	9.9	-5.878	1	0	-6.022	1	0	0	0	0	2.9	31.9	0
Homo_sapiens_tRNA-Leu-TAA-1-1	83	tRNA	GtRNAdb	-5.938	1	0	-5.955	1	0	0.924	1	17.5	0.532	1	6.2	-5.869	1	0	1.394	1	20	11.6	0.8	5	2.9	5.2	19.1
ENST00000614916	106	rRNA	Ensembl	-5.923	1	0	-1.437	1	1.8	-6.034	1	0	3.365	1	43.9	-5.854	1	0	-1.347	1	2.9	9	0	1.1	0	26.1	0
hsa-mir-937	86	miRNA_primary_transcript	miRBase	-5.918	1	0	-5.936	1	0	-6.029	1	0	-5.919	1	0	-5.849	1	0	-5.994	1	0	45.7	0	1.1	0	0	0
NR_023371	121	rRNA	RefSeq	-5.918	1	0	-5.935	1	0	1.618	1	27.9	-5.918	1	0	-5.848	1	0	-0.055	1	7.1	19.7	24	0	0	0	0
hsa-piR-21756	26	piRNA	piRNABank	-5.912	1	0	-5.929	1	0	-6.023	1	0	-5.912	1	0	2.404	1	7.2	-5.988	1	0	1.8	4	1.7	0	0	72.1
hsa-piR-3504	26	piRNA	piRNABank	-5.912	1	0	-5.93	1	0	-6.023	1	0	-5.913	1	0	-5.843	1	0	-5.987	1	0	4.5	0	0	0	30	0
ENST00000387069	134	snRNA	Ensembl	-5.901	1	0	-5.919	1	0	-6.012	1	0	-5.902	1	0	-5.832	1	0	-5.977	1	0	46.6	0	0	0	0	0
ENST00000384224	113	misc_RNA	Ensembl	-5.899	1	0	-5.917	1	0	-6.01	1	0	-5.9	1	0	-1.944	1	0.3	-5.975	1	0	0	0	0	41.9	0	0
hsa-piR-11537	27	piRNA	piRNABank	-5.86	1	0	-5.877	1	0	-5.972	1	0	-5.86	1	0	-5.79	1	0	2.863	1	52.9	0	0	0	0	0	101.3
ENST00000363557	117	misc_RNA	Ensembl	-5.856	1	0	-5.873	1	0	-5.967	1	0	-5.856	1	0	-5.786	1	0	1.838	1	25.7	1.8	0.8	0	0	22.8	19.1
ENST00000517094	105	snRNA	Ensembl	-5.842	1	0	-5.86	1	0	-5.953	1	0	-5.843	1	0	-5.773	1	0	-5.918	1	0	0	0	0	44.7	0	0
NR_145795	104	snoRNA	RefSeq	-5.829	1	0	2.455	1	25.6	-5.94	1	0	-1.617	1	1.2	-5.76	1	0	-5.904	1	0	0	0	0	30.5	9.8	0
hsa-mir-4800	80	miRNA_primary_transcript	miRBase	-5.812	1	0	-2.265	1	0.9	1.31	1	21	-1.6	1	1.2	-5.743	1	0	-5.888	1	0	14.3	1.6	3.9	2.9	2	2.3
hsa-piR-29566	29	piRNA	piRNABank	-5.811	1	0	-5.829	1	0	2.502	1	48	1.5	1	11.1	0.386	1	1.6	-5.887	1	0	2.7	7.2	6.7	1.9	3.9	34.9
ENST00000362942	107	snRNA	Ensembl	-5.81	1	0	-5.827	1	0	-5.921	1	0	-5.81	1	0	-5.741	1	0	-5.886	1	0	0	0	0	39	0	0
hsa-piR-10566	30	piRNA	piRNABank	-5.794	1	0	-5.811	1	0	-5.905	1	0	-5.794	1	0	-5.724	1	0	0.546	1	10	0	4.8	0	2.9	0	78.8
hsa-mir-3197	73	miRNA_primary_transcript	miRBase	-5.788	1	0	-5.805	1	0	-5.899	1	0	-1.576	1	1.2	-5.719	1	0	-5.863	1	0	43	0	0	0	0	0
hsa-piR-24790	27	piRNA	piRNABank	-5.78	1	0	-1.294	1	1.8	-5.89	1	0	0.183	1	4.3	-5.711	1	0	-5.855	1	0	2.7	1.6	0	1	6.5	16.9
hsa-piR-31412	29	piRNA	piRNABank	-5.766	1	0	-2.218	1	0.9	-5.876	1	0	-2.478	1	0.6	-5.697	1	0	1.346	1	17.2	34	0	0	0	5.9	0
ENST00000384364	102	misc_RNA	Ensembl	-5.749	1	0	-5.767	1	0	-3.006	1	0.9	-5.75	1	0	-5.68	1	0	-5.825	1	0	32.2	0.8	1.7	0	3.9	2.3
hsa-piR-16743	29	piRNA	piRNABank	-5.741	1	0	-1.255	1	1.8	-1.155	1	3.5	-5.741	1	0	3.327	1	12	-5.816	1	0	0	23.2	2.8	8.6	0	0
hsa-piR-32894	31	piRNA	piRNABank	-5.723	1	0	1.033	1	8.8	2.303	1	39.3	-5.723	1	0	-5.653	1	0	-5.798	1	0	0	12	7.8	0	0	5.6
hsa-mir-3622a	83	miRNA_primary_transcript	miRBase	-5.715	1	0	1.883	1	15.9	-5.826	1	0	1.596	1	11.1	2.668	1	7.5	0.147	1	7.1	0	18.4	1.1	6.7	5.9	0
ENST00000459618	107	snRNA	Ensembl	-5.705	1	0	-5.722	1	0	-5.815	1	0	2.518	1	21	-5.635	1	0	-5.78	1	0	0	3.2	0	0	0	46.2
NR_004380	80	snoRNA	RefSeq	-5.696	1	0	-5.714	1	0	-0.8	1	4.4	-5.697	1	0	-5.628	1	0	-0.556	1	4.3	11.6	4	0	1.9	0.7	6.8
hsa-piR-10968	29	piRNA	piRNABank	-5.692	1	0	-5.71	1	0	-5.803	1	0	-5.693	1	0	-5.624	1	0	-5.768	1	0	0	0	0	1	27.4	0
hsa-piR-17548	27	piRNA	piRNABank	-5.692	1	0	-1.206	1	1.8	-5.803	1	0	1.698	1	11.8	-5.623	1	0	-5.768	1	0	0.9	0	0	0	26.1	5.6
hsa-piR-31782	30	piRNA	piRNABank	-5.69	1	0	-5.707	1	0	-5.801	1	0	-0.919	1	1.9	-5.621	1	0	-0.549	1	4.3	0	2.4	5.6	15.2	3.9	0
hsa-piR-8408	32	piRNA	piRNABank	-5.678	1	0	-5.695	1	0	-1.489	1	2.6	0.066	1	3.7	-5.609	1	0	2.929	1	48.6	37.6	0	0	0	0	2.3
hsa-piR-25441	30	piRNA	piRNABank	-5.675	1	0	-5.693	1	0	0.954	1	14.8	-5.676	1	0	-5.606	1	0	-5.751	1	0	0	0	0.6	39	0	0
hsa-piR-12818	27	piRNA	piRNABank	-5.671	1	0	0.356	1	5.3	-5.782	1	0	-5.672	1	0	1.777	1	3.9	-5.747	1	0	0	27.3	0	8.6	0	0
hsa-piR-28265	32	piRNA	piRNABank	-5.664	1	0	-5.682	1	0	-5.774	1	0	-5.665	1	0	-5.596	1	0	-5.739	1	0	0	0	30	0	0	0
hsa-piR-28983	31	piRNA	piRNABank	-5.664	1	0	-5.682	1	0	-5.774	1	0	-5.665	1	0	-5.596	1	0	-5.739	1	0	0	0	30	0	0	0
hsa-piR-32965	29	piRNA	piRNABank	-5.661	1	0	-5.678	1	0	-5.772	1	0	-5.661	1	0	-5.591	1	0	-5.736	1	0	0	0	0	27.6	0	0
hsa-piR-432	26	piRNA	piRNABank	-5.641	1	0	-5.658	1	0	-5.752	1	0	-5.641	1	0	-5.57	1	0	-5.717	1	0	0	0	0	0	0	87.8
hsa-piR-25015	29	piRNA	piRNABank	-5.634	1	0	-5.651	1	0	-5.744	1	0	2.926	1	26.6	-5.564	1	0	-5.709	1	0	0	0	1.7	0	0	0
hsa-piR-33173	30	piRNA	piRNABank	-5.632	1	0	4.345	1	83	-5.743	1	0	5.919	1	211.6	-5.563	1	0	-5.708	1	0	38.5	0	0	0	0	0
hsa-piR-11015	26	piRNA	piRNABank	-5.632	1	0	-5.649	1	0	-5.743	1	0	-5.633	1	0	-5.563	1	0	-5.708	1	0	38.5	0	0	0	0	0
ENST00000384382	164	snRNA	Ensembl	-5.622	1	0	-5.639	1	0	-5.733	1	0	-5.622	1	0	-5.552	1	0	-1.048	1	2.9	0	0	0	0	0.7	84.4
ENST00000384725	107	snRNA	Ensembl	-5.614	1	0	-5.631	1	0	-5.725	1	0	-5.615	1	0	-5.545	1	0	-5.69	1	0	0	0	0	38.1	0	0
hsa-piR-31751	29	piRNA	piRNABank	-5.605	1	0	-2.057	1	0.9	-5.715	1	0	-5.605	1	0	-0.131	1	1	-5.68	1	0	3.6	0	4.5	26.7	0	0
hsa-mir-103a-1	78	miRNA_primary_transcript	miRBase	-5.601	1	0	-5.618	1	0	-5.711	1	0	-5.601	1	0	-5.532	1	0	-5.676	1	0	35.8	0	0	0	1.3	0
ENST00000410731	137	snRNA	Ensembl	-5.599	1	0	4.708	1	104.2	-5.71	1	0	0.721	1	5.6	-5.53	1	0	-5.674	1	0	0	0	0.6	5.7	14.3	16.9
hsa-piR-32954	27	piRNA	piRNABank	-5.59	1	0	-5.607	1	0	-1.401	1	2.6	-5.59	1	0	-5.521	1	0	-5.665	1	0	0	0	0	33.3	0	0
hsa-piR-10417	29	piRNA	piRNABank	-5.583	1	0	-5.6	1	0	0.141	1	7.9	-5.583	1	0	-5.514	1	0	-5.658	1	0	0	1.6	11.1	0	0.7	1.1
Homo_sapiens_tRNA-Ala-AGC-11-1	73	tRNA	GtRNAdb	-5.576	1	0	-5.594	1	0	-5.687	1	0	-0.806	1	1.9	-5.507	1	0	-5.652	1	0	0	0	0	16.2	5.2	0
hsa-piR-16029	27	piRNA	piRNABank	-5.567	1	0	-1.082	1	1.8	-5.678	1	0	-5.568	1	0	1.88	1	3.9	-5.643	1	0	0	20.8	0	1.9	0	22.5
hsa-piR-5238	28	piRNA	piRNABank	-5.555	1	0	-5.572	1	0	-1.915	1	1.7	-2.267	1	0.6	-5.486	1	0	-5.63	1	0	0	0	0	24.7	0	0
hsa-piR-19003	26	piRNA	piRNABank	-5.545	1	0	-5.563	1	0	-0.394	1	5.2	-1.333	1	1.2	-1.59	1	0.3	-1.914	1	1.4	0.9	15.2	2.2	10.5	1.3	1.1
ENST00000384711	96	snoRNA	Ensembl	-5.542	1	0	-5.559	1	0	-5.652	1	0	-5.542	1	0	-5.473	1	0	-5.617	1	0	0	0	0	36.2	0	0
hsa-piR-27062	28	piRNA	piRNABank	-5.53	1	0	-5.547	1	0	-5.64	1	0	-5.53	1	0	-5.461	1	0	-5.605	1	0	35.8	0	0	0	0	0
hsa-piR-337	29	piRNA	piRNABank	-5.519	1	0	-5.537	1	0	-5.63	1	0	-5.52	1	0	-5.45	1	0	-5.595	1	0	33.1	0	0	0	1.3	0
hsa-piR-28192	30	piRNA	piRNABank	-5.511	1	0	-5.529	1	0	0.841	1	12.2	-5.512	1	0	-5.442	1	0	0.61	1	8.6	0	0	0	13.3	5.2	0
hsa-piR-32940	31	piRNA	piRNABank	-5.51	1	0	-5.527	1	0	-5.621	1	0	1.097	1	6.8	-5.441	1	0	5.092	1	193	10.7	0	0	0	16.3	1.1
hsa-piR-30830	31	piRNA	piRNABank	-5.505	1	0	-5.523	1	0	-5.616	1	0	-1.293	1	1.2	-5.437	1	0	-5.581	1	0	30.5	1.6	0	0	0	0
ENST00000615567	84	misc_RNA	Ensembl	-5.503	1	0	-5.52	1	0	-0.351	1	5.2	-5.504	1	0	1.945	1	3.9	-5.579	1	0	0	10.4	17.8	0	0	0
Homo_sapiens_tRNA-Ala-CGC-2-1	72	tRNA	GtRNAdb	-5.496	1	0	-5.514	1	0	-5.607	1	0	-5.497	1	0	-5.428	1	0	0.05	1	5.7	31.4	0	2.8	0	0	0
hsa-piR-23895	29	piRNA	piRNABank	-5.485	1	0	-0.435	1	2.7	-5.595	1	0	-5.485	1	0	-5.416	1	0	-0.343	1	4.3	0	30.5	0	0	0	0
hsa-piR-23248	27	piRNA	piRNABank	-5.484	1	0	-5.501	1	0	-5.595	1	0	-5.485	1	0	-5.415	1	0	-0.909	1	2.9	3.6	0	0.6	1	20.2	1.1
hsa-piR-1948	27	piRNA	piRNABank	-5.469	1	0	-5.486	1	0	-5.579	1	0	-5.47	1	0	0.987	1	2	-5.545	1	0	0	24	1.1	0	3.9	0
ENST00000364093	107	snRNA	Ensembl	-5.459	1	0	-5.476	1	0	-5.568	1	0	-5.459	1	0	-5.391	1	0	-5.534	1	0	0	0	0	0	24.1	0
ENST00000391002	90	snoRNA	Ensembl	-5.459	1	0	-5.477	1	0	-5.57	1	0	-5.46	1	0	-5.39	1	0	-5.535	1	0	0	0	11.7	0	0	0
hsa-mir-645	94	miRNA_primary_transcript	miRBase	-5.457	1	0	-5.475	1	0	-5.568	1	0	-5.458	1	0	2.795	1	6.8	-5.533	1	0	0	0	14.5	13.3	1.3	0
hsa-mir-507	94	miRNA_primary_transcript	miRBase	-5.452	1	0	-5.47	1	0	-5.563	1	0	-5.453	1	0	-5.383	1	0	-1.821	1	1.4	0	0	0	32.4	0	2.3
hsa-piR-18326	26	piRNA	piRNABank	-5.45	1	0	-5.468	1	0	-2.708	1	0.9	-5.451	1	0	-5.38	1	0	-5.526	1	0	0	0	0	0	0	76.6
hsa-piR-22977	30	piRNA	piRNABank	-5.433	1	0	-5.451	1	0	1.859	1	23.6	-5.434	1	0	1.89	1	3.6	-5.509	1	0	28.7	0	0	3.8	0	2.3
Homo_sapiens_tRNA-Leu-CAA-1-1	106	tRNA	GtRNAdb	-5.426	1	0	-5.443	1	0	-5.536	1	0	-5.426	1	0	-5.357	1	0	-5.501	1	0	0	0	0	33.3	0	0
ENST00000516705	60	snRNA	Ensembl	-5.425	1	0	-5.442	1	0	0.449	1	8.7	-5.425	1	0	-5.356	1	0	-5.5	1	0	11.6	0	0	0	3.3	38.3
hsa-piR-3461	29	piRNA	piRNABank	-5.418	1	0	-5.435	1	0	-5.529	1	0	-5.418	1	0	5.058	1	32.2	1.112	1	11.4	0	8	0	0	0	54
hsa-mir-4769	77	miRNA_primary_transcript	miRBase	-5.416	1	0	-5.433	1	0	0.458	1	8.7	-2.128	1	0.6	-5.347	1	0	0.446	1	7.1	29.6	0	0	0	0	7.9
ENST00000363421	102	misc_RNA	Ensembl	-5.407	1	0	1.03	1	7.1	-0.255	1	5.2	0.08	1	3.1	-5.338	1	0	-5.482	1	0	9	0.8	5.6	6.7	3.3	10.1
hsa-piR-27435	32	piRNA	piRNABank	-5.385	1	0	-5.403	1	0	-5.496	1	0	-5.386	1	0	-5.317	1	0	2.226	1	24.3	3.6	0	0	4.8	9.1	0
hsa-miR-4492	17	miRNA	miRBase	-5.36	1	0	-5.377	1	0	0.514	1	8.7	-1.148	1	1.2	-5.291	1	0	-1.728	1	1.4	17.9	0	0	1	0	1.1
hsa-piR-17038	29	piRNA	piRNABank	-5.355	1	0	-5.373	1	0	-5.465	1	0	-5.356	1	0	-5.286	1	0	-5.43	1	0	0	2.4	5	0	0	0
hsa-piR-21805	29	piRNA	piRNABank	-5.34	1	0	-5.357	1	0	-5.45	1	0	-5.341	1	0	-5.271	1	0	-5.416	1	0	0	12.8	3.9	6.7	0	11.3
ENST00000516881	127	scaRNA	Ensembl	-5.338	1	0	-5.355	1	0	-5.447	1	0	-5.338	1	0	-5.271	1	0	-5.413	1	0	0	0	0	0	22.1	0
hsa-piR-30071	29	piRNA	piRNABank	-5.326	1	0	-0.276	1	2.7	-1.136	1	2.6	0.161	1	3.1	-1.37	1	0.3	-5.402	1	0	0	2.4	0	6.7	15	0
hsa-mir-938	83	miRNA_primary_transcript	miRBase	-5.322	1	0	-5.34	1	0	-5.433	1	0	-5.323	1	0	-1.366	1	0.3	-5.397	1	0	0	0	0	0	0	69.8
hsa-piR-32839	27	piRNA	piRNABank	-5.311	1	0	-1.763	1	0.9	-5.421	1	0	-2.023	1	0.6	-5.242	1	0	-5.385	1	0	11.6	0	1.7	0	0.7	0
hsa-piR-13392	26	piRNA	piRNABank	-5.31	1	0	-5.328	1	0	0.414	1	7.9	-2.022	1	0.6	0.569	1	1.3	-1.679	1	1.4	1.8	0.8	2.8	20	0	4.5
hsa-piR-17756	31	piRNA	piRNABank	-5.302	1	0	2.709	1	21.2	1.56	1	17.5	2.742	1	18.6	2.559	1	5.2	-0.727	1	2.9	0	0	1.7	11.4	7.8	6.8
hsa-piR-8320	29	piRNA	piRNABank	-5.299	1	0	-5.317	1	0	-5.41	1	0	-5.3	1	0	-5.231	1	0	-5.375	1	0	0	0	0	30.5	0	0
hsa-piR-28803	26	piRNA	piRNABank	-5.295	1	0	-5.313	1	0	-0.143	1	5.2	-5.296	1	0	1.891	1	3.3	-5.37	1	0	0	16.8	1.1	1	0	15.8
hsa-piR-484	27	piRNA	piRNABank	-5.294	1	0	0.476	1	4.4	-5.403	1	0	-5.294	1	0	0.587	1	1.3	-5.369	1	0	0	0	20.6	2.9	0	0
hsa-miR-4271	19	miRNA	miRBase	-5.282	1	0	-5.299	1	0	-5.392	1	0	-5.283	1	0	-5.213	1	0	-5.357	1	0	0.9	8	0	0	0	0
hsa-piR-4347	28	piRNA	piRNABank	-5.256	1	0	-5.273	1	0	-5.366	1	0	-1.044	1	1.2	-5.187	1	0	-5.331	1	0	0	0	0	0	1.3	0
hsa-piR-9880	32	piRNA	piRNABank	-5.252	1	0	-5.269	1	0	-5.361	1	0	-5.252	1	0	-5.184	1	0	-5.327	1	0	0	0	0	0	20.8	0
ENST00000384077	107	snRNA	Ensembl	-5.251	1	0	-5.268	1	0	-5.36	1	0	-5.251	1	0	-5.182	1	0	-5.326	1	0	0	0	0.6	7.6	15	0
ENST00000621869	107	snRNA	Ensembl	-5.251	1	0	-5.268	1	0	-5.36	1	0	-5.251	1	0	-5.182	1	0	-5.326	1	0	0	0	0.6	7.6	15	0
hsa-piR-5266	28	piRNA	piRNABank	-5.25	1	0	-5.268	1	0	-5.36	1	0	-5.251	1	0	-1.296	1	0.3	-5.326	1	0	0	18.4	5	1.9	0	0
hsa-mir-8060	76	miRNA_primary_transcript	miRBase	-5.247	1	0	-5.264	1	0	-2.503	1	0.9	-5.247	1	0	0.95	1	1.6	-5.322	1	0	11.6	0	0	16.2	0	3.4
hsa-piR-27344	29	piRNA	piRNABank	-5.244	1	0	-5.261	1	0	0.765	1	9.6	-0.473	1	1.9	-5.176	1	0	-5.319	1	0	16.1	0	0	5.7	0	3.4
hsa-mir-6752	71	miRNA_primary_transcript	miRBase	-5.231	1	0	-0.745	1	1.8	0.778	1	9.6	-0.46	1	1.9	3.021	1	6.8	-0.656	1	2.9	6.3	8	2.2	2.9	3.3	2.3
Homo_sapiens_tRNA-Tyr-GTA-2-1	89	tRNA	GtRNAdb	-5.23	1	9	-0.735	1	240.3	1.503	1	2081.3	1.411	1	909.4	-12.172	1	0	-2.66	1	95.8	186.3	21.6	391.6	773.9	138.7	4758.7
hsa-piR-31855	30	piRNA	piRNABank	-5.227	1	0	-0.742	1	1.8	-5.337	1	0	-5.228	1	0	4.797	1	23.4	-0.651	1	2.9	6.3	10.4	0	0	2	18
ENST00000384179	107	snRNA	Ensembl	-5.217	1	0	-1.668	1	0.9	-5.326	1	0	-5.217	1	0	-5.149	1	0	-5.292	1	0	0	0	0	7.6	15	0
ENST00000613107	107	snRNA	Ensembl	-5.217	1	0	-1.668	1	0.9	-5.326	1	0	-5.217	1	0	-5.149	1	0	-5.292	1	0	0	0	0	7.6	15	0
hsa-piR-28400	29	piRNA	piRNABank	-5.216	1	0	-5.233	1	0	0.509	1	7.9	-5.216	1	0	-5.147	1	0	5.173	1	167.2	28.7	0	0	0	0	0
hsa-piR-26832	29	piRNA	piRNABank	-5.216	1	0	-5.233	1	0	-2.471	1	0.9	-5.216	1	0	-5.147	1	0	-5.291	1	0	28.7	0	0	0	0	0
ENST00000363120	99	misc_RNA	Ensembl	-5.208	1	0	-5.226	1	0	1.854	1	20.1	-5.209	1	0	-5.14	1	0	-5.283	1	0	17.9	0	0	0	0	0
ENST00000362733	107	snRNA	Ensembl	-5.201	1	0	-1.653	1	0.9	2.336	1	27.9	0.762	1	4.3	2.468	1	4.6	-5.276	1	0	0	11.2	0	3.8	0	0
hsa-piR-7862	26	piRNA	piRNABank	-5.199	1	0	-5.216	1	0	2.338	1	27.9	2.939	1	19.8	3.703	1	10.7	-5.274	1	0	0	11.2	1.7	10.5	0	0
hsa-mir-5682	76	miRNA_primary_transcript	miRBase	-5.187	1	0	-1.639	1	0.9	-1.546	1	1.7	-5.188	1	0	-5.118	1	0	-5.263	1	0	6.3	0	7.8	4.8	1.3	2.3
hsa-piR-23444	30	piRNA	piRNABank	-5.167	1	0	-5.185	1	0	2.414	1	28.8	-5.168	1	0	-5.099	1	0	-5.242	1	0	13.4	0	0	14.3	0	0
hsa-piR-24450	28	piRNA	piRNABank	-5.153	1	0	2.523	1	16.8	-2.409	1	0.9	3.232	1	23.5	-5.084	1	0	-1.521	1	1.4	4.5	7.2	0	0	7.2	0
hsa-piR-20397	27	piRNA	piRNABank	-5.149	1	0	-5.167	1	0	-5.259	1	0	-5.15	1	0	-5.08	1	0	-5.224	1	0	0	0	3.3	0	0	0
hsa-miR-1281	17	miRNA	miRBase	-5.149	1	0	-1.601	1	0.9	-5.259	1	0	-5.15	1	0	-5.081	1	0	-5.224	1	0	1.8	21.6	0	1	0	0
hsa-piR-12219	29	piRNA	piRNABank	-5.149	1	0	-1.6	1	0.9	-2.404	1	0.9	1.005	1	4.9	-5.081	1	0	-5.224	1	0	0	0	11.1	0	9.1	0
ENST00000390831	104	snRNA	Ensembl	-5.146	1	0	-5.163	1	0	-5.257	1	0	0.815	1	4.3	-5.076	1	0	-5.22	1	0	0	0	0.6	0	0	59.7
hsa-piR-32873	31	piRNA	piRNABank	-5.141	1	0	-1.593	1	0.9	-1.501	1	1.7	0.032	1	2.5	-5.072	1	0	2.774	1	30	4.5	4	0.6	3.8	5.9	5.6
Homo_sapiens_tRNA-Lys-CTT-7-1	73	tRNA	GtRNAdb	-5.136	1	0	1.301	1	7.1	0.998	1	10.5	1.709	1	8	-5.067	1	0	2.845	1	31.4	4.5	0	2.8	0	1.3	0
Homo_sapiens_tRNA-Asp-GTC-3-1	72	tRNA	GtRNAdb	-5.129	1	0	-5.146	1	0	-5.238	1	0	-5.129	1	0	-1.174	1	0.3	-5.204	1	0	0	0	0	0	15	0
hsa-miR-4448	20	miRNA	miRBase	-5.118	1	0	-1.57	1	0.9	-5.228	1	0	-5.118	1	0	-5.049	1	0	-0.542	1	2.9	23.3	0.8	1.1	0	0	1.1
hsa-mir-3064	66	miRNA_primary_transcript	miRBase	-5.11	1	0	-0.624	1	1.8	0.043	1	5.2	-0.898	1	1.2	4.364	1	16	-5.186	1	0	1.8	11.2	0	0	6.5	0
hsa-piR-32984	27	piRNA	piRNABank	-5.107	1	0	-5.124	1	0	-0.917	1	2.6	-5.107	1	0	-5.038	1	0	2.325	1	21.4	12.5	0	1.7	2.9	2.6	0
hsa-mir-4291	65	miRNA_primary_transcript	miRBase	-5.094	1	0	-5.111	1	0	0.276	1	6.1	0.393	1	3.1	-5.025	1	0	-1.462	1	1.4	5.4	0	2.2	3.8	9.1	3.4
hsa-piR-3153	28	piRNA	piRNABank	-5.093	1	0	-5.11	1	0	2.351	1	26.2	-5.093	1	0	-5.024	1	0	-5.168	1	0	12.5	0	0	0	4.6	4.5
hsa-mir-3648-1	180	miRNA_primary_transcript	miRBase	-5.092	1	0	-5.109	1	0	-0.195	1	4.4	-1.804	1	0.6	-5.024	1	0	-1.46	1	1.4	14.3	0.8	1.1	1.9	1.3	1.1
hsa-mir-3648-2	180	miRNA_primary_transcript	miRBase	-5.092	1	0	-5.109	1	0	-0.195	1	4.4	-1.804	1	0.6	-5.024	1	0	-1.46	1	1.4	14.3	0.8	1.1	1.9	1.3	1.1
hsa-piR-13936	27	piRNA	piRNABank	-5.088	1	0	-5.106	1	0	-5.198	1	0	-5.089	1	0	-5.02	1	0	-0.513	1	2.9	8.1	0	0	17.1	0	2.3
hsa-piR-23329	26	piRNA	piRNABank	-5.088	1	0	-5.105	1	0	-1.447	1	1.7	-5.089	1	0	-1.133	1	0.3	-5.163	1	0	0	0	1.1	24.7	0	0
NR_026704	88	vaultRNA	RefSeq	-5.086	1	0	-5.103	1	0	0.283	1	6.1	-0.874	1	1.2	-5.018	1	0	3.894	1	62.9	9.9	0	4.5	0	3.9	11.3
hsa-piR-3506	26	piRNA	piRNABank	-5.082	1	0	-5.099	1	0	-5.191	1	0	-5.082	1	0	-5.014	1	0	-1.45	1	1.4	0.9	0	0	1	16.9	1.1
hsa-mir-3938	103	miRNA_primary_transcript	miRBase	-5.068	1	0	-5.085	1	0	-5.178	1	0	-5.069	1	0	4.736	1	20.2	-5.142	1	0	0	9.6	0	0	0	29.3
ENST00000362477	120	snRNA	Ensembl	-5.061	1	0	-5.078	1	0	-5.171	1	0	-5.061	1	0	-4.992	1	0	-5.135	1	0	0	0	2.2	0	0.7	0
hsa-mir-7977	49	miRNA_primary_transcript	miRBase	-5.061	1	0	-5.078	1	0	-5.171	1	0	-5.062	1	0	-1.106	1	0.3	-5.136	1	0	0	0	0	25.7	0	0
hsa-piR-11327	28	piRNA	piRNABank	-5.058	1	0	-5.075	1	0	-5.168	1	0	-5.059	1	0	-4.99	1	0	-5.133	1	0	20.6	0	0	0	0	11.3
hsa-piR-18379	30	piRNA	piRNABank	-5.058	1	0	-5.075	1	0	-5.167	1	0	-5.058	1	0	-4.99	1	0	-5.133	1	0	0.9	0	0	24.7	0	0
Homo_sapiens_tRNA-Ser-GCT-6-1	84	tRNA	GtRNAdb	-5.054	1	0	-5.071	1	0	-5.163	1	0	-5.054	1	0	-4.985	1	0	-5.128	1	0	0	0	0	23.8	0	0
hsa-piR-12242	31	piRNA	piRNABank	-5.048	1	0	1.2	1	6.2	-1.407	1	1.7	0.125	1	2.5	-1.092	1	0.3	-5.123	1	0	5.4	0	1.1	1	9.8	9
hsa-piR-25621	29	piRNA	piRNABank	-5.047	1	0	-1.499	1	0.9	-5.156	1	0	-5.047	1	0	-1.092	1	0.3	-5.121	1	0	19.7	0	0	5.7	0	0
ENST00000516123	91	snoRNA	Ensembl	-5.043	1	0	-1.495	1	0.9	-5.153	1	0	-0.83	1	1.2	-4.974	1	0	-1.411	1	1.4	11.6	0	0	0	7.8	2.3
hsa-piR-1189	26	piRNA	piRNABank	-5.035	1	0	-5.052	1	0	-5.145	1	0	-5.036	1	0	-4.967	1	0	-5.11	1	0	0	0	13.9	0	0	0
hsa-piR-10432	26	piRNA	piRNABank	-5.033	1	0	-5.051	1	0	-5.143	1	0	-5.034	1	0	-4.965	1	0	-5.108	1	0	0	0	8.9	0	0	0
hsa-piR-5040	30	piRNA	piRNABank	-5.016	1	0	1.422	1	7.1	-2.271	1	0.9	-5.016	1	0	-4.947	1	0	-0.44	1	2.9	3.6	2.4	0.6	0	5.9	5.6
ENST00000384700	70	snRNA	Ensembl	-5.008	1	0	-5.025	1	0	-5.118	1	0	-5.009	1	0	-4.94	1	0	-5.083	1	0	0	0	0	24.7	0	0
hsa-piR-21803	26	piRNA	piRNABank	-4.988	1	0	1.259	1	6.2	-1.347	1	1.7	-4.989	1	0	-0.084	1	0.7	-5.062	1	0	0.9	0	1.7	3.8	5.2	21.4
ENST00000363727	170	snRNA	Ensembl	-4.977	1	0	-4.995	1	0	-5.087	1	0	-4.978	1	0	-4.909	1	0	-5.052	1	0	24.2	0	0	0	0	0
hsa-miR-7111-3p	22	miRNA	miRBase	-4.977	1	0	-4.995	1	0	-5.087	1	0	-4.978	1	0	-4.909	1	0	-5.052	1	0	24.2	0	0	0	0	0
hsa-mir-4753	83	miRNA_primary_transcript	miRBase	-4.964	1	0	-4.981	1	0	-5.073	1	0	-4.964	1	0	-1.009	1	0.3	-5.039	1	0	0	16.8	3.3	0	0	1.1
hsa-piR-3146	28	piRNA	piRNABank	-4.953	1	0	-4.97	1	0	-1.311	1	1.7	0.22	1	2.5	1.914	1	2.6	-0.377	1	2.9	0.9	10.4	3.9	0	0	6.8
hsa-piR-9437	30	piRNA	piRNABank	-4.952	1	0	-1.404	1	0.9	-5.061	1	0	-0.181	1	1.9	-4.884	1	0	1.749	1	12.9	14.3	0	7.2	0	0	0
hsa-piR-13422	27	piRNA	piRNABank	-4.949	1	1.8	-9.702	1	0	-9.797	1	0	-9.684	1	0	-9.613	1	0	-0.707	1	62.9	0.9	0	0.6	495	1.3	0
ENST00000606577	79	snoRNA	Ensembl	-4.941	1	0	-4.959	1	0	-0.044	1	4.4	-4.942	1	0	-4.874	1	0	-5.016	1	0	8.1	0	0	8.6	0	2.3
ENST00000610606	84	misc_RNA	Ensembl	-4.921	1	0	-4.938	1	0	0.234	1	5.2	-4.921	1	0	2.528	1	3.9	-4.996	1	0	0	0	17.8	0	0	0
hsa-piR-6378	29	piRNA	piRNABank	-4.918	1	0	0.536	1	3.5	-2.173	1	0.9	-1.629	1	0.6	1.949	1	2.6	-4.993	1	0	0	16.8	0.6	2.9	0	1.1
hsa-piR-26193	26	piRNA	piRNABank	-4.915	1	0	-4.932	1	0	-5.025	1	0	-4.916	1	0	-4.847	1	0	-4.989	1	0	0	0	0	14.3	0	0
ENST00000410717	95	misc_RNA	Ensembl	-4.896	1	0	-4.914	1	0	-5.006	1	0	-4.897	1	0	-0.942	1	0.3	-4.971	1	0	0	0	0	22.8	0	0
hsa-piR-32931	28	piRNA	piRNABank	-4.89	1	0	-4.907	1	0	-0.304	1	3.5	-4.891	1	0	-4.822	1	0	-4.964	1	0	0	2.4	2.2	2.9	0	0
hsa-mir-378a	66	miRNA_primary_transcript	miRBase	-4.884	1	0	-1.336	1	0.9	-0.694	1	2.6	-4.885	1	0	-4.815	1	0	2.81	1	25.7	5.4	0.8	0.6	1.9	5.9	4.5
hsa-piR-33142	35	piRNA	piRNABank	-4.874	1	0	0.176	1	2.7	-0.683	1	2.6	-1.586	1	0.6	-4.807	1	0	2.739	1	24.3	4.5	0.8	1.7	1.9	1.3	10.1
hsa-piR-20212	30	piRNA	piRNABank	-4.873	1	0	-4.89	1	0	1.262	1	10.5	0.301	1	2.5	2.988	1	5.2	-4.948	1	0	0.9	0	0	14.3	5.2	0
hsa-piR-23332	28	piRNA	piRNABank	-4.87	1	0	-4.887	1	0	-0.679	1	2.6	-4.87	1	0	5.138	1	23.1	-4.945	1	0	0.9	16.8	0	1.9	0	1.1
hsa-piR-15036	26	piRNA	piRNABank	-4.851	1	0	-4.869	1	0	-4.962	1	0	-4.853	1	0	-4.782	1	0	1.845	1	12.9	0	0	0	0	0	49.5
ENST00000391286	122	snoRNA	Ensembl	-4.85	1	0	-4.867	1	0	0.52	1	6.1	-1.562	1	0.6	0.622	1	1	-4.925	1	0	13.4	5.6	0	0	0	1.1
hsa-mir-7110	86	miRNA_primary_transcript	miRBase	-4.844	1	0	-4.861	1	0	0.309	1	5.2	-0.073	1	1.9	-4.776	1	0	-0.268	1	2.9	9.9	0	2.2	2.9	1.3	2.3
hsa-mir-509-3	75	miRNA_primary_transcript	miRBase	-4.843	1	0	-4.86	1	0	-4.95	1	0	-4.843	1	0	-4.776	1	0	-1.21	1	1.4	0	0	0	0	15.6	0
hsa-piR-23335	27	piRNA	piRNABank	-4.841	1	0	-1.293	1	0.9	-1.2	1	1.7	-1.553	1	0.6	-4.773	1	0	-4.916	1	0	5.4	0	1.1	13.3	1.3	0
hsa-mir-6127	109	miRNA_primary_transcript	miRBase	-4.839	1	0	-4.856	1	0	-4.949	1	0	-4.84	1	0	-4.771	1	0	1.859	1	12.9	6.3	0	0	0	0	34.9
hsa-piR-19518	29	piRNA	piRNABank	-4.837	1	0	-4.854	1	0	-2.092	1	0.9	-4.838	1	0	-4.769	1	0	-4.912	1	0	0	0	0	21.9	0	0
hsa-miR-221-5p	22	miRNA	miRBase	-4.837	1	0	-4.854	1	0	-4.945	1	0	-4.837	1	0	4.829	1	18.2	-4.911	1	0	0	19.2	0	0	0	0
ENST00000363776	113	misc_RNA	Ensembl	-4.837	1	0	2.182	1	10.6	0.317	1	5.2	-0.624	1	1.2	2.031	1	2.6	-4.912	1	0	0	0	0	1.9	11.7	6.8
hsa-piR-32333	27	piRNA	piRNABank	-4.828	1	0	-4.845	1	0	2.992	1	34	-4.829	1	0	4.608	1	15.6	-4.902	1	0	0	0	0	3.8	2	3.4
hsa-piR-15393	27	piRNA	piRNABank	-4.828	1	0	-4.845	1	0	-4.936	1	0	-4.828	1	0	-4.761	1	0	-1.195	1	1.4	0	0	0.6	0	15	0
hsa-piR-5072	30	piRNA	piRNABank	-4.825	1	0	-4.842	1	0	-4.933	1	0	-4.825	1	0	1.852	1	2.3	-4.9	1	0	0	5.6	6.7	6.7	0	0
ENST00000516303	64	snoRNA	Ensembl	-4.82	1	0	-4.837	1	0	-4.929	1	0	-1.532	1	0.6	-4.752	1	0	-4.895	1	0	20.6	0	0	0	0	2.3
hsa-mir-6833	61	miRNA_primary_transcript	miRBase	-4.814	1	0	-4.831	1	0	-2.069	1	0.9	-0.602	1	1.2	0.09	1	0.7	0.328	1	4.3	20.6	0	0	0	0.7	0
hsa-piR-32961	29	piRNA	piRNABank	-4.813	1	0	-4.83	1	0	-4.922	1	0	-4.814	1	0	-4.745	1	0	-4.888	1	0	21.5	0	0	0	0	0
hsa-mir-6850	61	miRNA_primary_transcript	miRBase	-4.798	1	0	-4.815	1	0	0.762	1	7	4.32	1	39	-4.73	1	0	-4.873	1	0	1.8	0	0.6	0	12.4	3.4
hsa-piR-29756	26	piRNA	piRNABank	-4.798	1	0	0.656	1	3.5	0.356	1	5.2	-4.799	1	0	-4.73	1	0	-4.873	1	0	0.9	1.6	0	7.6	7.2	2.3
hsa-piR-13247	27	piRNA	piRNABank	-4.796	1	0	-4.812	1	0	-4.905	1	0	-4.796	1	0	-4.727	1	0	2.053	1	14.3	0	0.8	0	0	0	43.9
hsa-piR-7281	26	piRNA	piRNABank	-4.795	1	0	-4.812	1	0	-1.153	1	1.7	2.668	1	12.4	-4.727	1	0	0.347	1	4.3	17	0	2.8	0	0	0
NR_003237	71	snoRNA	RefSeq	-4.793	1	0	-4.81	1	0	-4.902	1	0	-4.794	1	0	-4.725	1	0	-0.217	1	2.9	20.6	0	0	0	0	0
hsa-mir-1289-1	144	miRNA_primary_transcript	miRBase	-4.792	1	0	-4.809	1	0	-4.901	1	0	-4.793	1	0	-4.724	1	0	-4.866	1	0	0	0	0	0	2.6	3.4
hsa-piR-30572	31	piRNA	piRNABank	-4.791	1	0	-4.808	1	0	-4.899	1	0	-4.791	1	0	-4.724	1	0	-1.158	1	1.4	0	0	0	0	13.7	4.5
ENST00000517183	154	scaRNA	Ensembl	-4.789	1	0	-4.806	1	0	1.924	1	15.7	-4.789	1	0	-4.721	1	0	-4.863	1	0	16.1	0	0	1	0	9
hsa-piR-21537	29	piRNA	piRNABank	-4.786	1	0	-4.803	1	0	1.09	1	8.7	-0.014	1	1.9	2.25	1	2.9	-4.861	1	0	0	11.2	1.1	1	2.6	0
hsa-piR-16921	29	piRNA	piRNABank	-4.779	1	0	-0.293	1	1.8	0.946	1	7.9	-1.491	1	0.6	-4.71	1	0	-4.855	1	0	2.7	0	6.1	3.8	3.3	3.4
hsa-piR-27796	30	piRNA	piRNABank	-4.777	1	0	3.174	1	20.3	2.157	1	18.3	-4.777	1	0	-4.709	1	0	-4.851	1	0	0.9	4.8	0.6	12.4	0	3.4
hsa-piR-5791	29	piRNA	piRNABank	-4.777	1	0	-4.795	1	0	-4.886	1	0	-4.778	1	0	-4.71	1	0	-4.852	1	0	0	18.4	0	0	0	0
hsa-piR-31544	31	piRNA	piRNABank	-4.775	1	0	-4.792	1	0	-4.884	1	0	-4.776	1	0	-4.707	1	0	-4.85	1	0	0	0	0	20.9	0	0
hsa-piR-17752	29	piRNA	piRNABank	-4.771	1	0	-4.788	1	0	-4.879	1	0	-4.771	1	0	-0.816	1	0.3	-4.845	1	0	6.3	0	0	0	10.4	0
Homo_sapiens_tRNA-Pro-CGG-1-1	72	tRNA	GtRNAdb	-4.766	1	0	-1.219	1	0.9	2.857	1	29.7	-4.767	1	0	-4.699	1	0	1.575	1	10	7.2	0	0	1	0	13.5
Homo_sapiens_tRNA-Pro-CGG-1-2	72	tRNA	GtRNAdb	-4.766	1	0	-1.219	1	0.9	2.857	1	29.7	-4.767	1	0	-4.699	1	0	1.575	1	10	7.2	0	0	1	0	13.5
Homo_sapiens_tRNA-Pro-CGG-1-3	72	tRNA	GtRNAdb	-4.766	1	0	-1.219	1	0.9	2.857	1	29.7	-4.767	1	0	-4.699	1	0	1.575	1	10	7.2	0	0	1	0	13.5
ENST00000362390	105	snRNA	Ensembl	-4.755	1	0	1.014	1	4.4	-0.565	1	2.6	-0.543	1	1.2	1.125	1	1.3	4.979	1	105.8	0	6.4	5.6	0	2	1.1
hsa-piR-16809	28	piRNA	piRNABank	-4.751	1	0	-4.768	1	0	2.545	1	23.6	-4.751	1	0	-0.797	1	0.3	-4.825	1	0	0	16.8	1.1	0	0	0
hsa-piR-32826	29	piRNA	piRNABank	-4.747	1	0	-4.764	1	0	0.812	1	7	-1.459	1	0.6	-4.679	1	0	-4.821	1	0	11.6	0	0	1	2	2.3
hsa-piR-23294	26	piRNA	piRNABank	-4.744	1	0	-4.761	1	0	-4.852	1	0	-4.744	1	0	-4.676	1	0	-4.818	1	0	0.9	2.4	0.6	15.2	0.7	0
hsa-miR-7161-3p	28	miRNA	miRBase	-4.743	1	0	-4.76	1	0	-4.852	1	0	-0.532	1	1.2	-4.676	1	0	-4.817	1	0	0	2.4	4.5	0	0.7	3.4
hsa-mir-654	81	miRNA_primary_transcript	miRBase	-4.738	1	0	5.275	1	84.8	-4.847	1	0	-1.45	1	0.6	3.822	1	8.5	-4.813	1	0	0.9	4	0	9.5	3.9	0
hsa-piR-32344	25	piRNA	piRNABank	-4.733	1	0	-4.749	1	0	-1.091	1	1.7	-4.733	1	0	-4.666	1	0	-4.806	1	0	0	0	1.1	1	3.3	12.4
hsa-piR-23907	27	piRNA	piRNABank	-4.733	1	0	0.316	1	2.7	-1.988	1	0.9	-4.734	1	0	0.171	1	0.7	-4.808	1	0	0	0.8	1.7	14.3	0	0
hsa-piR-17269	26	piRNA	piRNABank	-4.727	1	0	-4.744	1	0	-4.835	1	0	-4.727	1	0	-4.659	1	0	-4.801	1	0	0	0	0	19	0	0
ENST00000391022	107	snRNA	Ensembl	-4.718	1	0	-4.736	1	0	-4.826	1	0	-4.719	1	0	4.429	1	12.7	-0.141	1	2.9	0	2.4	13.4	0	0	0
hsa-piR-5777	31	piRNA	piRNABank	-4.717	1	0	2.042	1	8.8	-1.97	1	0.9	1.248	1	4.3	0.19	1	0.7	0.426	1	4.3	0.9	0.8	0	2.9	11.1	0
NR_132752	114	snoRNA	RefSeq	-4.715	1	0	-4.732	1	0	0.184	1	4.4	-4.716	1	0	-4.648	1	0	-4.789	1	0	0	17.6	0	0	0	0
hsa-miR-4804-3p	21	miRNA	miRBase	-4.715	1	0	0.74	1	3.5	-4.823	1	0	-4.715	1	0	1.742	1	2	-4.789	1	0	0	15.2	1.7	0	0	0
hsa-piR-17480	31	piRNA	piRNABank	-4.715	1	0	1.533	1	6.2	-1.073	1	1.7	0.459	1	2.5	-0.76	1	0.3	-4.79	1	0	0	0	1.1	1	9.8	9
hsa-piR-15369	26	piRNA	piRNABank	-4.713	1	0	1.531	1	6.2	-1.073	1	1.7	-4.714	1	0	-4.645	1	0	2.272	1	15.7	0	0	0	1	1.3	38.3
ENST00000459469	62	snRNA	Ensembl	-4.711	1	0	-4.728	1	0	-4.819	1	0	-1.423	1	0.6	-4.643	1	0	-4.785	1	0	0	0	0	20	0	0
hsa-piR-30841	27	piRNA	piRNABank	-4.704	1	0	1.324	1	5.3	-1.959	1	0.9	0.067	1	1.9	3.855	1	8.5	-4.779	1	0	0	14.4	0	1	0.7	1.1
hsa-piR-26888	27	piRNA	piRNABank	-4.7	1	0	-4.717	1	0	-4.809	1	0	-4.701	1	0	-4.632	1	0	-1.068	1	1.4	0	0	0	0	5.9	25.9
hsa-piR-3754	28	piRNA	piRNABank	-4.691	1	0	-4.709	1	0	-1.944	1	0.9	-4.692	1	0	-4.625	1	0	-4.765	1	0	0.9	0	14.5	0	0	0
hsa-piR-24351	30	piRNA	piRNABank	-4.687	1	0	-4.704	1	0	-4.798	1	0	-4.688	1	0	-4.618	1	0	3.075	1	27.2	0	0	0	0	0	43.9
NR_003046	75	snoRNA	RefSeq	-4.683	1	0	-1.135	1	0.9	-1.041	1	1.7	-1.395	1	0.6	-4.615	1	0	-4.758	1	0	0	0.8	12.2	1	0.7	2.3
hsa-piR-28080	26	piRNA	piRNABank	-4.68	1	0	-4.697	1	0	-1.934	1	0.9	-4.68	1	0	-4.612	1	0	-4.754	1	0	0	0	3.9	7.6	0	3.4
hsa-piR-11071	29	piRNA	piRNABank	-4.676	1	0	-4.693	1	0	-4.784	1	0	-4.676	1	0	-4.609	1	0	-4.75	1	0	0	0	0	8.6	7.8	0
ENST00000365547	113	misc_RNA	Ensembl	-4.665	1	0	-4.682	1	0	-4.773	1	0	-4.665	1	0	-4.597	1	0	-4.739	1	0	0.9	0	5.6	0	0	9
hsa-piR-3808	28	piRNA	piRNABank	-4.654	1	0	-4.672	1	0	-1.009	1	1.7	-4.654	1	0	-4.588	1	0	-4.728	1	0	0	0	0	0	13.7	0
hsa-piR-20867	30	piRNA	piRNABank	-4.649	1	0	-4.666	1	0	-4.759	1	0	-4.65	1	0	1.227	1	1.3	-4.724	1	0	0	0.8	0	0	0	40.5
hsa-piR-6626	30	piRNA	piRNABank	-4.649	1	0	-4.666	1	0	-4.759	1	0	-4.65	1	0	1.227	1	1.3	-4.724	1	0	0	0.8	0	0	0	40.5
hsa-piR-27547	29	piRNA	piRNABank	-4.647	1	0	-4.664	1	0	1.229	1	8.7	-4.648	1	0	-4.58	1	0	-4.721	1	0	9.9	0	0.6	7.6	0.7	0
ENST00000384428	101	misc_RNA	Ensembl	-4.637	1	0	-4.654	1	0	-4.745	1	0	-4.637	1	0	-4.57	1	0	-4.711	1	0	10.7	0	0	0	5.9	0
Homo_sapiens_tRNA-Ser-TGA-2-1	82	tRNA	GtRNAdb	-4.635	1	0	-4.652	1	0	-4.743	1	0	-4.635	1	0	-4.567	1	0	-4.709	1	0	0	0	0	0	8.5	15.8
hsa-piR-280	26	piRNA	piRNABank	-4.628	1	0	-4.645	1	0	-4.736	1	0	-4.628	1	0	-4.56	1	0	-4.702	1	0	18.8	0	0	0	0	0
hsa-mir-6717	73	miRNA_primary_transcript	miRBase	-4.616	1	0	-4.634	1	0	-4.724	1	0	5.522	1	78.6	-4.549	1	0	-0.982	1	1.4	0	0	13.9	0	0	0
hsa-miR-4741	23	miRNA	miRBase	-4.615	1	0	-1.067	1	0.9	-4.723	1	0	-4.615	1	0	-4.547	1	0	-4.689	1	0	17.9	0	0.6	0	0	0
hsa-piR-27657	30	piRNA	piRNABank	-4.599	1	0	-4.617	1	0	-4.707	1	0	-4.599	1	0	-4.532	1	0	-4.673	1	0	0	4	7.2	0	3.3	0
hsa-miR-2681-3p	22	miRNA	miRBase	-4.599	1	0	-4.615	1	0	-1.856	1	0.9	-4.6	1	0	-4.53	1	0	-4.674	1	0	0	0	0.6	0	0	39.4
hsa-piR-11427	28	piRNA	piRNABank	-4.582	1	0	-4.6	1	0	-4.69	1	0	-4.583	1	0	-4.516	1	0	-4.656	1	0	0	16	0	0	0	0
hsa-piR-28885	29	piRNA	piRNABank	-4.576	1	0	-1.027	1	0.9	-4.684	1	0	-4.576	1	0	-4.509	1	0	-4.65	1	0	0	0	0	6.7	7.8	0
ENST00000364228	113	misc_RNA	Ensembl	-4.573	1	0	0.476	1	2.7	0.325	1	4.4	0.599	1	2.5	-4.505	1	0	3.854	1	42.9	6.3	0	2.2	0	0	0
hsa-piR-31545	26	piRNA	piRNABank	-4.572	1	0	-4.589	1	0	-4.68	1	0	-4.572	1	0	-4.504	1	0	-4.646	1	0	0	0	0	18.1	0	0
hsa-piR-3930	29	piRNA	piRNABank	-4.558	1	0	-4.576	1	0	-4.666	1	0	-4.558	1	0	0.916	1	1	-4.632	1	0	0	1.6	11.7	1	0	0
hsa-mir-4467	63	miRNA_primary_transcript	miRBase	-4.557	1	0	-4.573	1	0	-4.665	1	0	-1.269	1	0.6	1.897	1	2	-4.63	1	0	0	2.4	1.7	0	1.3	2.3
hsa-piR-2453	29	piRNA	piRNABank	-4.555	1	0	-4.572	1	0	-4.664	1	0	1.187	1	3.7	3.301	1	5.2	-4.629	1	0	0	2.4	1.1	0	0	0
hsa-mir-8086	93	miRNA_primary_transcript	miRBase	-4.551	1	0	-4.568	1	0	2.575	1	21	-1.263	1	0.6	-4.484	1	0	-4.624	1	0	3.6	3.2	0	1	2	3.4
hsa-piR-6184	30	piRNA	piRNABank	-4.549	1	0	-4.567	1	0	-0.907	1	1.7	-4.55	1	0	3.219	1	4.9	-4.623	1	0	0.9	11.2	2.8	0	0	0
Homo_sapiens_tRNA-Ala-AGC-8-1	73	tRNA	GtRNAdb	-4.547	1	0	-4.564	1	0	-4.655	1	0	-1.259	1	0.6	-4.479	1	0	0.03	1	2.9	1.8	0	1.1	7.6	2.6	3.4
Homo_sapiens_tRNA-Ala-AGC-8-2	73	tRNA	GtRNAdb	-4.547	1	0	-4.564	1	0	-4.655	1	0	-1.259	1	0.6	-4.479	1	0	0.03	1	2.9	1.8	0	1.1	7.6	2.6	3.4
ENST00000364829	162	snRNA	Ensembl	-4.54	1	0	-4.557	1	0	-4.647	1	0	-4.54	1	0	-4.473	1	0	-4.613	1	0	0	0	12.2	0	0	0
hsa-piR-2554	27	piRNA	piRNABank	-4.535	1	0	-4.553	1	0	-4.644	1	0	-1.247	1	0.6	-4.468	1	0	3.851	1	41.5	0	2.4	2.2	0	7.8	0
hsa-mir-8077	75	miRNA_primary_transcript	miRBase	-4.532	1	0	-4.549	1	0	-1.786	1	0.9	-4.532	1	0	-4.465	1	0	-4.606	1	0	14.3	0	0	0	2	1.1
hsa-piR-8560	30	piRNA	piRNABank	-4.525	1	0	-4.542	1	0	-4.634	1	0	0.648	1	2.5	0.947	1	1	-4.599	1	0	0	1.6	1.1	11.4	1.3	2.3
hsa-piR-12352	31	piRNA	piRNABank	-4.522	1	0	1.246	1	4.4	2.542	1	20.1	-4.522	1	0	-4.455	1	0	-4.596	1	0	0	2.4	1.7	0	1.3	0
hsa-piR-1998	26	piRNA	piRNABank	-4.518	1	0	-4.535	1	0	-4.626	1	0	-4.519	1	0	-4.451	1	0	-4.592	1	0	0	0	4.5	0	0.7	0
ENST00000363315	78	snoRNA	Ensembl	-4.512	1	0	-4.53	1	0	-4.619	1	0	-4.513	1	0	-4.446	1	0	-4.585	1	0	0	0	0	1	11.7	0
hsa-piR-12542	30	piRNA	piRNABank	-4.511	1	0	-4.528	1	0	-4.619	1	0	-4.512	1	0	-4.444	1	0	-4.584	1	0	0	15.2	0	0	0	0
hsa-mir-7847	103	miRNA_primary_transcript	miRBase	-4.502	1	0	-4.518	1	0	-4.611	1	0	-0.292	1	1.2	-0.548	1	0.3	-4.577	1	0	0	0	0	0	0	0
hsa-piR-20630	29	piRNA	piRNABank	-4.497	1	0	-4.514	1	0	-4.605	1	0	-4.498	1	0	-4.43	1	0	1.051	1	5.7	0.9	2.4	1.1	9.5	0	5.6
hsa-mir-423	94	miRNA_primary_transcript	miRBase	-4.495	1	0	5.256	1	70.7	-4.603	1	0	0.679	1	2.5	-4.428	1	0	0.648	1	4.3	11.6	0	0	0	3.9	0
hsa-piR-22992	29	piRNA	piRNABank	-4.494	1	0	-4.511	1	0	-4.602	1	0	-4.494	1	0	-4.426	1	0	-4.567	1	0	0	0.8	0	16.2	0	0
hsa-mir-6873	63	miRNA_primary_transcript	miRBase	-4.494	1	0	-4.511	1	0	-4.602	1	0	-4.494	1	0	1.961	1	2	-4.567	1	0	0	0.8	0	16.2	0	0
hsa-piR-26626	31	piRNA	piRNABank	-4.489	1	0	-4.506	1	0	-0.298	1	2.6	-4.49	1	0	-4.422	1	0	5.441	1	121.5	17	0	0	0	0	0
hsa-piR-21549	29	piRNA	piRNABank	-4.489	1	0	-4.506	1	0	2.445	1	18.3	-4.49	1	0	-4.422	1	0	-4.563	1	0	17	0	0	0	0	0
hsa-mir-2467	81	miRNA_primary_transcript	miRBase	-4.486	1	0	0.564	1	2.7	-4.594	1	0	1.002	1	3.1	-0.532	1	0.3	-4.559	1	0	0	0	0	8.6	5.2	0
ENST00000364902	137	snoRNA	Ensembl	-4.484	1	0	-0.936	1	0.9	-4.592	1	0	-1.196	1	0.6	-4.417	1	0	0.658	1	4.3	7.2	0	0	2.9	1.3	3.4
hsa-piR-23840	28	piRNA	piRNABank	-4.481	1	0	-4.498	1	0	0.107	1	3.5	-1.193	1	0.6	-4.414	1	0	3.435	1	30	9.9	0	0	1	2	2.3
hsa-piR-13984	29	piRNA	piRNABank	-4.481	1	0	-4.498	1	0	-0.288	1	2.6	-4.481	1	0	0.992	1	1	-4.554	1	0	0	12.8	1.1	1	0	0
hsa-piR-31853	29	piRNA	piRNABank	-4.472	1	0	0.578	1	2.7	0.682	1	5.2	-4.472	1	0	-4.405	1	0	-4.546	1	0	4.5	1.6	2.8	1	0	0
ENST00000384365	95	snoRNA	Ensembl	-4.47	1	0	4.127	1	31.8	-1.724	1	0.9	-0.257	1	1.2	-4.403	1	0	-4.544	1	0	0	0	1.7	0	7.8	4.5
Homo_sapiens_tRNA-Asn-GTT-6-1	74	tRNA	GtRNAdb	-4.457	1	0	0.996	1	3.5	-4.565	1	0	1.287	1	3.7	-4.39	1	0	-4.531	1	0	10.7	0	1.1	0	0	4.5
hsa-piR-27080	28	piRNA	piRNABank	-4.454	1	38.7	-13.581	1	0	-7.319	1	11.3	-13.564	1	0	-1.078	1	128.9	-3.917	1	100.1	0	77.8	0	7882.5	13	2.3
hsa-piR-1976	28	piRNA	piRNABank	-4.449	1	0	-0.9	1	0.9	-4.557	1	0	-4.449	1	0	-4.381	1	0	-4.522	1	0	0	0	0	12.4	0	0
ENST00000459014	129	snoRNA	Ensembl	-4.437	1	0	-4.455	1	0	-4.543	1	0	-4.437	1	0	-4.372	1	0	-4.509	1	0	0	0	0	0	11.7	0
hsa-piR-1382	31	piRNA	piRNABank	-4.436	1	0	-4.453	1	0	-4.543	1	0	-4.436	1	0	-4.37	1	0	-4.509	1	0	0	14.4	0	0	0	0
hsa-piR-2592	30	piRNA	piRNABank	-4.436	1	0	-4.453	1	0	-4.543	1	0	-4.436	1	0	-4.37	1	0	-4.509	1	0	0	14.4	0	0	0	0
hsa-piR-7681	30	piRNA	piRNABank	-4.436	1	0	-4.453	1	0	-4.543	1	0	-4.436	1	0	0.468	1	0.7	-4.509	1	0	0	14.4	0	0	0	0
ENST00000391215	123	snoRNA	Ensembl	-4.434	1	0	3.802	1	24.7	0.155	1	3.5	-4.435	1	0	-4.368	1	0	-4.508	1	0	0	13.6	0	0	0.7	0
hsa-piR-21698	28	piRNA	piRNABank	-4.43	1	0	1.601	1	5.3	-4.538	1	0	2.419	1	8	-4.363	1	0	-4.503	1	0	2.7	0	0.6	0	8.5	0
hsa-mir-7973-1	76	miRNA_primary_transcript	miRBase	-4.43	1	0	0.621	1	2.7	-4.538	1	0	3.519	1	17.3	-4.363	1	0	0.148	1	2.9	0	0	0	0	9.1	6.8
hsa-mir-7973-2	76	miRNA_primary_transcript	miRBase	-4.43	1	0	0.621	1	2.7	-4.538	1	0	3.519	1	17.3	-4.363	1	0	0.148	1	2.9	0	0	0	0	9.1	6.8
hsa-piR-18204	27	piRNA	piRNABank	-4.425	1	0	0.624	1	2.7	0.729	1	5.2	1.062	1	3.1	2.897	1	3.6	-4.499	1	0	0	5.6	2.2	4.8	0	1.1
hsa-piR-3309	26	piRNA	piRNABank	-4.42	1	0	-4.436	1	0	-4.528	1	0	-4.421	1	0	-0.468	1	0.3	-4.494	1	0	0	0	1.1	0	0	25.9
hsa-miR-203a-3p	22	miRNA	miRBase	-4.42	1	0	-0.871	1	0.9	0.168	1	3.5	-4.42	1	0	-4.352	1	0	0.157	1	2.9	0	2.4	1.7	0	0	9
hsa-piR-32995	26	piRNA	piRNABank	-4.418	1	0	2.474	1	9.7	-4.526	1	0	3.306	1	14.8	-4.351	1	0	-4.492	1	0	0	0	0	16.2	0	0
hsa-piR-1293	26	piRNA	piRNABank	-4.418	1	0	-4.435	1	0	-4.526	1	0	0.353	1	1.9	3.528	1	5.5	-4.492	1	0	0	0	0	16.2	0	0
hsa-piR-436	27	piRNA	piRNABank	-4.417	1	0	1.832	1	6.2	0.738	1	5.2	-4.418	1	0	-4.35	1	0	4.279	1	51.5	0.9	0	0	1.9	7.8	5.6
Homo_sapiens_tRNA-Gln-CTG-5-1	72	tRNA	GtRNAdb	-4.415	1	0	-4.432	1	0	-4.523	1	0	-4.415	1	0	-4.348	1	0	2.119	1	11.4	16.1	0	0	0	0	0
hsa-piR-19152	26	piRNA	piRNABank	-4.415	1	0	-4.431	1	0	-1.668	1	0.9	-4.415	1	0	-4.348	1	0	-4.488	1	0	0	0	0	15.2	0.7	0
hsa-piR-23746	27	piRNA	piRNABank	-4.408	1	0	-4.426	1	0	-4.515	1	0	-4.408	1	0	-4.342	1	0	-4.48	1	0	0	0	11.7	0	0.7	0
hsa-piR-17254	29	piRNA	piRNABank	-4.399	1	0	-4.416	1	0	-4.508	1	0	-4.4	1	0	-4.331	1	0	-4.474	1	0	0	0	0	2.9	0	0
hsa-piR-3009	30	piRNA	piRNABank	-4.399	1	0	-4.416	1	0	-4.507	1	0	-4.399	1	0	4.918	1	14.3	-4.472	1	0	0	8.8	1.1	2.9	0	1.1
hsa-miR-657	23	miRNA	miRBase	-4.386	1	11.7	0.564	1	427.5	-1.22	1	227.9	-0.488	1	176.3	3.689	1	1016.3	-2.9	1	58.6	3.6	1904.5	118.5	179	43.6	157.6
hsa-mir-181a-2	110	miRNA_primary_transcript	miRBase	-4.382	1	0	-0.834	1	0.9	-0.739	1	1.7	-0.17	1	1.2	-4.315	1	0	0.195	1	2.9	5.4	0	0	0	2.6	13.5
hsa-piR-29449	29	piRNA	piRNABank	-4.378	1	0	-4.394	1	0	-4.488	1	0	-4.379	1	0	-4.309	1	0	-4.454	1	0	0	0	0	0	0	34.9
hsa-piR-25132	28	piRNA	piRNABank	-4.367	1	0	-4.383	1	0	-4.475	1	0	-4.368	1	0	-4.299	1	0	-0.735	1	1.4	0	0	0	1	0.7	0
hsa-piR-28343	28	piRNA	piRNABank	-4.364	1	0	-4.38	1	0	-4.473	1	0	-4.365	1	0	-4.295	1	0	-4.439	1	0	1.8	0	0	0	0	30.4
hsa-piR-3015	26	piRNA	piRNABank	-4.356	1	0	-4.373	1	0	-4.463	1	0	-4.356	1	0	-4.289	1	0	-4.429	1	0	11.6	0	0	3.8	0	0
hsa-piR-11503	28	piRNA	piRNABank	-4.348	1	0	-4.365	1	0	-1.601	1	0.9	-0.136	1	1.2	-4.281	1	0	-4.421	1	0	13.4	0	0	0	0.7	2.3
hsa-mir-769	118	miRNA_primary_transcript	miRBase	-4.34	1	0	-4.359	1	0	-1.592	1	0.9	1.149	1	3.1	-4.275	1	0	-4.413	1	0	0	0	0.6	0	9.8	2.3
hsa-piR-32652	26	piRNA	piRNABank	-4.336	1	0	-4.353	1	0	-4.444	1	0	-4.337	1	0	-4.269	1	0	-4.41	1	0	15.2	0	0	0	0	0
hsa-piR-24091	31	piRNA	piRNABank	-4.335	1	0	-4.35	1	0	-4.445	1	0	-4.335	1	0	-4.265	1	0	-4.41	1	0	0	0	0	0	0	33.8
hsa-piR-10963	28	piRNA	piRNABank	-4.334	1	0	-4.352	1	0	1.393	1	7.9	1.153	1	3.1	4.048	1	7.5	-4.408	1	0	0	2.4	1.7	6.7	2	2.3
ENST00000516178	80	snoRNA	Ensembl	-4.334	1	0	1.437	1	4.4	4.039	1	49.8	1.821	1	4.9	-0.38	1	0.3	-4.407	1	0	0	0.8	0	5.7	5.9	1.1
Homo_sapiens_tRNA-Val-CAC-6-1	73	tRNA	GtRNAdb	-4.331	1	0	-4.348	1	0	-4.438	1	0	-1.043	1	0.6	-4.264	1	0	-4.404	1	0	9	0	0	5.7	0	1.1
hsa-piR-28593	30	piRNA	piRNABank	-4.328	1	0	-4.346	1	0	-4.435	1	0	-4.329	1	0	-0.375	1	0.3	-0.693	1	1.4	1.8	0	0.6	0	9.1	0
hsa-piR-8669	29	piRNA	piRNABank	-4.321	1	0	-4.336	1	0	-4.428	1	0	-4.321	1	0	5.28	1	17.6	-0.688	1	1.4	0	4.8	0	0	0.7	19.1
ENST00000629045	128	scaRNA	Ensembl	-4.312	1	0	-4.329	1	0	0.843	1	5.2	3.527	1	16.1	0.591	1	0.7	1.552	1	7.1	4.5	0	0.6	1	2.6	2.3
ENST00000387409	66	Mt_tRNA	Ensembl	-4.306	1	0	1.463	1	4.4	-0.114	1	2.6	-4.306	1	0	-4.239	1	0	3.61	1	30	0.9	0.8	0.6	1	1.3	0
hsa-piR-10915	30	piRNA	piRNABank	-4.292	1	0	-4.309	1	0	5.31	1	117	-4.293	1	0	-4.226	1	0	-4.365	1	0	0	0	1.1	13.3	0	0
hsa-piR-33039	28	piRNA	piRNABank	-4.285	1	0	-4.3	1	0	3.002	1	23.6	0.885	1	2.5	-4.215	1	0	-4.359	1	0	0	0	0	1.9	0	28.1
hsa-mir-3916	94	miRNA_primary_transcript	miRBase	-4.281	1	0	-4.297	1	0	-0.638	1	1.7	-4.281	1	0	0.622	1	0.7	0.296	1	2.9	0	0.8	0.6	7.6	0	0
hsa-piR-5773	30	piRNA	piRNABank	-4.271	1	0	1.184	1	3.5	-4.378	1	0	-0.983	1	0.6	-4.205	1	0	-4.344	1	0	0	12	0	0	0.7	0
hsa-mir-27b	97	miRNA_primary_transcript	miRBase	-4.269	1	0	-0.721	1	0.9	-4.377	1	0	-4.27	1	0	-4.203	1	0	-4.343	1	0	0	0	0	13.3	0	0
hsa-piR-4242	29	piRNA	piRNABank	-4.259	1	0	-0.71	1	0.9	-4.366	1	0	2.966	1	10.5	-4.191	1	0	-4.332	1	0	0	0	0	1.9	0	1.1
hsa-piR-17643	32	piRNA	piRNABank	-4.253	1	0	-4.271	1	0	-4.36	1	0	-4.254	1	0	-4.187	1	0	-4.326	1	0	0	12	0.6	0	0	0
hsa-piR-2189	28	piRNA	piRNABank	-4.247	1	0	-4.263	1	0	-4.354	1	0	-4.247	1	0	-4.18	1	0	-4.32	1	0	0	0	0	14.3	0	0
ENST00000391266	104	snRNA	Ensembl	-4.243	1	0	-4.259	1	0	-4.353	1	0	-4.244	1	0	-4.173	1	0	-4.319	1	0	0	0	0	0	0	31.5
hsa-piR-32911	32	piRNA	piRNABank	-4.234	1	0.9	-1.131	1	9.7	0.717	1	64.6	-0.424	1	13.6	-7.952	1	0	2.248	1	154.4	59.1	8	16.1	11.4	7.2	24.8
hsa-piR-32847	26	piRNA	piRNABank	-4.222	1	0	0.828	1	2.7	1.791	1	9.6	-0.934	1	0.6	-4.155	1	0	-0.588	1	1.4	2.7	0.8	1.7	2.9	0	0
NR_135620	132	snoRNA	RefSeq	-4.211	1	0	-0.663	1	0.9	-0.019	1	2.6	-4.212	1	0	-4.144	1	0	0.932	1	4.3	4.5	0.8	2.8	0	2	1.1
hsa-piR-3336	30	piRNA	piRNABank	-4.21	1	0	-4.226	1	0	-0.566	1	1.7	-4.21	1	0	2.243	1	2	-4.283	1	0	0	4	0	0	1.3	3.4
hsa-miR-607	21	miRNA	miRBase	-4.208	1	0	4.501	1	34.5	-4.315	1	0	-0.92	1	0.6	0.695	1	0.7	0.37	1	2.9	5.4	0	0	0	2.6	6.8
hsa-mir-1260b	89	miRNA_primary_transcript	miRBase	-4.204	1	0	-0.655	1	0.9	-4.31	1	0	-4.205	1	0	1.268	1	1	-4.276	1	0	0.9	0	10	0	0	0
hsa-mir-346	95	miRNA_primary_transcript	miRBase	-4.203	1	0	-4.22	1	0	-1.456	1	0.9	-4.204	1	0	-4.137	1	0	-4.276	1	0	0	0	0.6	2.9	5.2	6.8
ENST00000384182	135	snoRNA	Ensembl	-4.19	1	0	-4.208	1	0	-4.295	1	0	-4.191	1	0	-4.126	1	0	-4.261	1	0	0	0	10.6	0	0	0
hsa-mir-6749	69	miRNA_primary_transcript	miRBase	-4.184	1	0	-4.201	1	0	-4.29	1	0	-4.185	1	0	5.32	1	16.3	-4.256	1	0	0	12	0	0	0	0
ENST00000410317	116	snRNA	Ensembl	-4.184	1	0	-4.201	1	0	-4.29	1	0	-4.185	1	0	4.199	1	7.5	-4.256	1	0	0	12	0	0	0	0
hsa-piR-5867	29	piRNA	piRNABank	-4.179	1	0	-0.63	1	0.9	-4.285	1	0	-4.179	1	0	-4.112	1	0	-4.252	1	0	0	5.6	0	1	0	4.5
hsa-piR-17596	26	piRNA	piRNABank	-4.175	1	0	1.595	1	4.4	1.839	1	9.6	-4.176	1	0	3.273	1	3.9	-4.248	1	0	7.2	0.8	0	1.9	2.6	0
hsa-mir-6826	98	miRNA_primary_transcript	miRBase	-4.17	1	0	-4.186	1	0	-4.277	1	0	-4.17	1	0	-0.217	1	0.3	0.406	1	2.9	0	4	0.6	0	0	18
ENST00000613431	131	misc_RNA	Ensembl	-4.167	1	0	-4.184	1	0	-4.274	1	0	-4.168	1	0	-0.214	1	0.3	6.357	1	183	11.6	1.6	0	0	0	0
ENST00000364773	135	snoRNA	Ensembl	-4.165	1	0	-4.182	1	0	-4.272	1	0	-4.166	1	0	-4.099	1	0	-4.238	1	0	13.4	0	0	0	0	0
Homo_sapiens_tRNA-Pro-TGG-3-1	72	tRNA	GtRNAdb	-4.165	1	0	-0.617	1	0.9	-4.272	1	0	1.008	1	2.5	-4.099	1	0	2.538	1	12.9	13.4	0	0	0	0	0
Homo_sapiens_tRNA-Pro-TGG-3-2	72	tRNA	GtRNAdb	-4.165	1	0	-0.617	1	0.9	-4.272	1	0	1.008	1	2.5	-4.099	1	0	2.538	1	12.9	13.4	0	0	0	0	0
Homo_sapiens_tRNA-Pro-TGG-3-3	72	tRNA	GtRNAdb	-4.165	1	0	-0.617	1	0.9	-4.272	1	0	1.008	1	2.5	-4.099	1	0	2.538	1	12.9	13.4	0	0	0	0	0
Homo_sapiens_tRNA-Pro-TGG-3-4	72	tRNA	GtRNAdb	-4.165	1	0	-0.617	1	0.9	-4.272	1	0	1.008	1	2.5	-4.099	1	0	2.538	1	12.9	13.4	0	0	0	0	0
Homo_sapiens_tRNA-Pro-TGG-3-5	72	tRNA	GtRNAdb	-4.165	1	0	-0.617	1	0.9	-4.272	1	0	1.008	1	2.5	-4.099	1	0	2.538	1	12.9	13.4	0	0	0	0	0
hsa-piR-4088	28	piRNA	piRNABank	-4.158	1	0	0.329	1	1.8	3.466	1	29.7	1.804	1	4.3	-4.09	1	0	-4.231	1	0	5.4	0	0	0	1.3	13.5
Homo_sapiens_tRNA-Tyr-GTA-5-1	93	tRNA	GtRNAdb	-4.152	1	0	-4.169	1	0	-4.259	1	0	-4.153	1	0	-4.086	1	0	-4.225	1	0	0	0	0	13.3	0	0
hsa-piR-20227	31	piRNA	piRNABank	-4.15	1	0	0.336	1	1.8	0.044	1	2.6	-4.151	1	0	-4.084	1	0	-4.222	1	0	0	11.2	0	0	0	0
ENST00000384403	102	misc_RNA	Ensembl	-4.146	1	0	-4.161	1	0	-4.256	1	0	-4.146	1	0	-4.076	1	0	-0.517	1	1.4	0	0	0	0	0	29.3
hsa-piR-13833	28	piRNA	piRNABank	-4.145	1	0	1.309	1	3.5	-4.252	1	0	-4.146	1	0	-0.192	1	0.3	0.433	1	2.9	0.9	0	1.7	2.9	2	10.1
hsa-piR-14463	31	piRNA	piRNABank	-4.142	1	0	-4.159	1	0	0.757	1	4.4	-4.143	1	0	0.761	1	0.7	2.2	1	10	0	1.6	1.1	1	3.9	6.8
hsa-piR-20396	26	piRNA	piRNABank	-4.141	1	0	-4.159	1	0	-4.247	1	0	3.093	1	10.5	-4.076	1	0	-4.213	1	0	0.9	0	0	0	7.8	3.4
hsa-piR-33033	27	piRNA	piRNABank	-4.141	1	2.7	-1.065	1	27.4	-0.784	1	61.1	-0.501	1	34.6	-1.581	1	5.2	-0.88	1	47.2	445.2	4.8	6.1	7.6	43	46.2
ENST00000621023	88	misc_RNA	Ensembl	-4.135	1	0	-4.153	1	0	-4.242	1	0	-4.137	1	0	-4.07	1	0	-4.208	1	0	0	0	1.1	1.9	5.9	0
hsa-piR-3191	30	piRNA	piRNABank	-4.129	1	0	0.357	1	1.8	-4.235	1	0	0.084	1	1.2	2.328	1	2	-4.201	1	0	0	0.8	0	0	8.5	1.1
hsa-piR-16330	29	piRNA	piRNABank	-4.121	1	0	-4.137	1	0	-4.228	1	0	-4.121	1	0	-4.053	1	0	-4.194	1	0	2.7	0	0.6	0	0	0
hsa-piR-16490	29	piRNA	piRNABank	-4.117	1	0	-4.135	1	0	-4.224	1	0	-4.118	1	0	-4.052	1	0	-4.19	1	0	0	10.4	0	0	0	0
hsa-mir-575	94	miRNA_primary_transcript	miRBase	-4.113	1	0	0.937	1	2.7	-4.219	1	0	-4.114	1	0	-4.048	1	0	-4.185	1	0	0	0.8	8.9	0	0	0
hsa-mir-5787	55	miRNA_primary_transcript	miRBase	-4.112	1	0	-4.128	1	0	0.081	1	2.6	-0.823	1	0.6	-4.045	1	0	-4.184	1	0	5.4	0	1.1	1.9	0	0
ENST00000410371	100	snRNA	Ensembl	-4.109	1	0	-4.127	1	0	-4.215	1	0	-4.11	1	0	-4.045	1	0	-4.181	1	0	0	0	0	0	8.5	0
ENST00000384404	95	snoRNA	Ensembl	-4.104	1	0	4.498	1	31.8	-1.355	1	0.9	-4.105	1	0	-4.039	1	0	-4.176	1	0	0	0	0	0	7.8	4.5
ENST00000384462	95	snoRNA	Ensembl	-4.104	1	0	4.498	1	31.8	-1.355	1	0.9	-4.105	1	0	-4.039	1	0	-4.176	1	0	0	0	0	0	7.8	4.5
ENST00000384000	95	snoRNA	Ensembl	-4.104	1	0	4.498	1	31.8	-1.355	1	0.9	0.109	1	1.2	-4.039	1	0	-4.176	1	0	0	0	0	0	7.8	4.5
ENST00000384287	95	snoRNA	Ensembl	-4.104	1	0	4.498	1	31.8	-1.355	1	0.9	0.109	1	1.2	-4.039	1	0	-4.176	1	0	0	0	0	0	7.8	4.5
hsa-mir-6745	127	miRNA_primary_transcript	miRBase	-4.096	1	0	-4.113	1	0	-4.202	1	0	-4.097	1	0	0.807	1	0.7	-4.168	1	0	0	9.6	0	1.9	0	0
hsa-mir-1193	78	miRNA_primary_transcript	miRBase	-4.089	1	0	-4.106	1	0	-4.194	1	0	-4.09	1	0	2.366	1	2	-4.161	1	0	0	11.2	0	0	0	0
hsa-piR-10288	28	piRNA	piRNABank	-4.089	1	0	-4.106	1	0	-4.194	1	0	-4.09	1	0	0.814	1	0.7	-4.161	1	0	0	11.2	0	0	0	0
ENST00000515966	143	snoRNA	Ensembl	-4.089	1	0	0.396	1	1.8	-1.341	1	0.9	2.383	1	6.2	4.021	1	6.2	-4.162	1	0	1.8	0	0	0	7.2	1.1
hsa-mir-6078	100	miRNA_primary_transcript	miRBase	-4.088	1	0	-4.103	1	0	-4.195	1	0	-4.088	1	0	-4.02	1	0	-0.456	1	1.4	0	0	0	1	0.7	23.6
hsa-miR-6772-3p	23	miRNA	miRBase	-4.085	1	0	-4.103	1	0	-4.191	1	0	-4.086	1	0	-4.02	1	0	-4.158	1	0	0.9	10.4	0	0	0	0
hsa-piR-1787	26	piRNA	piRNABank	-4.084	1	0	-4.102	1	0	-4.188	1	0	-4.085	1	0	-4.021	1	0	-4.155	1	0	0	0	0	0	9.1	0
hsa-piR-8853	26	piRNA	piRNABank	-4.084	1	0	-4.1	1	0	0.505	1	3.5	-4.085	1	0	-4.018	1	0	-4.157	1	0	7.2	0.8	0	1	0	7.9
hsa-piR-9825	31	piRNA	piRNABank	-4.076	1	0	-4.094	1	0	-4.181	1	0	-4.077	1	0	-4.012	1	0	-4.147	1	0	1.8	0	0	0	7.8	0
hsa-mir-33a	69	miRNA_primary_transcript	miRBase	-4.076	1	0	-4.093	1	0	4.018	1	41	-0.788	1	0.6	-4.01	1	0	-4.148	1	0	8.1	4	0	0	0	0
hsa-piR-22893	26	piRNA	piRNABank	-4.075	1	0	-4.092	1	0	-1.327	1	0.9	0.137	1	1.2	-4.009	1	0	-0.44	1	1.4	0	0	1.1	0	5.9	6.8
ENST00000384581	130	snoRNA	Ensembl	-4.073	1	0	-4.089	1	0	2.066	1	10.5	-4.073	1	0	-4.006	1	0	-4.145	1	0	0.9	0	0.6	4.8	0.7	2.3
hsa-mir-26b	77	miRNA_primary_transcript	miRBase	-4.072	1	0	-4.089	1	0	-0.428	1	1.7	-4.073	1	0	-4.005	1	0	0.505	1	2.9	9	0	0	0	0	0
Homo_sapiens_tRNA-Cys-GCA-4-1	72	tRNA	GtRNAdb	-4.07	1	0	1.957	1	5.3	-4.177	1	0	-4.07	1	0	-4.002	1	0	1.793	1	7.1	0	0	3.3	0	0	18
hsa-mir-3145	82	miRNA_primary_transcript	miRBase	-4.058	1	0	3.074	1	11.5	-0.414	1	1.7	0.713	1	1.9	-3.991	1	0	-4.13	1	0	0	0.8	0.6	0	2.6	0
hsa-piR-17666	29	piRNA	piRNABank	-4.057	1	0	-4.074	1	0	-4.162	1	0	-4.058	1	0	-3.992	1	0	-0.42	1	1.4	0	0	8.9	1	0	0
hsa-mir-4448	86	miRNA_primary_transcript	miRBase	-4.052	1	0	-4.068	1	0	-4.158	1	0	-4.052	1	0	-3.986	1	0	-4.124	1	0	0	0	0	12.4	0	0
hsa-piR-16322	30	piRNA	piRNABank	-4.052	1	0	-4.068	1	0	-1.304	1	0.9	-4.052	1	0	-3.986	1	0	-4.124	1	0	0	0	0	12.4	0	0
Homo_sapiens_tRNA-Leu-CAG-2-1	83	tRNA	GtRNAdb	-4.043	1	0	-4.058	1	0	1.836	1	8.7	0.729	1	1.9	-3.976	1	0	-4.115	1	0	0.9	2.4	0	0	0	5.6
Homo_sapiens_tRNA-Leu-CAG-2-2	83	tRNA	GtRNAdb	-4.043	1	0	-4.058	1	0	1.836	1	8.7	0.729	1	1.9	-3.976	1	0	-4.115	1	0	0.9	2.4	0	0	0	5.6
hsa-piR-29586	30	piRNA	piRNABank	-4.042	1	0	-4.057	1	0	-4.151	1	0	-4.042	1	0	-0.088	1	0.3	-4.117	1	0	0	0	0	0	0	27
hsa-miR-1273h-3p	22	miRNA	miRBase	-4.036	1	0	-4.051	1	0	-4.144	1	0	-4.036	1	0	-3.967	1	0	4.515	1	47.2	0.9	0	0	0	0	24.8
hsa-piR-3579	29	piRNA	piRNABank	-4.035	1	0	-4.052	1	0	-4.139	1	0	3.022	1	9.3	-3.971	1	0	-4.106	1	0	0	0	9.5	0	0	0
hsa-mir-608	100	miRNA_primary_transcript	miRBase	-4.035	1	0	-4.052	1	0	-4.139	1	0	-4.036	1	0	-3.971	1	0	-4.106	1	0	0	0	9.5	0	0	0
ENST00000391143	135	snoRNA	Ensembl	-4.022	1	0	2.417	1	7.1	-4.128	1	0	0.749	1	1.9	-3.957	1	0	-4.094	1	0	0	0	0	1	5.9	6.8
hsa-piR-5923	30	piRNA	piRNABank	-4.019	1	0	2.228	1	6.2	-4.126	1	0	1.943	1	4.3	-3.953	1	0	-0.385	1	1.4	4.5	0	1.1	2.9	1.3	3.4
hsa-mir-4734	70	miRNA_primary_transcript	miRBase	-4.014	1	0	-0.465	1	0.9	2.441	1	13.1	-0.726	1	0.6	-3.947	1	0	-4.086	1	0	2.7	0.8	0	0	1.3	0
ENST00000630429	132	snoRNA	Ensembl	-4.007	1	0	-4.025	1	0	0.187	1	2.6	-4.008	1	0	5.408	1	15.3	-4.079	1	0	0	0.8	7.2	0	0	0
ENST00000516004	103	snRNA	Ensembl	-4.002	1	0	-4.019	1	0	-4.108	1	0	-4.003	1	0	-3.936	1	0	-4.074	1	0	0	0	5	1.9	0	0
Homo_sapiens_tRNA-Cys-GCA-19-1	72	tRNA	GtRNAdb	-3.998	1	0	-0.447	1	0.9	-4.102	1	0	-0.708	1	0.6	-3.931	1	0	-4.069	1	0	0	1.6	0.6	1	0	10.1
hsa-piR-12576	26	piRNA	piRNABank	-3.99	1	0	-4.006	1	0	-0.346	1	1.7	0.781	1	1.9	-0.037	1	0.3	-4.062	1	0	0	0	0	7.6	0	0
hsa-piR-11871	29	piRNA	piRNABank	-3.987	1	0	-4.004	1	0	-4.093	1	0	1.185	1	2.5	-3.921	1	0	-0.352	1	1.4	8.1	1.6	0	0	0.7	2.3
hsa-mir-200b	95	miRNA_primary_transcript	miRBase	-3.987	1	0	-0.437	1	0.9	-0.341	1	1.7	-0.698	1	0.6	-3.92	1	0	1.564	1	5.7	4.5	0	0	1	0	4.5
hsa-piR-13076	29	piRNA	piRNABank	-3.983	1	0	-4	1	0	-4.089	1	0	-3.984	1	0	-3.918	1	0	-4.055	1	0	0	8.8	0	0	0	0
hsa-piR-20481	28	piRNA	piRNABank	-3.982	1	0	-4	1	0	2.653	1	14.8	-3.984	1	0	1.488	1	1	-4.055	1	0	0	0	6.7	1	1.3	1.1
hsa-piR-32970	26	piRNA	piRNABank	-3.981	1	0	-3.996	1	0	0.213	1	2.6	-3.981	1	0	-3.913	1	0	1.884	1	7.1	0	0.8	0	0	1.3	0
hsa-piR-25530	29	piRNA	piRNABank	-3.98	1	0	-3.995	1	0	-4.088	1	0	-3.98	1	0	-3.911	1	0	4.983	1	62.9	0	0	0	0	0.7	23.6
hsa-piR-14586	28	piRNA	piRNABank	-3.978	1	0	-3.996	1	0	-4.084	1	0	-3.979	1	0	1.492	1	1	-4.05	1	0	0	7.2	2.8	0	0	0
hsa-piR-735	27	piRNA	piRNABank	-3.976	1	0	0.51	1	1.8	0.217	1	2.6	0.794	1	1.9	2.218	1	1.6	1.889	1	7.1	0	0	0.6	4.8	2.6	4.5
hsa-piR-15797	30	piRNA	piRNABank	-3.971	1	0	-0.422	1	0.9	-4.076	1	0	-3.971	1	0	-0.019	1	0.3	-4.043	1	0	11.6	0	0	0	0	0
ENST00000611709	115	misc_RNA	Ensembl	-3.97	1	0	-3.987	1	0	2.168	1	10.5	-3.971	1	0	-3.905	1	0	-4.043	1	0	10.7	0	0	0	0.7	0
hsa-mir-378h	83	miRNA_primary_transcript	miRBase	-3.968	1	0	-3.986	1	0	1.592	1	7	-3.97	1	0	-3.903	1	0	-4.041	1	0	0.9	3.2	0.6	3.8	2	0
ENST00000615087	172	misc_RNA	Ensembl	-3.966	1	0	-3.982	1	0	-4.074	1	0	-3.966	1	0	-3.898	1	0	4.302	1	38.6	0	0	0	0	1.3	21.4
ENST00000383912	102	misc_RNA	Ensembl	-3.963	1	0	-0.414	1	0.9	-4.068	1	0	-3.963	1	0	-3.898	1	0	-4.034	1	0	0	9.6	0.6	0	0	0
ENST00000516818	107	snRNA	Ensembl	-3.963	1	0	-3.98	1	0	0.232	1	2.6	-3.963	1	0	4.357	1	7.2	-4.034	1	0	0	9.6	0.6	0	0	0
ENST00000627561	132	snoRNA	Ensembl	-3.962	1	0	-0.412	1	0.9	-4.067	1	0	-3.961	1	0	4.889	1	10.4	-0.327	1	1.4	0	3.2	0	0	0.7	11.3
NR_004394	106	snRNA	RefSeq	-3.961	1	0	-3.976	1	0	-4.067	1	0	-3.961	1	0	-3.893	1	0	-4.033	1	0	0	0	0	0	1.3	6.8
hsa-piR-12563	30	piRNA	piRNABank	-3.956	1	0	5.708	1	66.3	-4.062	1	0	0.255	1	1.2	4.489	1	7.8	0.622	1	2.9	0	0.8	7.2	0	0.7	1.1
hsa-mir-6779	64	miRNA_primary_transcript	miRBase	-3.955	1	0	-3.972	1	0	0.239	1	2.6	-3.956	1	0	-0.003	1	0.3	-0.32	1	1.4	0	2.4	5	0	0	0
hsa-piR-9419	30	piRNA	piRNABank	-3.943	1	0	-3.96	1	0	-0.297	1	1.7	-3.944	1	0	-3.879	1	0	-4.015	1	0	0	0	4.5	5.7	0	0
ENST00000515909	113	snRNA	Ensembl	-3.942	1	0	-3.959	1	0	-4.046	1	0	-3.943	1	0	-3.878	1	0	-4.013	1	0	0	0	0	0	7.2	3.4
ENST00000615247	111	misc_RNA	Ensembl	-3.939	1	0	-3.955	1	0	-4.045	1	0	-3.939	1	0	-3.872	1	0	5.223	1	71.5	0	6.4	0	0	0	9
hsa-piR-18854	28	piRNA	piRNABank	-3.937	1	0	-3.955	1	0	-4.043	1	0	1.549	1	3.1	-3.873	1	0	-4.01	1	0	0	0	3.3	4.8	1.3	0
hsa-piR-522	29	piRNA	piRNABank	-3.937	1	0	-0.388	1	0.9	-4.041	1	0	-3.938	1	0	-3.874	1	0	-4.008	1	0	0	0	0	0	7.8	0
ENST00000365011	112	misc_RNA	Ensembl	-3.933	1	0	-3.95	1	0	-4.038	1	0	-3.934	1	0	-3.869	1	0	-0.297	1	1.4	0	7.2	1.1	0	1.3	0
ENST00000365382	88	snoRNA	Ensembl	-3.93	1	0	-3.946	1	0	-4.035	1	0	-3.93	1	0	-3.864	1	0	4.238	1	35.7	0	0	1.1	4.8	0.7	0
hsa-piR-6509	27	piRNA	piRNABank	-3.925	1	0	1.123	1	2.7	-0.281	1	1.7	0.286	1	1.2	4.686	1	8.8	-3.997	1	0	0	4.8	0.6	1	2	3.4
ENST00000363781	105	misc_RNA	Ensembl	-3.912	1	0	-3.929	1	0	-4.017	1	0	-3.912	1	0	1.965	1	1.3	-3.983	1	0	0	8.8	0	0	0	0
hsa-miR-3960	20	miRNA	miRBase	-3.912	1	0.9	-7.718	1	0	0.737	1	52.4	-4.413	1	0.6	-7.63	1	0	-0.37	1	20	118.2	0	0	19	2.6	2.3
hsa-mir-934	83	miRNA_primary_transcript	miRBase	-3.908	1	0	-3.923	1	0	-4.015	1	0	-3.908	1	0	-3.84	1	0	-3.98	1	0	0	0	0	0	0.7	0
hsa-piR-7857	26	piRNA	piRNABank	-3.908	1	0	-3.926	1	0	0.683	1	3.5	-3.909	1	0	-3.844	1	0	4.429	1	40	0	2.4	6.1	0	0	0
hsa-piR-31253	31	piRNA	piRNABank	-3.901	1	0	-3.917	1	0	-4.006	1	0	-3.901	1	0	-3.835	1	0	-3.973	1	0	0	0	0	10.5	0	0
hsa-mir-3159	74	miRNA_primary_transcript	miRBase	-3.897	1	0	-3.913	1	0	0.297	1	2.6	0.875	1	1.9	-3.831	1	0	-3.969	1	0	4.5	0	0	0	1.3	1.1
hsa-piR-11038	30	piRNA	piRNABank	-3.886	1	0	-0.337	1	0.9	-0.242	1	1.7	-0.598	1	0.6	-3.818	1	0	-0.252	1	1.4	0	0	0	1.9	0	0
hsa-piR-19584	29	piRNA	piRNABank	-3.884	1	0	-3.901	1	0	-3.99	1	0	-3.885	1	0	3.881	1	4.9	-0.249	1	1.4	0	6.4	0	1.9	0	0
hsa-piR-27967	27	piRNA	piRNABank	-3.884	1	0	0.604	1	1.8	-3.989	1	0	0.888	1	1.9	1.019	1	0.7	-0.249	1	1.4	0	2.4	0.6	0	0	5.6
hsa-piR-25124	29	piRNA	piRNABank	-3.882	1	0	4.248	1	23	1.019	1	4.4	-3.883	1	0	3.885	1	4.9	-3.954	1	0	0	7.2	0	1.9	0.7	0
hsa-piR-6482	30	piRNA	piRNABank	-3.88	1	0	-3.896	1	0	-3.985	1	0	-3.88	1	0	-3.814	1	0	-3.951	1	0	0.9	1.6	1.1	1.9	0	0
Homo_sapiens_tRNA-Ser-TGA-3-1	82	tRNA	GtRNAdb	-3.878	1	0	-3.895	1	0	-3.982	1	0	-3.879	1	0	-3.813	1	0	-3.949	1	0	0	9.6	0	0	0	0
hsa-piR-14480	30	piRNA	piRNABank	-3.878	1	0	-3.895	1	0	-3.983	1	0	-3.879	1	0	-3.813	1	0	0.701	1	2.9	0	0	0	7.6	2	0
hsa-mir-4428	73	miRNA_primary_transcript	miRBase	-3.876	1	0	-3.894	1	0	2.992	1	17.5	1.609	1	3.1	3.686	1	4.2	-3.949	1	0	0.9	0	0	0	6.5	1.1
hsa-mir-30e	92	miRNA_primary_transcript	miRBase	-3.875	1	0	-3.89	1	0	0.321	1	2.6	-3.874	1	0	-3.808	1	0	1.272	1	4.3	1.8	0	0	0	1.3	9
hsa-piR-6458	28	piRNA	piRNABank	-3.874	1	0	-3.891	1	0	-1.122	1	0.9	-3.875	1	0	-3.811	1	0	-3.945	1	0	0	0	0	1.9	6.5	0
hsa-miR-6835-3p	23	miRNA	miRBase	-3.874	1	0	2.565	1	7.1	-3.978	1	0	-3.875	1	0	2.992	1	2.6	-0.238	1	1.4	0	8.8	0	0	0.7	0
hsa-piR-33046	29	piRNA	piRNABank	-3.873	1	0	-3.888	1	0	-0.228	1	1.7	-3.872	1	0	-3.806	1	0	-3.944	1	0	4.5	0.8	0	0	0	0
hsa-piR-3708	29	piRNA	piRNABank	-3.868	1	0	-3.885	1	0	-3.97	1	0	-3.869	1	0	-3.806	1	0	-3.938	1	0	0	0	0	0	7.8	0
hsa-piR-26007	26	piRNA	piRNABank	-3.868	1	0	-0.319	1	0.9	0.724	1	3.5	0.345	1	1.2	3.319	1	3.3	-3.939	1	0	0	5.6	0	0	3.3	0
NR_002559	65	snoRNA	RefSeq	-3.865	1	0	-3.88	1	0	1.702	1	7	-3.864	1	0	-3.798	1	0	-0.228	1	1.4	1.8	0.8	0	1	0	3.4
hsa-piR-14660	32	piRNA	piRNABank	-3.863	1	0	-3.879	1	0	-3.968	1	0	-3.863	1	0	-3.797	1	0	-3.934	1	0	10.7	0	0	0	0	0
NR_002591	63	snoRNA	RefSeq	-3.863	1	0	-3.879	1	0	-3.968	1	0	-3.863	1	0	-3.797	1	0	-3.934	1	0	10.7	0	0	0	0	0
hsa-piR-14880	27	piRNA	piRNABank	-3.863	1	0	-3.879	1	0	-3.968	1	0	-3.863	1	0	-3.797	1	0	-0.227	1	1.4	10.7	0	0	0	0	0
hsa-mir-491	84	miRNA_primary_transcript	miRBase	-3.863	1	0	-3.878	1	0	-3.968	1	0	-3.862	1	0	0.09	1	0.3	2.993	1	14.3	0.9	0	0	0	0.7	2.3
hsa-miR-221-3p	23	miRNA	miRBase	-3.861	1	0	-3.877	1	0	-3.966	1	0	-3.862	1	0	2.592	1	2	-3.933	1	0	2.7	3.2	0	0	0.7	1.1
Homo_sapiens_tRNA-Leu-CAA-2-1	108	tRNA	GtRNAdb	-3.861	1	0	-0.312	1	0.9	1.299	1	5.2	-3.862	1	0	-3.798	1	0	-3.932	1	0	0	0	8.3	0	0	0
hsa-piR-17061	28	piRNA	piRNABank	-3.848	1	0	-3.865	1	0	-1.099	1	0.9	-3.849	1	0	-3.783	1	0	-0.213	1	1.4	5.4	0	1.1	0	2	0
ENST00000516280	125	snRNA	Ensembl	-3.84	1	17.1	-11.792	1	0	-0.414	1	398.1	-1.086	1	116.3	-1.727	1	23.8	-5.435	1	10	0	359.9	56.2	156.1	20.2	38.3
hsa-piR-11610	29	piRNA	piRNABank	-3.84	1	0	-3.856	1	0	2.876	1	15.7	-3.84	1	0	0.113	1	0.3	-3.912	1	0	0	0	0.6	3.8	0	0
hsa-mir-4301	66	miRNA_primary_transcript	miRBase	-3.835	1	0	-3.852	1	0	-3.94	1	0	-3.836	1	0	-3.77	1	0	-3.907	1	0	0	7.2	0	1.9	0	1.1
ENST00000363022	152	snRNA	Ensembl	-3.828	1	0	-3.844	1	0	-3.933	1	0	-3.828	1	0	1.074	1	0.7	-3.9	1	0	0	3.2	1.1	0	0	0
hsa-piR-10436	27	piRNA	piRNABank	-3.826	1	0	-3.842	1	0	-3.931	1	0	-3.826	1	0	-3.761	1	0	-3.898	1	0	0	0	0	10.5	0	0
hsa-piR-21353	26	piRNA	piRNABank	-3.826	1	0	-3.842	1	0	-3.931	1	0	-3.826	1	0	-3.761	1	0	-3.898	1	0	0	0	0	10.5	0	0
hsa-piR-27165	27	piRNA	piRNABank	-3.826	1	0	-3.843	1	0	-3.932	1	0	-3.827	1	0	-3.761	1	0	-3.898	1	0	7.2	0	0	1.9	0.7	1.1
ENST00000616808	99	misc_RNA	Ensembl	-3.826	1	3.6	1.516	1	174.9	0.918	1	212.1	2.268	1	251.8	-9.463	1	0	-3.673	1	7.1	40.3	44.1	2.2	329.3	98.3	6.8
ENST00000384416	132	snoRNA	Ensembl	-3.814	1	0	-3.831	1	0	0.38	1	2.6	-3.815	1	0	-3.749	1	0	1.33	1	4.3	3.6	0	0.6	1.9	1.3	0
Homo_sapiens_tRNA-Arg-ACG-1-1	73	tRNA	GtRNAdb	-3.814	1	0	-3.83	1	0	-0.167	1	1.7	0.4	1	1.2	-3.748	1	0	2.724	1	11.4	1.8	0.8	1.1	0	1.3	5.6
Homo_sapiens_tRNA-Arg-ACG-1-2	73	tRNA	GtRNAdb	-3.814	1	0	-3.83	1	0	-0.167	1	1.7	0.4	1	1.2	-3.748	1	0	2.724	1	11.4	1.8	0.8	1.1	0	1.3	5.6
Homo_sapiens_tRNA-Arg-ACG-1-3	73	tRNA	GtRNAdb	-3.814	1	0	-3.83	1	0	-0.167	1	1.7	0.4	1	1.2	-3.748	1	0	2.724	1	11.4	1.8	0.8	1.1	0	1.3	5.6
hsa-piR-22037	29	piRNA	piRNABank	-3.809	1	0	-3.827	1	0	-3.915	1	0	-3.811	1	0	-3.745	1	0	-0.175	1	1.4	0	0	4.5	1.9	1.3	2.3
hsa-piR-14957	29	piRNA	piRNABank	-3.807	1	5.4	-0.498	1	63.6	-0.136	1	150.2	-1.048	1	37.1	1.956	1	95.1	-10.167	1	0	6.3	368.7	35	285.6	42.3	39.4
hsa-piR-30541	29	piRNA	piRNABank	-3.806	1	0	0.68	1	1.8	2.209	1	9.6	1.681	1	3.1	-3.741	1	0	-3.878	1	0	0	0	0	7.6	0.7	0
ENST00000363786	132	snoRNA	Ensembl	-3.802	1	0	-3.818	1	0	-3.908	1	0	-3.803	1	0	-3.736	1	0	-3.874	1	0	0	0	0	6.7	0	0
ENST00000364294	144	snRNA	Ensembl	-3.797	1	0	-3.813	1	0	-3.901	1	0	-3.797	1	0	3.068	1	2.6	-3.868	1	0	0	8	0	0	0	0
hsa-mir-519c	87	miRNA_primary_transcript	miRBase	-3.791	1	0	-3.808	1	0	-3.895	1	0	-3.792	1	0	-3.726	1	0	-3.862	1	0	8.1	0	1.7	0	0	0
hsa-mir-6852	66	miRNA_primary_transcript	miRBase	-3.775	1	0	-3.79	1	0	-3.879	1	0	-3.774	1	0	-3.709	1	0	5.525	1	78.6	0	2.4	0	1	0	4.5
hsa-piR-28960	30	piRNA	piRNABank	-3.775	1	0	-3.791	1	0	-3.881	1	0	-3.775	1	0	-3.709	1	0	-3.847	1	0	2.7	0	0.6	0	0	0
ENST00000391105	106	snRNA	Ensembl	-3.766	1	0	-3.783	1	0	-3.868	1	0	-3.767	1	0	-3.703	1	0	-3.836	1	0	0	0	7.8	0	0	0
hsa-piR-3614	29	piRNA	piRNABank	-3.765	1	0	2.672	1	7.1	-3.87	1	0	1.406	1	2.5	-3.701	1	0	0.813	1	2.9	0	6.4	1.1	0	0.7	1.1
hsa-mir-3674	68	miRNA_primary_transcript	miRBase	-3.763	1	0	-3.779	1	0	-3.868	1	0	-3.763	1	0	-3.698	1	0	-3.835	1	0	0	0.8	0	6.7	0	0
hsa-piR-14566	32	piRNA	piRNABank	-3.759	1	0	-3.776	1	0	-3.863	1	0	-3.76	1	0	5.229	1	11.4	-3.83	1	0	0	8.8	0	0	0	0
hsa-piR-17011	29	piRNA	piRNABank	-3.759	1	0	-3.776	1	0	-3.863	1	0	-3.76	1	0	2.434	1	1.6	-3.83	1	0	0	8.8	0	0	0	0
ENST00000391262	107	snRNA	Ensembl	-3.759	1	0	1.692	1	3.5	-0.114	1	1.7	2.71	1	6.2	3.273	1	2.9	-3.831	1	0	0	2.4	2.2	0	2	0
ENST00000410395	104	snRNA	Ensembl	-3.759	1	0	-3.776	1	0	-3.863	1	0	0.453	1	1.2	1.71	1	1	-3.83	1	0	0	8.8	0	0	0	0
hsa-piR-13655	26	piRNA	piRNABank	-3.756	1	0	-3.773	1	0	1.807	1	7	-3.757	1	0	-3.692	1	0	-3.828	1	0	0	7.2	0	0	0	0
hsa-piR-22188	29	piRNA	piRNABank	-3.753	1	0	-3.769	1	0	-3.857	1	0	-3.753	1	0	-3.688	1	0	-3.824	1	0	9	0	0	1	0	0
hsa-mir-5092	88	miRNA_primary_transcript	miRBase	-3.749	1	1.8	-0.06	1	28.3	-8.597	1	0	-8.485	1	0	0.833	1	14.3	-8.561	1	0	0	46.5	158.5	1	0	3.4
hsa-miR-4538	22	miRNA	miRBase	-3.747	1	0	-3.764	1	0	-3.851	1	0	-3.748	1	0	-3.683	1	0	-3.818	1	0	0	5.6	2.8	0	0	0
hsa-mir-4437	60	miRNA_primary_transcript	miRBase	-3.747	1	0	-0.198	1	0.9	0.448	1	2.6	-0.459	1	0.6	-3.682	1	0	-3.818	1	0	8.1	1.6	0	0	0	0
ENST00000362695	102	misc_RNA	Ensembl	-3.746	1	0	-3.763	1	0	-3.85	1	0	-3.747	1	0	-3.682	1	0	-3.817	1	0	0	5.6	0.6	2.9	0	0
ENST00000573630	102	misc_RNA	Ensembl	-3.746	1	0	-3.763	1	0	-3.85	1	0	-3.747	1	0	-3.682	1	0	-3.817	1	0	0	5.6	0.6	2.9	0	0
hsa-mir-524	87	miRNA_primary_transcript	miRBase	-3.746	1	0	-3.762	1	0	-3.85	1	0	-3.746	1	0	-3.681	1	0	-3.817	1	0	9.9	0	0	0	0	0
hsa-piR-17160	26	piRNA	piRNABank	-3.746	1	0	-3.763	1	0	-3.847	1	0	-3.748	1	0	-3.684	1	0	-0.107	1	1.4	0	0	0	0	7.2	0
hsa-piR-9824	29	piRNA	piRNABank	-3.743	1	0	-3.759	1	0	0.843	1	3.5	-3.743	1	0	-3.674	1	0	-3.816	1	0	0	0	0	0	0	21.4
hsa-piR-18640	28	piRNA	piRNABank	-3.743	1	0	2.504	1	6.2	-3.848	1	0	0.469	1	1.2	3.12	1	2.6	-0.108	1	1.4	0	3.2	0.6	3.8	0	1.1
hsa-piR-3750	29	piRNA	piRNABank	-3.742	1	0	-3.758	1	0	-3.845	1	0	1.029	1	1.9	-3.678	1	0	-3.813	1	0	6.3	0	0	0	2.6	0
hsa-piR-31184	30	piRNA	piRNABank	-3.74	1	0	-3.756	1	0	-3.843	1	0	-3.741	1	0	-3.676	1	0	-3.811	1	0	4.5	0	0	0	3.9	0
hsa-piR-10145	27	piRNA	piRNABank	-3.738	1	0	-3.755	1	0	-3.841	1	0	-3.739	1	0	-3.675	1	0	0.843	1	2.9	2.7	0	0	0	5.2	0
hsa-mir-138-2	84	miRNA_primary_transcript	miRBase	-3.728	1	0	-3.745	1	0	-0.979	1	0.9	3.116	1	8	-3.664	1	0	2.395	1	8.6	4.5	0	1.7	0	2	1.1
hsa-piR-10033	26	piRNA	piRNABank	-3.727	1	0	-3.743	1	0	0.469	1	2.6	-0.438	1	0.6	0.225	1	0.3	-3.798	1	0	0.9	0	1.1	4.8	0	5.6
hsa-piR-27571	26	piRNA	piRNABank	-3.72	1	0	-3.736	1	0	-3.824	1	0	-3.721	1	0	-3.655	1	0	2.625	1	10	7.2	1.6	0.6	0	0	0
hsa-piR-2958	29	piRNA	piRNABank	-3.717	1	0	-3.733	1	0	-3.823	1	0	-3.717	1	0	-3.651	1	0	-3.789	1	0	0	0	0	0	1.3	0
ENST00000408373	60	snoRNA	Ensembl	-3.714	1	0	-0.165	1	0.9	-3.819	1	0	-0.426	1	0.6	0.237	1	0.3	-3.785	1	0	0.9	5.6	0	0	0	0
ENST00000362393	112	misc_RNA	Ensembl	-3.713	1	0	0.773	1	1.8	-3.818	1	0	-3.714	1	0	2.162	1	1.3	-3.785	1	0	1.8	4.8	0	0	0	0
hsa-piR-22982	30	piRNA	piRNABank	-3.712	1	0	-3.729	1	0	-3.815	1	0	-3.713	1	0	-3.649	1	0	-3.783	1	0	0	1.6	6.1	0	0	0
hsa-piR-16059	30	piRNA	piRNABank	-3.709	1	0	-0.16	1	0.9	-3.814	1	0	0.504	1	1.2	-3.644	1	0	-3.78	1	0	0	3.2	1.7	0	0	5.6
hsa-piR-13963	29	piRNA	piRNABank	-3.698	1	0	-3.715	1	0	-3.802	1	0	-3.699	1	0	-3.633	1	0	-3.769	1	0	0	0	0	9.5	0	0
hsa-piR-18757	29	piRNA	piRNABank	-3.698	1	0	-3.715	1	0	-3.802	1	0	-3.699	1	0	-3.633	1	0	-3.769	1	0	0	0	0	9.5	0	0
hsa-piR-6664	29	piRNA	piRNABank	-3.698	1	0	-3.715	1	0	-3.802	1	0	-3.699	1	0	-3.633	1	0	-3.769	1	0	0	0	0	9.5	0	0
hsa-piR-13388	30	piRNA	piRNABank	-3.697	1	0	-3.714	1	0	-3.8	1	0	-3.698	1	0	-3.634	1	0	-3.768	1	0	0	0	0	1	5.9	0
NR_003706	132	snoRNA	RefSeq	-3.694	1	0	-3.71	1	0	-3.798	1	0	-3.694	1	0	-3.629	1	0	-3.765	1	0	9	0	0	0	0	1.1
hsa-piR-11775	30	piRNA	piRNABank	-3.691	1	0	-3.707	1	0	-3.795	1	0	-3.691	1	0	-3.626	1	0	-3.762	1	0	0	0.8	0	8.6	0	0
hsa-piR-499	29	piRNA	piRNABank	-3.683	1	0	-3.7	1	0	-3.785	1	0	-3.685	1	0	-3.621	1	0	-3.754	1	0	0	0	0	0	6.5	1.1
hsa-piR-14474	27	piRNA	piRNABank	-3.683	1	0	-3.699	1	0	-0.935	1	0.9	0.53	1	1.2	-3.617	1	0	-3.754	1	0	0	0	1.7	0	0	0
hsa-mir-5572	137	miRNA_primary_transcript	miRBase	-3.683	1	0	-3.7	1	0	0.514	1	2.6	-3.685	1	0	-3.621	1	0	-0.045	1	1.4	0	0	0	0	6.5	1.1
hsa-mir-1303	86	miRNA_primary_transcript	miRBase	-3.677	1	0	-3.692	1	0	1.485	1	5.2	-3.676	1	0	-3.612	1	0	-3.747	1	0	1.8	0	0	1.9	0.7	2.3
hsa-piR-7684	26	piRNA	piRNABank	-3.675	1	0	1.78	1	3.5	-3.78	1	0	-3.675	1	0	-3.609	1	0	-3.746	1	0	0	0	0	5.7	0	0
hsa-piR-21146	28	piRNA	piRNABank	-3.675	1	0	-3.692	1	0	-3.784	1	0	-3.675	1	0	-3.607	1	0	0.9	1	2.9	0	0	0	0	0	20.3
hsa-piR-32852	29	piRNA	piRNABank	-3.67	1	0	-3.686	1	0	-3.776	1	0	0.544	1	1.2	-3.604	1	0	-3.741	1	0	0	0	0.6	0	0	7.9
hsa-piR-32985	26	piRNA	piRNABank	-3.667	1	0	-0.118	1	0.9	-3.771	1	0	-3.667	1	0	-3.602	1	0	2.2	1	7.1	0	3.2	0	0	0.7	1.1
Homo_sapiens_tRNA-Ala-AGC-1-1	72	tRNA	GtRNAdb	-3.666	1	0	0.82	1	1.8	1.492	1	5.2	1.105	1	1.9	0.285	1	0.3	-0.03	1	1.4	3.6	0	0	5.7	0	0
hsa-piR-2145	29	piRNA	piRNABank	-3.665	1	0	-3.681	1	0	-3.769	1	0	1.821	1	3.1	-3.601	1	0	-3.736	1	0	6.3	0.8	1.7	0	0	0
hsa-piR-5644	26	piRNA	piRNABank	-3.661	1	0	-3.678	1	0	-3.765	1	0	-3.663	1	0	-3.598	1	0	-3.733	1	0	0	3.2	2.2	2.9	0	0
hsa-piR-32186	23	piRNA	piRNABank	-3.656	1	0	-3.672	1	0	-3.762	1	0	-3.656	1	0	-3.59	1	0	-3.727	1	0	4.5	0	0	0	0	10.1
hsa-piR-15960	30	piRNA	piRNABank	-3.651	1	0	-3.668	1	0	-3.756	1	0	1.831	1	3.1	3.53	1	3.3	-3.723	1	0	0	2.4	0	1.9	2.6	1.1
hsa-piR-23585	31	piRNA	piRNABank	-3.649	1	0	2.117	1	4.4	-3.751	1	0	-3.65	1	0	-3.586	1	0	-3.719	1	0	0	0	0.6	0	5.9	1.1
hsa-piR-17539	29	piRNA	piRNABank	-3.649	1	0	-3.665	1	0	-3.753	1	0	-3.65	1	0	0.301	1	0.3	-3.72	1	0	0	1.6	1.7	4.8	0	1.1
hsa-piR-24312	29	piRNA	piRNABank	-3.648	1	0	-3.664	1	0	-3.751	1	0	-3.649	1	0	4.531	1	6.5	-3.719	1	0	0	7.2	0	0	0	2.3
hsa-piR-21836	30	piRNA	piRNABank	-3.641	1	0	-3.657	1	0	-3.742	1	0	-3.642	1	0	-3.577	1	0	-3.711	1	0	0	0	6.7	0	0	0
hsa-piR-25605	31	piRNA	piRNABank	-3.638	1	0	-3.655	1	0	-3.742	1	0	-3.64	1	0	-3.574	1	0	-3.71	1	0	0.9	5.6	1.1	0	0	1.1
hsa-piR-18737	29	piRNA	piRNABank	-3.635	1	0	-3.651	1	0	-3.739	1	0	0.578	1	1.2	-3.571	1	0	-3.706	1	0	1.8	0	0	2.9	0.7	2.3
Homo_sapiens_tRNA-Ala-AGC-2-1	72	tRNA	GtRNAdb	-3.632	1	0	-3.648	1	0	0.563	1	2.6	-3.633	1	0	-3.567	1	0	1.512	1	4.3	5.4	0.8	0.6	0	0.7	0
Homo_sapiens_tRNA-Ala-AGC-2-2	72	tRNA	GtRNAdb	-3.632	1	0	-3.648	1	0	0.563	1	2.6	-3.633	1	0	-3.567	1	0	1.512	1	4.3	5.4	0.8	0.6	0	0.7	0
Homo_sapiens_tRNA-Ala-AGC-7-1	72	tRNA	GtRNAdb	-3.632	1	0	-3.648	1	0	0.563	1	2.6	-3.633	1	0	-3.567	1	0	1.512	1	4.3	5.4	0.8	0.6	0	0.7	0
hsa-mir-3160-1	85	miRNA_primary_transcript	miRBase	-3.63	1	0	-3.646	1	0	-3.733	1	0	-3.631	1	0	-3.567	1	0	-3.701	1	0	0	8	0	0	0	0
hsa-mir-378d-1	54	miRNA_primary_transcript	miRBase	-3.63	1	0	-3.646	1	0	-3.733	1	0	-3.631	1	0	-3.567	1	0	-3.701	1	0	0	8	0	0	0	0
hsa-piR-15808	26	piRNA	piRNABank	-3.63	1	0	-3.646	1	0	-0.878	1	0.9	-3.631	1	0	-3.567	1	0	-3.701	1	0	0	8	0	0	0	0
hsa-piR-31035	29	piRNA	piRNABank	-3.627	1	0	-3.644	1	0	-0.874	1	0.9	-3.628	1	0	-3.564	1	0	-3.697	1	0	0	0	0	0	5.9	2.3
hsa-piR-31757	29	piRNA	piRNABank	-3.625	1	0	-3.641	1	0	-3.727	1	0	-3.625	1	0	-3.561	1	0	1.522	1	4.3	0	7.2	0	0	0.7	0
ENST00000383906	136	snoRNA	Ensembl	-3.625	1	0	-0.077	1	0.9	-3.729	1	0	-3.626	1	0	2.566	1	1.6	-3.696	1	0	0	0	0	1	3.3	0
NR_145801	127	snoRNA	RefSeq	-3.619	1	0	-3.635	1	0	-3.722	1	0	-3.619	1	0	-3.554	1	0	-3.689	1	0	9	0	0	0	0	0
ENST00000364338	97	misc_RNA	Ensembl	-3.617	1	0	-3.634	1	0	-3.721	1	0	-3.618	1	0	-3.553	1	0	-3.688	1	0	0	4	1.1	0	0	0
ENST00000614187	124	misc_RNA	Ensembl	-3.617	1	0	-3.633	1	0	-3.72	1	0	0.596	1	1.2	-3.552	1	0	-3.687	1	0	8.1	0	0	0	0.7	0
hsa-piR-22217	26	piRNA	piRNABank	-3.616	1	0	0.868	1	1.8	-0.867	1	0.9	-0.329	1	0.6	-3.552	1	0	-3.687	1	0	0	0.8	2.2	3.8	0.7	0
hsa-piR-19270	30	piRNA	piRNABank	-3.614	1	0	-3.629	1	0	-3.713	1	0	-3.615	1	0	-3.552	1	0	-3.683	1	0	0	0	0	0	6.5	0
hsa-piR-28975	30	piRNA	piRNABank	-3.614	1	0	-3.63	1	0	-3.715	1	0	-3.615	1	0	-3.551	1	0	-3.684	1	0	0	4	0	0	3.3	0
hsa-piR-7256	30	piRNA	piRNABank	-3.614	1	0	-3.63	1	0	-3.715	1	0	-3.615	1	0	-3.551	1	0	-3.684	1	0	0	4	0	0	3.3	0
hsa-mir-6820	62	miRNA_primary_transcript	miRBase	-3.614	1	0	-3.629	1	0	-3.713	1	0	-3.615	1	0	-3.552	1	0	-3.683	1	0	0	0	0	0	6.5	0
ENST00000363904	110	snRNA	Ensembl	-3.614	1	0	-3.629	1	0	-3.713	1	0	2.132	1	3.7	0.335	1	0.3	-3.683	1	0	0	0	0	0	6.5	0
hsa-miR-6870-3p	22	miRNA	miRBase	-3.614	1	0	1.841	1	3.5	-3.713	1	0	-3.615	1	0	-3.552	1	0	0.026	1	1.4	0	0	0	0	6.5	0
hsa-piR-4340	29	piRNA	piRNABank	-3.613	1	0	-3.629	1	0	-3.716	1	0	-3.614	1	0	-3.549	1	0	5.344	1	61.5	6.3	0	0	0	2	0
hsa-piR-16978	27	piRNA	piRNABank	-3.609	1	0	-3.626	1	0	-3.712	1	0	-3.61	1	0	-3.546	1	0	0.971	1	2.9	4.5	0	0	0	3.3	0
NR_002565	67	snoRNA	RefSeq	-3.599	1	0	-3.615	1	0	0.048	1	1.7	-3.599	1	0	-3.535	1	0	0.982	1	2.9	0.9	1.6	0	1	0.7	0
hsa-piR-28774	26	piRNA	piRNABank	-3.593	1	0.9	0.799	1	23.9	-0.45	1	18.3	0.664	1	18.6	3.453	1	41	-0.395	1	15.7	26	11.2	2.2	0	35.8	34.9
hsa-miR-4700-5p	22	miRNA	miRBase	-3.592	1	3.6	-0.591	1	34.5	-4.716	1	3.5	-9.3	1	0	0.558	1	20.8	-5.67	1	1.4	1.8	48.9	178	0	0	0
hsa-mir-200a	90	miRNA_primary_transcript	miRBase	-3.591	1	0	-3.607	1	0	-3.695	1	0	-3.592	1	0	-3.527	1	0	0.989	1	2.9	6.3	0	0	1.9	0	0
hsa-mir-921	56	miRNA_primary_transcript	miRBase	-3.59	1	0	-3.607	1	0	-0.84	1	0.9	-3.591	1	0	3.728	1	3.6	-3.661	1	0	0	0.8	0	6.7	0	0
hsa-miR-7161-5p	23	miRNA	miRBase	-3.587	1	0	-3.603	1	0	-3.691	1	0	-3.587	1	0	-3.522	1	0	-3.657	1	0	0	0	2.8	1	0	0
ENST00000638132	152	rRNA	Ensembl	-3.571	1	0	-3.587	1	0	-3.673	1	0	-0.283	1	0.6	-3.508	1	0	0.067	1	1.4	0	0	0	0	5.2	3.4
hsa-piR-21801	28	piRNA	piRNABank	-3.566	1	0	-3.583	1	0	-3.672	1	0	-3.566	1	0	-3.5	1	0	-3.637	1	0	0	0	0.6	0	0	0
hsa-piR-8133	31	piRNA	piRNABank	-3.563	1	0	-3.579	1	0	-3.667	1	0	-3.564	1	0	0.387	1	0.3	-3.634	1	0	0.9	0	0.6	4.8	1.3	1.1
hsa-mir-659	97	miRNA_primary_transcript	miRBase	-3.559	1	0	-3.575	1	0	-3.661	1	0	-3.56	1	0	-3.495	1	0	-3.629	1	0	3.6	0	0	0	3.3	0
hsa-piR-9351	32	piRNA	piRNABank	-3.558	1	0	-3.574	1	0	-3.661	1	0	-3.559	1	0	-3.494	1	0	-3.629	1	0	0	0	0	8.6	0	0
hsa-piR-12803	26	piRNA	piRNABank	-3.553	1	0	-3.569	1	0	-3.653	1	0	-3.554	1	0	-3.491	1	0	-3.623	1	0	0	0	6.7	0	0	0
hsa-piR-6480	30	piRNA	piRNABank	-3.553	1	0	-3.569	1	0	-3.653	1	0	-3.554	1	0	-3.491	1	0	-3.623	1	0	0	0	6.7	0	0	0
Homo_sapiens_tRNA-Ala-AGC-10-1	73	tRNA	GtRNAdb	-3.544	1	0	-3.561	1	0	1.049	1	3.5	-0.256	1	0.6	2.911	1	2	-3.615	1	0	0	1.6	0	0	0	1.1
Homo_sapiens_tRNA-Ala-AGC-10-2	73	tRNA	GtRNAdb	-3.544	1	0	-3.561	1	0	1.049	1	3.5	-0.256	1	0.6	2.911	1	2	-3.615	1	0	0	1.6	0	0	0	1.1
hsa-mir-4258	91	miRNA_primary_transcript	miRBase	-3.536	1	0	2.711	1	6.2	-3.638	1	0	-0.248	1	0.6	3.135	1	2.3	-3.606	1	0	0	0	0	6.7	1.3	0
ENST00000621691	90	misc_RNA	Ensembl	-3.535	1	0	-3.552	1	0	-3.64	1	0	-3.536	1	0	-3.471	1	0	-3.606	1	0	0	0	0	4.8	0	0
hsa-piR-1314	28	piRNA	piRNABank	-3.534	1	0	-3.55	1	0	-3.637	1	0	-3.535	1	0	-3.47	1	0	-3.605	1	0	0.9	0	0.6	0	3.9	3.4
hsa-piR-4065	29	piRNA	piRNABank	-3.533	1	0	-3.549	1	0	-3.636	1	0	-3.534	1	0	-3.469	1	0	-3.604	1	0	0.9	0.8	0	0	4.6	1.1
hsa-mir-7848	101	miRNA_primary_transcript	miRBase	-3.527	1	0	0.021	1	0.9	-3.63	1	0	-3.528	1	0	4.416	1	5.5	-3.598	1	0	0	5.6	0.6	0	0.7	1.1
ENST00000411368	105	misc_RNA	Ensembl	-3.525	1	0	-3.541	1	0	-3.628	1	0	-3.526	1	0	5.085	1	8.8	-3.595	1	0	0	3.2	0	4.8	0	0
hsa-piR-21180	29	piRNA	piRNABank	-3.518	1	0	0.03	1	0.9	-3.626	1	0	-0.231	1	0.6	-3.453	1	0	-3.59	1	0	0.9	0	0	0	0	15.8
hsa-miR-16-5p	22	miRNA	miRBase	-3.518	1	0	-3.534	1	0	0.128	1	1.7	-0.231	1	0.6	0.432	1	0.3	-3.589	1	0	2.7	0.8	0.6	0	1.3	2.3
hsa-piR-33081	36	piRNA	piRNABank	-3.517	1	0	-3.533	1	0	-3.62	1	0	-3.517	1	0	-3.453	1	0	-3.587	1	0	1.8	0.8	0	1.9	0	0
hsa-piR-23657	28	piRNA	piRNABank	-3.511	1	0	4.375	1	19.4	2.503	1	9.6	-3.512	1	0	2.363	1	1.3	0.125	1	1.4	0.9	0	2.8	0	1.3	4.5
hsa-mir-2276	89	miRNA_primary_transcript	miRBase	-3.509	1	0	-3.526	1	0	-3.613	1	0	-3.51	1	0	-3.445	1	0	-3.58	1	0	0	4	0.6	0	0	0
hsa-piR-33099	30	piRNA	piRNABank	-3.506	1	0	0.044	1	0.9	-0.755	1	0.9	-3.506	1	0	0.446	1	0.3	-3.576	1	0	0	0	1.1	0	0.7	3.4
ENST00000620348	120	misc_RNA	Ensembl	-3.505	1	0	2.527	1	5.3	1.4	1	4.4	-3.505	1	0	-3.44	1	0	-3.575	1	0	0.9	1.6	0	0	0	0
ENST00000364015	165	snRNA	Ensembl	-3.504	1	0	-3.521	1	0	-3.611	1	0	-3.504	1	0	-3.438	1	0	-3.575	1	0	0	0	0	0	0	13.5
hsa-piR-25021	28	piRNA	piRNABank	-3.502	1	0	-3.517	1	0	-3.603	1	0	-3.502	1	0	-3.438	1	0	1.645	1	4.3	0	0	0	3.8	3.3	0
ENST00000388106	126	snRNA	Ensembl	-3.501	1	0	-3.518	1	0	-3.607	1	0	-3.501	1	0	-3.436	1	0	-3.572	1	0	0.9	0	0	0	0.7	13.5
hsa-mir-504	83	miRNA_primary_transcript	miRBase	-3.491	1	0	-3.507	1	0	1.1	1	3.5	-3.492	1	0	2.958	1	2	-3.562	1	0	0	1.6	1.7	1	0.7	0
hsa-piR-30215	32	piRNA	piRNABank	-3.488	1	0	-3.504	1	0	-3.589	1	0	-3.489	1	0	5.324	1	10.1	-3.558	1	0	0	7.2	0	0	0	0
hsa-piR-20808	26	piRNA	piRNABank	-3.488	1	0	-3.504	1	0	-3.589	1	0	-3.489	1	0	4.763	1	6.8	-3.558	1	0	0	7.2	0	0	0	0
hsa-piR-4251	30	piRNA	piRNABank	-3.488	1	0	-3.504	1	0	-3.589	1	0	-3.489	1	0	3.957	1	3.9	-3.558	1	0	0	7.2	0	0	0	0
hsa-piR-32899	27	piRNA	piRNABank	-3.487	1	0	-3.503	1	0	5.764	1	91.7	-3.487	1	0	-3.423	1	0	-3.557	1	0	0	0	0	0	3.3	7.9
hsa-mir-548f-3	87	miRNA_primary_transcript	miRBase	-3.487	1	0	6.442	1	80.4	-3.59	1	0	-3.487	1	0	-3.423	1	0	-3.557	1	0	0	0	0	0	3.3	7.9
hsa-piR-33112	35	piRNA	piRNABank	-3.485	1	0	3.121	1	8	-3.589	1	0	-3.486	1	0	-3.421	1	0	-3.556	1	0	6.3	0	0	0	0	0
ENST00000613546	102	misc_RNA	Ensembl	-3.483	1	0	-3.499	1	0	-3.585	1	0	-3.484	1	0	-3.42	1	0	-3.553	1	0	0.9	6.4	0	0	0	0
hsa-mir-4720	76	miRNA_primary_transcript	miRBase	-3.481	1	0	0.068	1	0.9	-0.731	1	0.9	0.733	1	1.2	-3.416	1	0	-3.551	1	0	0	0	0	0	2	10.1
hsa-piR-14111	31	piRNA	piRNABank	-3.479	1	0	-3.495	1	0	-3.581	1	0	-3.479	1	0	-3.415	1	0	-3.549	1	0	0	0	1.1	6.7	0	0
hsa-piR-31869	27	piRNA	piRNABank	-3.476	1	0	-3.492	1	0	-3.579	1	0	-3.477	1	0	-3.412	1	0	2.074	1	5.7	0	3.2	1.7	0	0	1.1
NR_002986	136	snoRNA	RefSeq	-3.476	1	0	0.073	1	0.9	-3.578	1	0	-3.477	1	0	-3.412	1	0	-3.546	1	0	7.2	0	0	0	0.7	0
hsa-piR-17144	28	piRNA	piRNABank	-3.474	1	0	-3.491	1	0	-3.579	1	0	-3.474	1	0	-3.41	1	0	5.002	1	44.3	5.4	0	0	0	0	5.6
ENST00000411362	77	snoRNA	Ensembl	-3.473	1	0	-3.489	1	0	3.534	1	19.2	-3.473	1	0	-3.409	1	0	-3.543	1	0	0	0	1.7	2.9	0	0
hsa-piR-10611	29	piRNA	piRNABank	-3.469	1	0	-3.486	1	0	-3.573	1	0	-3.469	1	0	-3.405	1	0	-3.539	1	0	0.9	0	0	1	0	0
hsa-mir-1298	112	miRNA_primary_transcript	miRBase	-3.467	1	0	-3.482	1	0	-3.565	1	0	-3.468	1	0	-3.405	1	0	-3.536	1	0	0	0	0	0	5.9	0
hsa-piR-4598	30	piRNA	piRNABank	-3.466	1	0	-3.483	1	0	-3.57	1	0	1.309	1	1.9	-3.402	1	0	-3.537	1	0	0	0	0.6	2.9	0	7.9
hsa-piR-2717	30	piRNA	piRNABank	-3.463	1	0	-3.478	1	0	-3.564	1	0	-3.464	1	0	-3.399	1	0	-3.533	1	0	0.9	3.2	2.8	0	0	0
hsa-piR-14895	27	piRNA	piRNABank	-3.461	1	0	-3.477	1	0	-3.563	1	0	-0.173	1	0.6	-3.397	1	0	1.118	1	2.9	4.5	0	1.7	0	0.7	1.1
hsa-mir-3714	65	miRNA_primary_transcript	miRBase	-3.461	1	0	1.99	1	3.5	-3.564	1	0	-0.174	1	0.6	4.3	1	4.9	0.175	1	1.4	2.7	0.8	0.6	2.9	0.7	0
hsa-mir-5001	100	miRNA_primary_transcript	miRBase	-3.451	1	0	-3.468	1	0	-3.558	1	0	-3.451	1	0	-3.386	1	0	1.127	1	2.9	0	0	0	0	0	0
ENST00000363417	99	misc_RNA	Ensembl	-3.451	1	0	-3.468	1	0	-0.705	1	0.9	-3.451	1	0	-3.386	1	0	-3.522	1	0	0	0	0	0	0	0
ENST00000579879	68	snoRNA	Ensembl	-3.451	1	0	-3.467	1	0	0.198	1	1.7	-0.162	1	0.6	-3.387	1	0	2.42	1	7.1	0	0	1.1	2.9	0	1.1
hsa-piR-30039	29	piRNA	piRNABank	-3.449	1	0	-3.465	1	0	-0.698	1	0.9	-3.45	1	0	3.222	1	2.3	-3.519	1	0	0	5.6	0	0	0	3.4
hsa-piR-24182	30	piRNA	piRNABank	-3.447	1	0	0.1	1	0.9	0.198	1	1.7	-3.449	1	0	-3.383	1	0	-3.518	1	0	0.9	0.8	0.6	2.9	2	0
hsa-piR-7407	26	piRNA	piRNABank	-3.439	1	0	-3.456	1	0	-3.544	1	0	-3.439	1	0	-3.375	1	0	-3.51	1	0	1.8	0	0	0	0	2.3
hsa-mir-580	97	miRNA_primary_transcript	miRBase	-3.439	1	0	-3.454	1	0	-0.687	1	0.9	0.771	1	1.2	-3.375	1	0	0.197	1	1.4	0	0	0	1	3.9	2.3
hsa-piR-1302	29	piRNA	piRNABank	-3.437	1	0	-3.454	1	0	0.757	1	2.6	2.052	1	3.1	-3.372	1	0	-3.508	1	0	0	0	0	0	0	2.3
hsa-piR-11352	30	piRNA	piRNABank	-3.435	1	0	-3.45	1	0	-3.535	1	0	-3.435	1	0	-3.371	1	0	1.146	1	2.9	3.6	0	3.3	0	0	0
ENST00000384214	148	snoRNA	Ensembl	-3.433	1	0	-3.449	1	0	1.163	1	3.5	-3.433	1	0	-3.369	1	0	-3.503	1	0	3.6	0	0.6	0	0	3.4
hsa-piR-32717	26	piRNA	piRNABank	-3.431	1	0	-3.447	1	0	-3.533	1	0	-3.432	1	0	-3.367	1	0	-3.501	1	0	0.9	5.6	0	0	0	0
NR_003018	138	snoRNA	RefSeq	-3.431	1	0	1.056	1	1.8	0.217	1	1.7	-3.431	1	0	-3.367	1	0	3.425	1	14.3	6.3	0.8	0	0	0	0
hsa-piR-6861	30	piRNA	piRNABank	-3.424	1	0	-3.439	1	0	-3.524	1	0	-3.425	1	0	-3.361	1	0	-3.493	1	0	0	2.4	0.6	0	3.3	0
hsa-piR-32901	29	piRNA	piRNABank	-3.417	1	0	-3.433	1	0	-3.52	1	0	-3.417	1	0	-3.353	1	0	-3.487	1	0	1.8	3.2	0	0	0	2.3
hsa-piR-7844	27	piRNA	piRNABank	-3.416	1	0	-3.433	1	0	-3.522	1	0	-3.416	1	0	-3.351	1	0	-3.487	1	0	0	0	0	1	0	0
hsa-piR-12380	28	piRNA	piRNABank	-3.416	1	0	0.132	1	0.9	1.174	1	3.5	2.065	1	3.1	2.453	1	1.3	-3.486	1	0	1.8	0	1.1	0	2.6	2.3
ENST00000610999	113	misc_RNA	Ensembl	-3.413	1	0	0.136	1	0.9	-3.515	1	0	-3.414	1	0	-3.35	1	0	-3.483	1	0	0	5.6	0	0	0.7	1.1
hsa-miR-1288-5p	23	miRNA	miRBase	-3.407	1	0	0.142	1	0.9	-0.653	1	0.9	-3.408	1	0	3.04	1	2	-3.477	1	0	0	4.8	1.1	0	0.7	0
hsa-piR-26586	29	piRNA	piRNABank	-3.403	1	0	-3.419	1	0	2.614	1	9.6	-3.403	1	0	5.405	1	10.1	-3.473	1	0	0	0	0	7.6	0	0
ENST00000410669	89	misc_RNA	Ensembl	-3.403	1	0	-3.419	1	0	-3.505	1	0	-3.403	1	0	-3.339	1	0	-3.473	1	0	0	0	0	7.6	0	0
Homo_sapiens_tRNA-Glu-TTC-14-1	72	tRNA	GtRNAdb	-3.403	1	0	-3.419	1	0	-3.505	1	0	-3.403	1	0	3.779	1	3.3	-3.473	1	0	0	0	0	7.6	0	0
hsa-piR-17413	28	piRNA	piRNABank	-3.403	1	0	-3.419	1	0	-3.505	1	0	-3.403	1	0	-3.339	1	0	-3.473	1	0	0	0	0	7.6	0	0
hsa-piR-30934	27	piRNA	piRNABank	-3.403	1	0	-3.419	1	0	-3.505	1	0	1.77	1	2.5	2.472	1	1.3	-3.473	1	0	0	0	0	7.6	0	0
hsa-piR-18105	27	piRNA	piRNABank	-3.403	1	0	0.146	1	0.9	4.894	1	47.1	-3.403	1	0	-3.339	1	0	-3.473	1	0	0	0	0	7.6	0	0
ENST00000363338	102	misc_RNA	Ensembl	-3.398	1	0	-3.414	1	0	-0.646	1	0.9	-3.399	1	0	-3.334	1	0	-3.468	1	0	0	0	0	0	3.3	6.8
hsa-mir-671	118	miRNA_primary_transcript	miRBase	-3.393	1	0	-3.408	1	0	-3.494	1	0	1.374	1	1.9	0.556	1	0.3	1.185	1	2.9	2.7	1.6	1.1	0	1.3	0
ENST00000364729	134	snoRNA	Ensembl	-3.389	1	0	-3.406	1	0	-3.494	1	0	-3.389	1	0	-3.325	1	0	-3.46	1	0	1.8	0	0	0	0.7	10.1
hsa-piR-28632	29	piRNA	piRNABank	-3.389	1	0	-3.405	1	0	-3.491	1	0	-3.39	1	0	-3.326	1	0	-3.459	1	0	0	0	0	6.7	0.7	0
ENST00000364675	123	snRNA	Ensembl	-3.389	1	0	2.065	1	3.5	-0.637	1	0.9	2.573	1	4.3	4.054	1	3.9	-3.459	1	0	0	0	0	6.7	0.7	0
hsa-piR-4416	29	piRNA	piRNABank	-3.385	1	0	-3.401	1	0	-3.487	1	0	0.827	1	1.2	-3.321	1	0	-3.455	1	0	0	2.4	0	0	2	3.4
ENST00000363593	134	snoRNA	Ensembl	-3.385	1	0	0.164	1	0.9	1.52	1	4.4	-3.386	1	0	-3.322	1	0	-3.455	1	0	0	5.6	0	0	0	0
hsa-miR-151a-3p	21	miRNA	miRBase	-3.384	1	0	-3.4	1	0	-3.487	1	0	-3.385	1	0	-3.321	1	0	1.197	1	2.9	1.8	0	0	1	1.3	1.1
hsa-miR-30e-5p	22	miRNA	miRBase	-3.373	1	0	-3.39	1	0	-3.476	1	0	-0.085	1	0.6	1.529	1	0.7	-3.443	1	0	0	2.4	0.6	0	0	4.5
hsa-piR-11543	31	piRNA	piRNABank	-3.366	1	0	-3.382	1	0	-0.614	1	0.9	-3.367	1	0	-3.303	1	0	-3.436	1	0	0	0.8	1.1	2.9	0	3.4
hsa-piR-1677	32	piRNA	piRNABank	-3.366	1	0	0.183	1	0.9	-0.615	1	0.9	0.846	1	1.2	-3.303	1	0	2.502	1	7.1	5.4	0	0	1	0	2.3
hsa-piR-12691	26	piRNA	piRNABank	-3.365	1	0	-3.383	1	0	-3.474	1	0	-3.365	1	0	-3.299	1	0	-3.436	1	0	0	0	0	0	0	15.8
hsa-piR-585	31	piRNA	piRNABank	-3.365	1	0	-3.383	1	0	-3.474	1	0	-3.365	1	0	-3.299	1	0	0.267	1	1.4	0	0	0	0	0	15.8
hsa-piR-6436	26	piRNA	piRNABank	-3.365	1	0	-3.383	1	0	-3.474	1	0	-0.08	1	0.6	-3.299	1	0	1.778	1	4.3	0	0	0	0	0	15.8
hsa-mir-373	69	miRNA_primary_transcript	miRBase	-3.361	1	0	5.274	1	32.7	1.796	1	5.2	-0.074	1	0.6	1.536	1	0.7	-3.431	1	0	0	2.4	0	0	2.6	0
hsa-piR-14915	29	piRNA	piRNABank	-3.361	1	0	4.864	1	24.7	-3.468	1	0	-3.361	1	0	-3.296	1	0	0.273	1	1.4	0	0	0	1	0	13.5
ENST00000384756	126	snoRNA	Ensembl	-3.361	1	0	0.188	1	0.9	-0.609	1	0.9	-0.073	1	0.6	-3.298	1	0	1.787	1	4.3	1.8	0.8	0	0	1.3	2.3
hsa-miR-143-3p	21	miRNA	miRBase	-3.35	1	0	-3.368	1	0	-0.605	1	0.9	-3.351	1	0	-3.286	1	0	-3.421	1	0	0	0	0	0	0	0
hsa-piR-14077	30	piRNA	piRNABank	-3.345	1	0	-3.361	1	0	-3.447	1	0	-3.345	1	0	5.093	1	7.8	-3.415	1	0	0	2.4	0	0	1.3	3.4
hsa-mir-663a	93	miRNA_primary_transcript	miRBase	-3.339	1	0	-3.355	1	0	0.859	1	2.6	-3.339	1	0	-3.275	1	0	-3.408	1	0	2.7	0	1.7	0	0	0
hsa-piR-21053	31	piRNA	piRNABank	-3.331	1	0	3.276	1	8	-3.431	1	0	-3.332	1	0	-3.269	1	0	-3.4	1	0	0	6.4	0	0	0	0
ENST00000410794	178	snRNA	Ensembl	-3.331	1	0	-3.346	1	0	-3.431	1	0	1.44	1	1.9	-3.269	1	0	-3.4	1	0	0	6.4	0	0	0	0
ENST00000362528	102	misc_RNA	Ensembl	-3.331	1	0	0.22	1	0.9	-3.431	1	0	-3.332	1	0	-3.269	1	0	-3.4	1	0	0	6.4	0	0	0	0
NR_002743	75	snoRNA	RefSeq	-3.33	1	0	-3.346	1	0	-0.578	1	0.9	-3.33	1	0	-3.266	1	0	-3.399	1	0	4.5	0	0	0	0.7	0
hsa-piR-9959	26	piRNA	piRNABank	-3.329	1	0	-3.345	1	0	-3.431	1	0	-3.329	1	0	-3.265	1	0	-3.398	1	0	0	0	2.8	0	0	0
hsa-piR-11995	28	piRNA	piRNABank	-3.329	1	0	0.221	1	0.9	-3.429	1	0	-3.33	1	0	-3.266	1	0	-3.398	1	0	1.8	0	3.9	0	0	1.1
hsa-piR-10143	30	piRNA	piRNABank	-3.326	1	0	-3.341	1	0	-3.426	1	0	-3.326	1	0	-3.263	1	0	-3.395	1	0	0.9	5.6	0	0	0	0
hsa-piR-21169	28	piRNA	piRNABank	-3.325	1	0	0.225	1	0.9	-3.426	1	0	-3.325	1	0	-3.261	1	0	-3.394	1	0	7.2	0	0	0	0	0
hsa-piR-33062	27	piRNA	piRNABank	-3.325	1	0	1.727	1	2.7	1.836	1	5.2	-3.325	1	0	3.706	1	2.9	-3.394	1	0	0.9	0	2.8	0	0	4.5
hsa-piR-26595	30	piRNA	piRNABank	-3.325	1	0	-3.34	1	0	-3.425	1	0	-0.036	1	0.6	2.548	1	1.3	0.314	1	1.4	1.8	4.8	0	0	0	0
hsa-piR-14172	26	piRNA	piRNABank	-3.324	1	0	4.564	1	19.4	2.051	1	6.1	-0.036	1	0.6	1.574	1	0.7	-3.393	1	0	0	4	1.7	0	0	0
hsa-piR-16286	30	piRNA	piRNABank	-3.323	1	0	-3.339	1	0	-3.427	1	0	0.889	1	1.2	-3.259	1	0	-3.393	1	0	0	0.8	0.6	0	0	0
hsa-piR-32861	29	piRNA	piRNABank	-3.319	1	0	-3.335	1	0	-3.422	1	0	-3.319	1	0	-3.255	1	0	-3.389	1	0	0	0.8	0	1.9	0	0
NR_002748	71	snoRNA	RefSeq	-3.319	1	0	-3.335	1	0	1.586	1	4.4	-3.319	1	0	-3.256	1	0	-3.388	1	0	0.9	0	0	0	2	1.1
ENST00000364205	93	misc_RNA	Ensembl	-3.318	1	0	-3.333	1	0	-3.417	1	0	-3.318	1	0	-3.255	1	0	0.321	1	1.4	0	0	4.5	1	0	0
hsa-piR-9841	26	piRNA	piRNABank	-3.318	1	0	-3.334	1	0	0.331	1	1.7	3.412	1	7.4	-3.255	1	0	-3.388	1	0	0	0.8	0	5.7	0	1.1
hsa-piR-2214	31	piRNA	piRNABank	-3.313	1	0	-3.33	1	0	-3.416	1	0	-3.314	1	0	-3.25	1	0	-3.383	1	0	0	0	2.2	0	0	0
hsa-mir-137	102	miRNA_primary_transcript	miRBase	-3.309	1	0	-3.323	1	0	-3.408	1	0	-3.309	1	0	-3.246	1	0	-3.377	1	0	0	0	0	0	3.9	0
ENST00000621981	89	miRNA	Ensembl	-3.309	1	0	0.24	1	0.9	-0.556	1	0.9	-3.31	1	0	-3.245	1	0	3.221	1	11.4	2.7	0.8	1.7	0	0.7	0
hsa-piR-5874	29	piRNA	piRNABank	-3.307	1	0	-3.321	1	0	-3.404	1	0	-3.307	1	0	-3.245	1	0	-3.375	1	0	0	0	0	1	4.6	0
hsa-mir-3150a	80	miRNA_primary_transcript	miRBase	-3.307	1	0	-3.322	1	0	-3.408	1	0	-3.308	1	0	-3.244	1	0	1.836	1	4.3	2.7	0	1.7	0	1.3	0
hsa-piR-5270	29	piRNA	piRNABank	-3.306	1	0	-3.319	1	0	-3.401	1	0	-3.306	1	0	-3.244	1	0	-3.373	1	0	0	0	0	0	5.2	0
hsa-piR-7258	30	piRNA	piRNABank	-3.306	1	0	1.184	1	1.8	-3.401	1	0	-3.306	1	0	-3.244	1	0	-3.373	1	0	0	0	0	0	5.2	0
hsa-piR-32138	26	piRNA	piRNABank	-3.306	1	0	1.178	1	1.8	-0.552	1	0.9	-3.307	1	0	-3.243	1	0	-3.375	1	0	1.8	1.6	0	1	2	0
Homo_sapiens_tRNA-Lys-TTT-3-1	73	tRNA	GtRNAdb	-3.306	1	0.9	2.029	1	45.9	1.319	1	51.5	-0.143	1	8.7	-7.025	1	0	1.469	1	47.2	9.9	2.4	19.5	11.4	18.2	15.8
Homo_sapiens_tRNA-Lys-TTT-3-2	73	tRNA	GtRNAdb	-3.306	1	0.9	2.029	1	45.9	1.319	1	51.5	-0.143	1	8.7	-7.025	1	0	1.469	1	47.2	9.9	2.4	19.5	11.4	18.2	15.8
Homo_sapiens_tRNA-Lys-TTT-3-3	73	tRNA	GtRNAdb	-3.306	1	0.9	2.029	1	45.9	1.319	1	51.5	-0.143	1	8.7	-7.025	1	0	1.469	1	47.2	9.9	2.4	19.5	11.4	18.2	15.8
Homo_sapiens_tRNA-Lys-TTT-3-4	73	tRNA	GtRNAdb	-3.306	1	0.9	2.029	1	45.9	1.319	1	51.5	-0.143	1	8.7	-7.025	1	0	1.469	1	47.2	9.9	2.4	19.5	11.4	18.2	15.8
Homo_sapiens_tRNA-Lys-TTT-3-5	73	tRNA	GtRNAdb	-3.306	1	0.9	2.029	1	45.9	1.319	1	51.5	-0.143	1	8.7	-7.025	1	0	1.469	1	47.2	9.9	2.4	19.5	11.4	18.2	15.8
hsa-mir-4256	64	miRNA_primary_transcript	miRBase	-3.304	1	0	-3.319	1	0	-3.403	1	0	-3.305	1	0	-3.241	1	0	-3.372	1	0	1.8	0	0	1	3.3	0
hsa-piR-556	29	piRNA	piRNABank	-3.296	1	0	-3.311	1	0	-3.393	1	0	-3.297	1	0	-3.234	1	0	-3.364	1	0	0.9	0	0	0	4.6	0
hsa-piR-6996	30	piRNA	piRNABank	-3.296	1	0	-3.311	1	0	1.611	1	4.4	-3.297	1	0	-3.234	1	0	-3.364	1	0	0.9	0	0	0	4.6	0
hsa-piR-23686	31	piRNA	piRNABank	-3.295	1	0	-3.311	1	0	-3.397	1	0	-3.295	1	0	-3.231	1	0	0.343	1	1.4	0	0	0	1.9	1.3	5.6
hsa-piR-19797	29	piRNA	piRNABank	-3.291	1	0	3.841	1	11.5	-3.393	1	0	-3.292	1	0	4.811	1	6.2	-3.361	1	0	0	4.8	0	0	0	3.4
ENST00000384281	123	snoRNA	Ensembl	-3.285	1	0	-3.301	1	0	0.914	1	2.6	0.003	1	0.6	-3.222	1	0	1.298	1	2.9	2.7	0	0	1.9	0	2.3
ENST00000622631	123	snoRNA	Ensembl	-3.285	1	0	-3.301	1	0	0.914	1	2.6	0.003	1	0.6	-3.222	1	0	1.298	1	2.9	2.7	0	0	1.9	0	2.3
ENST00000617921	150	misc_RNA	Ensembl	-3.274	1	0	-3.293	1	0	-3.384	1	0	-3.276	1	0	-3.21	1	0	4.055	1	20	0	0	0	0	0	14.6
hsa-piR-16291	31	piRNA	piRNABank	-3.274	1	0	-3.293	1	0	-3.384	1	0	-3.276	1	0	-3.21	1	0	-3.346	1	0	0	0	0	0	0	14.6
hsa-mir-320d-1	72	miRNA_primary_transcript	miRBase	-3.273	1	0	-3.288	1	0	-3.373	1	0	-3.273	1	0	-3.21	1	0	0.366	1	1.4	0	5.6	0	0	0	0
ENST00000516460	113	snRNA	Ensembl	-3.272	1	0	3.163	1	7.1	1.888	1	5.2	0.017	1	0.6	5.105	1	7.5	-3.341	1	0	0	3.2	1.7	0	0	0
hsa-piR-4739	28	piRNA	piRNABank	-3.272	1	0	-3.288	1	0	0.377	1	1.7	-3.272	1	0	2.603	1	1.3	-3.341	1	0	0.9	0	0	4.8	0	0
ENST00000363922	136	snoRNA	Ensembl	-3.269	1	0	2.977	1	6.2	-3.369	1	0	-3.269	1	0	3.911	1	3.3	1.312	1	2.9	1.8	0	0	0	2.6	3.4
hsa-piR-28978	27	piRNA	piRNABank	-3.269	1	0	-3.284	1	0	-3.369	1	0	-3.269	1	0	0.681	1	0.3	-3.338	1	0	0.9	4.8	0	0	0	0
hsa-mir-1233-1	82	miRNA_primary_transcript	miRBase	-3.267	1	0	1.219	1	1.8	2.749	1	9.6	-3.268	1	0	-3.204	1	0	-3.336	1	0	3.6	0	1.1	1.9	0	0
hsa-mir-1233-2	82	miRNA_primary_transcript	miRBase	-3.267	1	0	1.219	1	1.8	2.749	1	9.6	-3.268	1	0	-3.204	1	0	-3.336	1	0	3.6	0	1.1	1.9	0	0
NR_003684	96	snoRNA	RefSeq	-3.265	1	0	-3.28	1	0	-3.365	1	0	-3.265	1	0	-3.202	1	0	1.316	1	2.9	0.9	0.8	0	0	2.6	3.4
hsa-mir-432	94	miRNA_primary_transcript	miRBase	-3.263	1	0	-3.278	1	0	-3.362	1	0	-3.263	1	0	-3.2	1	0	-3.331	1	0	0	0	0	0	3.9	3.4
hsa-miR-371b-5p	22	miRNA	miRBase	-3.257	1	0	0.294	1	0.9	-3.356	1	0	-3.258	1	0	0.692	1	0.3	-3.325	1	0	0	1.6	3.3	0	0.7	0
hsa-piR-5649	30	piRNA	piRNABank	-3.249	1	0	-3.265	1	0	-3.35	1	0	-3.25	1	0	0.7	1	0.3	0.389	1	1.4	0	2.4	0	2.9	0	0
ENST00000365530	70	snoRNA	Ensembl	-3.246	1	0	-3.262	1	0	-0.495	1	0.9	-3.247	1	0	-3.183	1	0	1.336	1	2.9	2.7	0	0	1	0	0
ENST00000516183	144	scaRNA	Ensembl	-3.239	1	0	-3.254	1	0	0.413	1	1.7	-3.24	1	0	-3.177	1	0	-3.307	1	0	1.8	0	0	0	3.3	0
ENST00000362806	113	misc_RNA	Ensembl	-3.224	1	0	-3.238	1	0	-3.32	1	0	-3.224	1	0	-3.162	1	0	-3.291	1	0	0	0	0	0	4.6	1.1
hsa-mir-7704	59	miRNA_primary_transcript	miRBase	-3.221	1	0	-3.237	1	0	0.427	1	1.7	-3.222	1	0	4.949	1	6.5	-3.29	1	0	1.8	0.8	0.6	1.9	0.7	1.1
hsa-piR-9095	28	piRNA	piRNABank	-3.217	1	0	2.236	1	3.5	0.433	1	1.7	-3.217	1	0	-3.154	1	0	-3.285	1	0	1.8	1.6	0	1	0.7	0
ENST00000364752	109	snRNA	Ensembl	-3.211	1	0	-3.226	1	0	-3.309	1	0	-3.211	1	0	2.66	1	1.3	-3.279	1	0	0	4	1.7	0	0	0
hsa-piR-1612	28	piRNA	piRNABank	-3.211	1	0	-3.226	1	0	-3.309	1	0	-3.211	1	0	3.817	1	2.9	1.372	1	2.9	0	4	1.7	0	0	0
hsa-piR-7865	30	piRNA	piRNABank	-3.21	1	0	-3.227	1	0	-3.313	1	0	0.077	1	0.6	-3.147	1	0	0.426	1	1.4	0	0	0	2.9	0	0
hsa-piR-20344	31	piRNA	piRNABank	-3.204	1	0	2.246	1	3.5	0.447	1	1.7	-3.204	1	0	-3.141	1	0	0.435	1	1.4	2.7	0	1.7	1	0.7	0
ENST00000408328	131	snRNA	Ensembl	-3.199	1	0	1.288	1	1.8	-3.3	1	0	1.013	1	1.2	-3.136	1	0	0.439	1	1.4	0	0	0.6	1.9	1.3	4.5
hsa-piR-2533	29	piRNA	piRNABank	-3.192	1	0	-3.208	1	0	-3.293	1	0	-3.192	1	0	-3.129	1	0	-3.261	1	0	0	2.4	1.1	0	0	1.1
ENST00000516903	136	scaRNA	Ensembl	-3.189	1	0	-3.206	1	0	-0.442	1	0.9	-3.19	1	0	-3.126	1	0	-3.259	1	0	0.9	0	0	0	0	0
ENST00000363524	131	snoRNA	Ensembl	-3.188	1	0	-3.204	1	0	0.462	1	1.7	0.1	1	0.6	-3.125	1	0	4.664	1	28.6	0	1.6	0.6	0	0.7	0
hsa-piR-4829	31	piRNA	piRNABank	-3.185	1	0	-3.201	1	0	-3.286	1	0	-3.185	1	0	-3.122	1	0	-3.254	1	0	0	0	2.2	0	0	1.1
hsa-miR-4726-3p	22	miRNA	miRBase	-3.183	1	0	-3.198	1	0	-3.282	1	0	0.106	1	0.6	3.677	1	2.6	-3.251	1	0	0	3.2	0	2.9	0	0
ENST00000364113	130	snoRNA	Ensembl	-3.181	1	0	0.368	1	0.9	1.017	1	2.6	-3.182	1	0	-3.119	1	0	1.401	1	2.9	1.8	0	0	1.9	0.7	0
hsa-piR-3778	27	piRNA	piRNABank	-3.172	1	0	-3.187	1	0	-3.27	1	0	1.041	1	1.2	4.854	1	5.9	-3.24	1	0	0	4	0	1.9	0	0
ENST00000384356	132	snoRNA	Ensembl	-3.17	1	0	-3.185	1	0	-3.267	1	0	-3.17	1	0	-3.108	1	0	-3.237	1	0	0	3.2	2.2	0	0	0
ENST00000516776	113	misc_RNA	Ensembl	-3.17	1	0	-3.186	1	0	-3.27	1	0	-3.171	1	0	-3.107	1	0	0.469	1	1.4	0	0	1.7	1	1.3	3.4
ENST00000410795	131	snRNA	Ensembl	-3.163	1	0	-3.177	1	0	-3.258	1	0	-3.163	1	0	-3.102	1	0	-3.23	1	0	0	0	5	0	0	0
hsa-piR-13006	26	piRNA	piRNABank	-3.163	1	0	-3.177	1	0	-3.258	1	0	-3.163	1	0	-3.102	1	0	-3.23	1	0	0	0	5	0	0	0
hsa-piR-31437	29	piRNA	piRNABank	-3.163	1	0	-3.177	1	0	-3.258	1	0	-3.163	1	0	-3.102	1	0	-3.23	1	0	0	0	5	0	0	0
ENST00000384512	84	snoRNA	Ensembl	-3.158	1	0	-3.175	1	0	1.04	1	2.6	0.129	1	0.6	-3.096	1	0	-3.228	1	0	0.9	0	0.6	1	0	0
hsa-mir-6862-1	70	miRNA_primary_transcript	miRBase	-3.157	1	0	-3.175	1	0	-3.264	1	0	-3.159	1	0	0.789	1	0.3	-3.229	1	0	0	0	0	0	0	7.9
hsa-mir-6862-2	70	miRNA_primary_transcript	miRBase	-3.157	1	0	-3.175	1	0	-3.264	1	0	-3.159	1	0	0.789	1	0.3	-3.229	1	0	0	0	0	0	0	7.9
hsa-piR-13942	27	piRNA	piRNABank	-3.155	1	0	-3.17	1	0	-3.253	1	0	-3.155	1	0	3.875	1	2.9	-3.223	1	0	0	5.6	0	0	0	0
hsa-piR-26616	28	piRNA	piRNABank	-3.155	1	0	-3.17	1	0	-3.253	1	0	-3.155	1	0	2.311	1	1	-3.223	1	0	0	5.6	0	0	0	0
hsa-piR-23173	30	piRNA	piRNABank	-3.155	1	0	-3.17	1	0	-3.253	1	0	-3.155	1	0	0.794	1	0.3	-3.223	1	0	0	5.6	0	0	0	0
hsa-piR-32655	25	piRNA	piRNABank	-3.155	1	0	-3.17	1	0	-3.253	1	0	-3.155	1	0	3.034	1	1.6	0.486	1	1.4	0	5.6	0	0	0	0
ENST00000578844	88	miRNA	Ensembl	-3.152	1	0	-3.167	1	0	-3.252	1	0	-3.152	1	0	-3.089	1	0	-3.22	1	0	6.3	0	0	0	0	0
hsa-piR-11311	26	piRNA	piRNABank	-3.152	1	0	-3.167	1	0	-3.252	1	0	-3.152	1	0	-3.089	1	0	-3.22	1	0	6.3	0	0	0	0	0
hsa-piR-31994	28	piRNA	piRNABank	-3.152	1	0	-3.167	1	0	-3.252	1	0	-3.152	1	0	-3.089	1	0	-3.22	1	0	6.3	0	0	0	0	0
hsa-piR-597	27	piRNA	piRNABank	-3.152	1	0	-3.167	1	0	-3.252	1	0	-3.152	1	0	-3.089	1	0	-3.22	1	0	6.3	0	0	0	0	0
hsa-miR-6871-3p	22	miRNA	miRBase	-3.152	1	0	0.398	1	0.9	0.499	1	1.7	-3.152	1	0	-3.089	1	0	-3.22	1	0	6.3	0	0	0	0	0
ENST00000383903	83	snoRNA	Ensembl	-3.148	1	0	-3.165	1	0	-3.252	1	0	-3.149	1	0	-3.085	1	0	-3.219	1	0	0.9	0	0	0	0	4.5
hsa-piR-6010	29	piRNA	piRNABank	-3.147	1	0	-3.162	1	0	-3.246	1	0	0.142	1	0.6	-3.084	1	0	0.493	1	1.4	0	1.6	0.6	0	2	0
hsa-piR-11671	30	piRNA	piRNABank	-3.14	1	0.9	-0.324	1	8	-3.29	1	1.7	1.163	1	19.2	-6.859	1	0	-7.005	1	0	56.4	0	11.7	0	7.8	29.3
hsa-piR-27075	26	piRNA	piRNABank	-3.137	1	0	-3.152	1	0	-3.235	1	0	-3.137	1	0	-3.075	1	0	-3.204	1	0	0	0	0.6	3.8	1.3	0
hsa-mir-548h-3	118	miRNA_primary_transcript	miRBase	-3.136	1	0	-3.152	1	0	1.771	1	4.4	1.076	1	1.2	-3.073	1	0	-3.205	1	0	1.8	0	0	1.9	0	0
ENST00000619132	160	misc_RNA	Ensembl	-3.132	1	0	-3.148	1	0	-3.233	1	0	-3.133	1	0	-3.07	1	0	-3.201	1	0	0	0	0	0	2.6	5.6
hsa-piR-20315	28	piRNA	piRNABank	-3.132	1	0	-3.147	1	0	-3.232	1	0	-3.132	1	0	-3.07	1	0	-3.2	1	0	0	2.4	0.6	1	0	0
NR_145839	98	snoRNA	RefSeq	-3.132	1	0.9	-0.484	1	7.1	-0.789	1	10.5	-0.075	1	8	2.067	1	11.4	-2.346	1	2.9	0	37.7	21.1	14.3	2	2.3
hsa-piR-32863	27	piRNA	piRNABank	-3.131	1	3.6	-8.857	1	0	1.064	1	144.9	-8.84	1	0	-8.769	1	0	2.976	1	450.3	155	3.2	36.2	22.8	23.4	78.8
hsa-piR-14888	29	piRNA	piRNABank	-3.13	1	0	2.642	1	4.4	-3.231	1	0	1.082	1	1.2	-3.068	1	0	-3.199	1	0	3.6	0	0	0	0.7	2.3
hsa-piR-5228	27	piRNA	piRNABank	-3.129	1	0	-3.143	1	0	-3.226	1	0	-3.129	1	0	-3.067	1	0	-3.196	1	0	1.8	2.4	0	0	1.3	0
hsa-piR-15066	26	piRNA	piRNABank	-3.124	1	0	-3.139	1	0	0.528	1	1.7	0.165	1	0.6	0.825	1	0.3	-3.192	1	0	0	2.4	0	2.9	0	0
hsa-mir-4430	49	miRNA_primary_transcript	miRBase	-3.121	1	0	-3.137	1	0	-3.221	1	0	-3.122	1	0	-3.059	1	0	-3.189	1	0	3.6	0	1.1	0	0	1.1
ENST00000390846	128	snoRNA	Ensembl	-3.117	1	0	-3.132	1	0	-0.359	1	0.9	-3.117	1	0	3.911	1	2.9	-3.184	1	0	0	0	3.9	0	0	0
hsa-piR-31517	30	piRNA	piRNABank	-3.116	1	0	-3.132	1	0	-3.217	1	0	-3.117	1	0	-3.054	1	0	-3.185	1	0	0	0	1.1	2.9	0	0
hsa-piR-11779	31	piRNA	piRNABank	-3.11	1	0	0.435	1	0.9	-3.203	1	0	-3.108	1	0	0.831	1	0.3	2.03	1	4.3	0	1.6	0	0	3.3	0
hsa-mir-619	99	miRNA_primary_transcript	miRBase	-3.104	1	0	-3.119	1	0	1.492	1	3.5	0.184	1	0.6	0.845	1	0.3	-3.172	1	0	0	3.2	0.6	0	0	1.1
hsa-mir-1256	119	miRNA_primary_transcript	miRBase	-3.104	1	0	0.44	1	0.9	-3.196	1	0	0.176	1	0.6	-3.041	1	0	0.529	1	1.4	0.9	0	0	0	3.9	0
NR_002750	61	snoRNA	RefSeq	-3.102	1	0	0.448	1	0.9	0.549	1	1.7	-3.103	1	0	-3.04	1	0	-3.17	1	0	1.8	0	1.7	1	0	0
NR_003072	92	snoRNA	RefSeq	-3.102	1	0	0.446	1	0.9	-0.35	1	0.9	0.185	1	0.6	-3.04	1	0	0.535	1	1.4	0	0	0	0	2	4.5
hsa-mir-375	64	miRNA_primary_transcript	miRBase	-3.101	1	0	-3.117	1	0	-0.349	1	0.9	0.187	1	0.6	-3.039	1	0	0.537	1	1.4	2.7	0	0	1	0	2.3
hsa-piR-2800	26	piRNA	piRNABank	-3.099	1	0	-3.114	1	0	0.553	1	1.7	0.19	1	0.6	-3.037	1	0	-3.166	1	0	0	0	0	1	2.6	3.4
hsa-piR-2017	29	piRNA	piRNABank	-3.096	1	0	-3.109	1	0	-3.187	1	0	-3.093	1	0	-3.032	1	0	-3.158	1	0	0	0	0	0	4.6	0
hsa-piR-25682	29	piRNA	piRNABank	-3.096	1	0	-3.109	1	0	-3.187	1	0	-3.093	1	0	-3.032	1	0	-3.158	1	0	0	0	0	0	4.6	0
hsa-piR-26925	28	piRNA	piRNABank	-3.096	1	0	-3.109	1	0	-3.187	1	0	-3.093	1	0	-3.032	1	0	-3.158	1	0	0	0	0	0	4.6	0
hsa-miR-6126	18	miRNA	miRBase	-3.096	1	0	-3.109	1	0	-3.187	1	0	-3.093	1	0	-3.032	1	0	-3.158	1	0	0	0	0	0	4.6	0
NR_003695	103	snoRNA	RefSeq	-3.096	1	0	-3.109	1	0	-3.187	1	0	-3.093	1	0	-3.032	1	0	-3.158	1	0	0	0	0	0	4.6	0
hsa-piR-5350	30	piRNA	piRNABank	-3.096	1	0	2.332	1	3.5	-3.187	1	0	2.84	1	4.3	1.776	1	0.7	-3.158	1	0	0	0	0	0	4.6	0
hsa-miR-23a-3p	21	miRNA	miRBase	-3.087	1	0	-3.103	1	0	-0.335	1	0.9	-3.087	1	0	-3.025	1	0	1.497	1	2.9	0	0.8	0	0	0.7	3.4
hsa-piR-10498	26	piRNA	piRNABank	-3.086	1	0	-3.101	1	0	-3.185	1	0	-3.087	1	0	-3.024	1	0	-3.154	1	0	0.9	0	0	0	2	0
hsa-piR-5637	31	piRNA	piRNABank	-3.081	1	0	0.468	1	0.9	-3.181	1	0	1.131	1	1.2	-3.019	1	0	-3.15	1	0	0	0.8	0	3.8	0	0
hsa-piR-892	28	piRNA	piRNABank	-3.08	1	0	-3.094	1	0	-3.173	1	0	-3.078	1	0	-3.017	1	0	0.566	1	1.4	0	2.4	0.6	0	2	0
hsa-piR-10538	26	piRNA	piRNABank	-3.078	1	0	0.469	1	0.9	-3.171	1	0	-3.076	1	0	-3.015	1	0	0.558	1	1.4	0	1.6	3.3	0	0	0
hsa-piR-11766	28	piRNA	piRNABank	-3.076	1	0	-3.09	1	0	-3.172	1	0	-3.076	1	0	-3.014	1	0	-3.142	1	0	0.9	0.8	3.3	0	0	0
hsa-piR-15452	28	piRNA	piRNABank	-3.076	1	0	-3.092	1	0	-3.176	1	0	-3.077	1	0	-3.014	1	0	-3.145	1	0	5.4	0	0	0	0	1.1
ENST00000363141	102	misc_RNA	Ensembl	-3.075	1	0	-3.093	1	0	-3.184	1	0	-3.077	1	0	3.787	1	2.6	-3.146	1	0	0	0	0	0	0	12.4
hsa-piR-24862	31	piRNA	piRNABank	-3.075	1	0	-3.093	1	0	-3.184	1	0	-3.077	1	0	-3.012	1	0	-3.146	1	0	0	0	0	0	0	12.4
ENST00000516907	149	misc_RNA	Ensembl	-3.075	1	0	-3.093	1	0	-0.334	1	0.9	3.244	1	5.6	-3.012	1	0	-3.146	1	0	0	0	0	0	0	12.4
ENST00000626616	149	misc_RNA	Ensembl	-3.075	1	0	-3.093	1	0	-0.334	1	0.9	3.244	1	5.6	-3.012	1	0	-3.146	1	0	0	0	0	0	0	12.4
hsa-piR-28735	29	piRNA	piRNABank	-3.069	1	0	-3.085	1	0	-3.171	1	0	-3.07	1	0	-3.007	1	0	1.513	1	2.9	1.8	0	0	1	0	0
hsa-mir-3141	61	miRNA_primary_transcript	miRBase	-3.069	1	0	-3.085	1	0	1.526	1	3.5	-3.07	1	0	-3.007	1	0	-3.138	1	0	1.8	0	0	1	0	0
hsa-piR-5544	28	piRNA	piRNABank	-3.068	1	0.9	-6.874	1	0	0.074	1	18.3	1.036	1	16.7	2.002	1	10.4	-6.933	1	0	0.9	32.1	1.1	41.9	5.9	4.5
hsa-piR-23694	28	piRNA	piRNABank	-3.063	1	0	-3.077	1	0	-3.159	1	0	-3.063	1	0	-3.001	1	0	-3.129	1	0	0	4	1.1	0	0	0
hsa-piR-31821	26	piRNA	piRNABank	-3.063	1	0	-3.078	1	0	-3.16	1	0	-3.064	1	0	-3.002	1	0	-3.13	1	0	0	0	0	1.9	2.6	1.1
hsa-piR-30323	29	piRNA	piRNABank	-3.063	1	21.6	1.307	1	526.5	0.7	1	634.7	-4.282	1	9.3	3.359	1	595.1	-3.227	1	34.3	19.7	1303.3	0	149.4	128.3	87.8
ENST00000384676	136	snoRNA	Ensembl	-3.063	1	0	-3.078	1	0	0.59	1	1.7	0.226	1	0.6	4.875	1	5.5	-3.129	1	0	1.8	1.6	1.1	1	0	0
Homo_sapiens_tRNA-Ala-TGC-3-1	72	tRNA	GtRNAdb	-3.061	1	0	-3.076	1	0	0.592	1	1.7	1.71	1	1.9	-2.999	1	0	2.492	1	5.7	0	0	0	0	2.6	1.1
Homo_sapiens_tRNA-Ala-TGC-3-2	72	tRNA	GtRNAdb	-3.061	1	0	-3.076	1	0	0.592	1	1.7	1.71	1	1.9	-2.999	1	0	2.492	1	5.7	0	0	0	0	2.6	1.1
hsa-mir-133b	119	miRNA_primary_transcript	miRBase	-3.061	1	0	0.488	1	0.9	1.137	1	2.6	2.112	1	2.5	0.887	1	0.3	-3.13	1	0	0	0	0	4.8	0	2.3
hsa-piR-10195	26	piRNA	piRNABank	-3.06	1	0	-3.075	1	0	-3.156	1	0	-3.06	1	0	-2.999	1	0	3.473	1	11.4	0	0	0	1	3.3	0
hsa-piR-26880	31	piRNA	piRNABank	-3.057	1	0	-3.073	1	0	-3.158	1	0	-3.058	1	0	-2.995	1	0	2.498	1	5.7	0	0	0	1.9	1.3	4.5
hsa-piR-31844	30	piRNA	piRNABank	-3.056	1	0.9	-0.24	1	8	-3.206	1	1.7	1.247	1	19.2	-2.889	1	0.3	-0.314	1	11.4	56.4	0	0	0	7.8	29.3
hsa-mir-1231	92	miRNA_primary_transcript	miRBase	-3.056	1	0	0.512	1	0.9	-0.281	1	0.9	-3.054	1	0	-2.993	1	0	0.602	1	1.4	0	1.6	1.1	1	1.3	0
hsa-miR-3664-3p	22	miRNA	miRBase	-3.053	1	0	-3.071	1	0	-3.16	1	0	-3.055	1	0	5.375	1	7.8	-3.125	1	0	0	0.8	0	0	0	10.1
hsa-piR-21367	29	piRNA	piRNABank	-3.049	1	0	-3.065	1	0	-3.15	1	0	-3.05	1	0	5.444	1	8.1	-3.118	1	0	0	2.4	0	0	0	0
ENST00000459299	104	snoRNA	Ensembl	-3.048	1	0	-3.063	1	0	0.605	1	1.7	-3.048	1	0	-2.986	1	0	-3.115	1	0	1.8	0	2.2	0	0	0
hsa-piR-24888	30	piRNA	piRNABank	-3.048	1	0	-3.063	1	0	0.606	1	1.7	-3.048	1	0	-2.986	1	0	-3.115	1	0	2.7	0	0	0	2	1.1
hsa-piR-23000	27	piRNA	piRNABank	-3.047	1	0.9	-6.853	1	0	-6.947	1	0	-6.836	1	0	-6.766	1	0	-6.912	1	0	0	78.6	0	0	0	0
hsa-piR-27216	31	piRNA	piRNABank	-3.046	1	0	-3.064	1	0	-3.152	1	0	-3.048	1	0	-2.984	1	0	-3.117	1	0	0	0	0	0	0.7	10.1
ENST00000364204	112	misc_RNA	Ensembl	-3.041	1	1.8	1.319	1	45.1	-2.054	1	7.9	-1.306	1	6.2	-7.706	1	0	-7.853	1	0	0	12.8	0	20.9	63.8	52.9
hsa-piR-33035	26	piRNA	piRNABank	-3.039	1	0	1.446	1	1.8	-3.141	1	0	-3.04	1	0	-2.977	1	0	2.831	1	7.1	0	0	1.1	0	0	0
ENST00000365598	141	snRNA	Ensembl	-3.039	1	0	-3.056	1	0	-3.142	1	0	-3.04	1	0	0.907	1	0.3	-3.11	1	0	0	0	0	0	0.7	2.3
ENST00000391305	131	snoRNA	Ensembl	-3.038	1	0	-3.054	1	0	-0.284	1	0.9	0.25	1	0.6	-2.976	1	0	-3.106	1	0	0.9	0	0	0	1.3	0
ENST00000365378	119	rRNA	Ensembl	-3.037	1	0	-3.053	1	0	-3.138	1	0	-3.038	1	0	-2.976	1	0	-3.106	1	0	1.8	0	0	0	0.7	1.1
hsa-piR-32181	26	piRNA	piRNABank	-3.034	1	0	-3.051	1	0	-3.138	1	0	-3.035	1	0	-2.972	1	0	-3.105	1	0	0	0	0	1	0	4.5
Homo_sapiens_tRNA-Ala-AGC-16-1	73	tRNA	GtRNAdb	-3.034	1	0	-3.049	1	0	1.165	1	2.6	-3.034	1	0	-2.972	1	0	-3.102	1	0	4.5	0	0	0	0	0
hsa-piR-31989	29	piRNA	piRNABank	-3.034	1	0	-3.047	1	0	-3.127	1	0	0.258	1	0.6	-2.972	1	0	-3.099	1	0	0	0	0	0	3.9	1.1
hsa-piR-32183	25	piRNA	piRNABank	-3.032	1	0	-3.046	1	0	1.871	1	4.4	-3.03	1	0	-2.969	1	0	-3.096	1	0	0	0.8	3.9	0	0	0
ENST00000384693	70	snoRNA	Ensembl	-3.032	1	0	-3.047	1	0	1.564	1	3.5	0.256	1	0.6	-2.97	1	0	0.608	1	1.4	1.8	0.8	0	1	0.7	0
hsa-piR-16151	26	piRNA	piRNABank	-3.031	1	0	-3.046	1	0	-3.13	1	0	-3.031	1	0	-2.969	1	0	-3.099	1	0	0	0	0	5.7	0	0
hsa-piR-23011	31	piRNA	piRNABank	-3.031	1	0	-3.046	1	0	-3.13	1	0	-3.031	1	0	4.525	1	4.2	-3.099	1	0	0	0	0	5.7	0	0
hsa-piR-24536	29	piRNA	piRNABank	-3.031	1	0	-3.046	1	0	-3.13	1	0	-3.031	1	0	-2.969	1	0	-3.099	1	0	0	0	0	5.7	0	0
hsa-mir-6877	64	miRNA_primary_transcript	miRBase	-3.031	1	0	-3.046	1	0	-3.13	1	0	-3.031	1	0	0.917	1	0.3	-3.099	1	0	0	0	0	5.7	0	0
NR_003234	74	snoRNA	RefSeq	-3.031	1	0	-3.046	1	0	-3.13	1	0	0.257	1	0.6	-2.969	1	0	-3.099	1	0	0	0	0	5.7	0	0
hsa-mir-4421	69	miRNA_primary_transcript	miRBase	-3.028	1	0	-3.044	1	0	-3.128	1	0	-3.028	1	0	3.164	1	1.6	-3.096	1	0	0	0	1.7	0	0.7	5.6
hsa-mir-3196	64	miRNA_primary_transcript	miRBase	-3.024	1	0	-3.039	1	0	-3.122	1	0	-3.024	1	0	-2.962	1	0	-3.09	1	0	1.8	0	0	1	1.3	0
hsa-piR-3573	30	piRNA	piRNABank	-3.023	1	0	-3.039	1	0	-3.123	1	0	-3.023	1	0	-2.961	1	0	-3.091	1	0	0	0	0	3.8	0	0
hsa-miR-3196	18	miRNA	miRBase	-3.022	1	0	-3.037	1	0	-0.265	1	0.9	-3.023	1	0	-2.96	1	0	-3.087	1	0	0	1.6	0.6	1	1.3	0
Homo_sapiens_tRNA-Gly-TCC-1-1	72	tRNA	GtRNAdb	-3.019	1	2.7	-8.339	1	0	-0.659	1	30.6	-0.539	1	15.5	-8.251	1	0	0.951	1	77.2	87.8	10.4	21.7	35.2	28.7	42.8
hsa-piR-10210	26	piRNA	piRNABank	-3.015	1	0	-3.033	1	0	-3.12	1	0	1.753	1	1.9	-2.953	1	0	2.131	1	4.3	1.8	0	0	0	0	7.9
hsa-mir-301a	86	miRNA_primary_transcript	miRBase	-3.014	1	0	-3.029	1	0	-3.113	1	0	1.198	1	1.2	-2.953	1	0	-3.081	1	0	0	0	0	0	2.6	4.5
ENST00000516052	116	scaRNA	Ensembl	-3.011	1	1.8	-0.231	1	15	-5.005	1	0.9	0.881	1	27.8	0.023	1	4.9	-1.216	1	11.4	0	125.8	10	7.6	1.3	6.8
hsa-mir-6503	86	miRNA_primary_transcript	miRBase	-3.01	1	0	0.541	1	0.9	-3.107	1	0	1.203	1	1.2	-2.948	1	0	1.574	1	2.9	0	0	0	4.8	0.7	0
hsa-piR-11404	27	piRNA	piRNABank	-3.004	1	0	-3.019	1	0	-3.103	1	0	-3.005	1	0	-2.943	1	0	-3.072	1	0	1.8	0	0	3.8	0	0
hsa-piR-3149	27	piRNA	piRNABank	-3.004	1	0	-3.019	1	0	-3.103	1	0	-3.005	1	0	-2.943	1	0	-3.072	1	0	1.8	0	0	3.8	0	0
hsa-mir-1268a	52	miRNA_primary_transcript	miRBase	-3.002	1	0	-3.017	1	0	-3.101	1	0	-3.002	1	0	-2.94	1	0	-3.07	1	0	0.9	0.8	0	1.9	0	0
hsa-piR-33022	26	piRNA	piRNABank	-2.999	1	0	-3.017	1	0	-3.107	1	0	-3.002	1	0	-2.937	1	0	-3.071	1	0	0	0	0	0	0	10.1
hsa-piR-32838	26	piRNA	piRNABank	-2.997	1	0	-3.014	1	0	4.006	1	19.2	-2.999	1	0	-2.935	1	0	-3.067	1	0	0	0	0	0	0	0
NR_000021	82	snoRNA	RefSeq	-2.996	1	0	0.552	1	0.9	1.203	1	2.6	-2.997	1	0	-2.935	1	0	0.642	1	1.4	0.9	0	0	0	1.3	3.4
hsa-mir-4271	67	miRNA_primary_transcript	miRBase	-2.993	1	0	-3.008	1	0	-3.09	1	0	-2.993	1	0	-2.931	1	0	-3.059	1	0	0.9	0	0	3.8	0.7	0
ENST00000410949	107	misc_RNA	Ensembl	-2.992	1	0	-3.008	1	0	-3.093	1	0	-2.992	1	0	-2.93	1	0	-3.061	1	0	0	2.4	0	0	0	4.5
NR_002439	62	snoRNA	RefSeq	-2.992	1	0	2.057	1	2.7	-3.095	1	0	-2.994	1	0	-2.931	1	0	1.588	1	2.9	1.8	0	0	0	0	0
hsa-piR-33144	28	piRNA	piRNABank	-2.989	1	0	-3.005	1	0	0.66	1	1.7	-2.99	1	0	-2.927	1	0	2.566	1	5.7	0.9	0	0	0	0.7	0
hsa-piR-30383	27	piRNA	piRNABank	-2.987	1	0	-3.002	1	0	-3.085	1	0	-2.987	1	0	-2.925	1	0	-3.053	1	0	0	0.8	0	1	2	1.1
hsa-mir-194-1	85	miRNA_primary_transcript	miRBase	-2.986	1	1.8	1.129	1	38	0.271	1	38.4	0.701	1	24.1	0.724	1	7.8	0.323	1	32.9	9	71.3	5	0	29.3	40.5
ENST00000516652	128	snoRNA	Ensembl	-2.984	1	0	-2.998	1	0	-3.076	1	0	-2.982	1	0	-2.922	1	0	-3.047	1	0	0	0	4.5	0	0	0
hsa-piR-18149	26	piRNA	piRNABank	-2.984	1	0	-2.998	1	0	-3.076	1	0	-2.982	1	0	-2.922	1	0	-3.047	1	0	0	0	4.5	0	0	0
hsa-mir-5191	120	miRNA_primary_transcript	miRBase	-2.984	1	0	-2.999	1	0	-3.082	1	0	-2.984	1	0	-2.922	1	0	-3.051	1	0	3.6	0	1.1	0	0	1.1
hsa-mir-1304	91	miRNA_primary_transcript	miRBase	-2.984	1	0	-2.998	1	0	0.655	1	1.7	-2.982	1	0	-2.922	1	0	-3.047	1	0	0	0	4.5	0	0	0
ENST00000515924	131	scaRNA	Ensembl	-2.976	1	0	-2.992	1	0	-3.076	1	0	1.236	1	1.2	-2.914	1	0	0.662	1	1.4	0	0	0	0	1.3	0
ENST00000516954	155	snRNA	Ensembl	-2.973	1	0	2.796	1	4.4	-3.072	1	0	-2.974	1	0	2.898	1	1.3	1.61	1	2.9	0	1.6	0	1	0.7	0
ENST00000410856	79	snRNA	Ensembl	-2.971	1	0.9	-0.323	1	7.1	-6.871	1	0	-3.472	1	0.6	-6.69	1	0	-6.836	1	0	0	0	0	72.3	0	29.3
hsa-piR-6516	26	piRNA	piRNABank	-2.97	1	0	-2.984	1	0	-3.063	1	0	-2.968	1	0	4.688	1	4.6	-3.034	1	0	0	0	3.9	0	0	0
hsa-piR-28792	26	piRNA	piRNABank	-2.968	1	0	-2.982	1	0	-3.062	1	0	-2.967	1	0	-2.906	1	0	-3.033	1	0	2.7	0	2.2	0	0	0
hsa-mir-7975	68	miRNA_primary_transcript	miRBase	-2.966	1	0	-2.981	1	0	-3.064	1	0	-2.967	1	0	-2.905	1	0	-3.033	1	0	4.5	0	0	1	0	0
hsa-piR-29686	26	piRNA	piRNABank	-2.966	1	0	-2.981	1	0	-0.21	1	0.9	-2.967	1	0	-2.905	1	0	-3.033	1	0	4.5	0	0	1	0	0
hsa-mir-203b	86	miRNA_primary_transcript	miRBase	-2.966	1	0	-2.982	1	0	-3.068	1	0	0.321	1	0.6	-2.905	1	0	0.67	1	1.4	0.9	0	0	1	0	4.5
hsa-mir-6069	79	miRNA_primary_transcript	miRBase	-2.964	1	0	-2.979	1	0	-3.059	1	0	0.329	1	0.6	-2.902	1	0	-3.029	1	0	0	2.4	0	1.9	0.7	0
hsa-piR-5529	28	piRNA	piRNABank	-2.964	1	0	-2.98	1	0	0.686	1	1.7	0.323	1	0.6	-2.903	1	0	1.619	1	2.9	0	0	0	0	2	4.5
hsa-piR-5028	26	piRNA	piRNABank	-2.963	1	0	-2.982	1	0	-3.072	1	0	3.64	1	6.8	-2.901	1	0	-3.034	1	0	0	0	0	0	0	11.3
hsa-piR-6469	27	piRNA	piRNABank	-2.963	1	0	-2.982	1	0	-3.072	1	0	-2.966	1	0	-2.901	1	0	-3.034	1	0	0	0	0	0	0	11.3
hsa-piR-16013	26	piRNA	piRNABank	-2.963	1	0	-2.982	1	0	-3.072	1	0	-2.966	1	0	-2.901	1	0	0.667	1	1.4	0	0	0	0	0	11.3
ENST00000516502	125	snRNA	Ensembl	-2.962	1	0	-2.976	1	0	-3.055	1	0	-2.96	1	0	-2.9	1	0	-3.026	1	0	0	0	0	2.9	2	0
NR_002989	178	snoRNA	RefSeq	-2.962	1	0	-2.977	1	0	0.69	1	1.7	-2.962	1	0	-2.901	1	0	1.622	1	2.9	0.9	0.8	0	1	0.7	1.1
hsa-mir-5196	115	miRNA_primary_transcript	miRBase	-2.959	1	0	-2.973	1	0	-3.054	1	0	1.255	1	1.2	-2.898	1	0	0.684	1	1.4	0	0	3.3	0	0	0
Homo_sapiens_tRNA-Leu-TAA-2-1	83	tRNA	GtRNAdb	-2.958	1	0	0.589	1	0.9	-3.06	1	0	-2.959	1	0	1.939	1	0.7	-3.028	1	0	0	0	0.6	1.9	0	5.6
hsa-piR-30072	30	piRNA	piRNABank	-2.955	1	0	-2.97	1	0	-3.053	1	0	-2.955	1	0	-2.894	1	0	-3.022	1	0	5.4	0	0	0	0	0
hsa-piR-30824	26	piRNA	piRNABank	-2.955	1	0	3.939	1	9.7	-3.053	1	0	-2.955	1	0	-2.894	1	0	-3.022	1	0	5.4	0	0	0	0	0
hsa-piR-32248	23	piRNA	piRNABank	-2.955	1	0	-2.97	1	0	-3.053	1	0	-2.955	1	0	-2.894	1	0	-3.022	1	0	5.4	0	0	0	0	0
Homo_sapiens_tRNA-Leu-CAA-3-1	107	tRNA	GtRNAdb	-2.955	1	0	-2.97	1	0	-3.053	1	0	1.258	1	1.2	-2.894	1	0	-3.022	1	0	5.4	0	0	0	0	0
ENST00000517143	103	snRNA	Ensembl	-2.955	1	0	-2.97	1	0	-0.199	1	0.9	-2.955	1	0	-2.894	1	0	-3.022	1	0	5.4	0	0	0	0	0
hsa-piR-11255	30	piRNA	piRNABank	-2.955	1	0	-2.97	1	0	-0.199	1	0.9	-2.955	1	0	-2.894	1	0	-3.022	1	0	5.4	0	0	0	0	0
hsa-piR-30762	26	piRNA	piRNABank	-2.955	1	0	-2.97	1	0	-3.053	1	0	-2.955	1	0	-2.894	1	0	0.685	1	1.4	5.4	0	0	0	0	0
hsa-piR-28926	29	piRNA	piRNABank	-2.951	1	0	-2.966	1	0	2.214	1	5.2	-2.951	1	0	-2.89	1	0	-3.017	1	0	3.6	1.6	0	0	0	0
hsa-piR-4100	29	piRNA	piRNABank	-2.948	1	0	-2.962	1	0	-3.042	1	0	-2.947	1	0	1.006	1	0.3	-3.013	1	0	0.9	0	0	1.9	2	0
hsa-miR-6730-5p	23	miRNA	miRBase	-2.945	1	0	-2.96	1	0	-3.042	1	0	-2.945	1	0	-2.884	1	0	-3.011	1	0	4.5	0	0	0	0.7	0
hsa-piR-32034	29	piRNA	piRNABank	-2.945	1	0	-2.96	1	0	-3.04	1	0	-2.944	1	0	-2.884	1	0	0.701	1	1.4	2.7	0	0	1	1.3	0
ENST00000516152	131	snRNA	Ensembl	-2.943	1	0	-2.958	1	0	-3.038	1	0	-2.942	1	0	-2.882	1	0	-3.008	1	0	0	4.8	0	0	0	0
hsa-piR-23899	29	piRNA	piRNABank	-2.943	1	0	-2.958	1	0	-3.038	1	0	-2.942	1	0	-2.882	1	0	-3.008	1	0	0	4.8	0	0	0	0
hsa-piR-25573	31	piRNA	piRNABank	-2.943	1	0	-2.958	1	0	-3.038	1	0	-2.942	1	0	-2.882	1	0	-3.008	1	0	0	4.8	0	0	0	0
hsa-piR-525	30	piRNA	piRNABank	-2.943	1	0	-2.958	1	0	-3.04	1	0	-2.943	1	0	-2.882	1	0	-3.009	1	0	0	0	2.8	0	0	0
hsa-piR-9394	27	piRNA	piRNABank	-2.943	1	0	-2.958	1	0	-3.038	1	0	-2.942	1	0	-2.882	1	0	-3.008	1	0	0	4.8	0	0	0	0
hsa-miR-4493	21	miRNA	miRBase	-2.943	1	0	-2.958	1	0	-3.038	1	0	-2.942	1	0	4.073	1	2.9	-3.008	1	0	0	4.8	0	0	0	0
hsa-piR-8401	31	piRNA	piRNABank	-2.94	1	0	-2.956	1	0	0.71	1	1.7	-2.941	1	0	-2.879	1	0	-3.009	1	0	0	0	0	2.9	0	1.1
hsa-piR-3546	26	piRNA	piRNABank	-2.938	1	0	-2.952	1	0	-3.032	1	0	-2.937	1	0	-2.876	1	0	-3.002	1	0	1.8	2.4	0	0	0.7	0
hsa-piR-3806	27	piRNA	piRNABank	-2.938	1	0	-2.952	1	0	-3.03	1	0	-2.936	1	0	-2.876	1	0	-3.001	1	0	0	0	0	1.9	2.6	0
hsa-mir-4698	80	miRNA_primary_transcript	miRBase	-2.938	1	0	-2.952	1	0	-0.181	1	0.9	-2.936	1	0	-2.876	1	0	-3.001	1	0	0	0	0	1.9	2.6	0
hsa-piR-5659	30	piRNA	piRNABank	-2.936	1	0.9	1.456	1	23.9	-1.001	1	7.9	-1.953	1	1.9	4.199	1	43.6	-6.8	1	0	0.9	27.3	15	8.6	2.6	32.6
hsa-piR-20511	27	piRNA	piRNABank	-2.935	1	2.7	-8.255	1	0	-5.495	1	0.9	-1.767	1	6.2	-8.167	1	0	-3.663	1	2.9	19.7	0	1.7	156.1	42.3	0
hsa-piR-12446	27	piRNA	piRNABank	-2.932	1	0	-2.946	1	0	-3.026	1	0	-2.931	1	0	-2.87	1	0	-2.997	1	0	3.6	0	0	0	1.3	0
hsa-piR-2920	28	piRNA	piRNABank	-2.932	1	0	-2.946	1	0	-3.026	1	0	-2.931	1	0	-2.87	1	0	-2.997	1	0	3.6	0	0	0	1.3	0
hsa-mir-5708	85	miRNA_primary_transcript	miRBase	-2.932	1	0	-2.946	1	0	0.721	1	1.7	1.279	1	1.2	-2.87	1	0	-2.997	1	0	3.6	0	0	0	1.3	0
hsa-mir-590	97	miRNA_primary_transcript	miRBase	-2.929	1	0	-2.944	1	0	-3.027	1	0	-2.929	1	0	-2.868	1	0	-2.995	1	0	0	0.8	1.1	1.9	0	2.3
hsa-piR-1151	27	piRNA	piRNABank	-2.928	1	0	-2.943	1	0	-3.026	1	0	-2.928	1	0	-2.867	1	0	-2.995	1	0	0	0	2.2	0	0	0
hsa-piR-5376	30	piRNA	piRNABank	-2.921	1	0	-2.935	1	0	-3.014	1	0	-2.92	1	0	-2.86	1	0	-2.985	1	0	2.7	0	0	0	2	0
hsa-miR-6767-5p	23	miRNA	miRBase	-2.921	1	0	-2.936	1	0	-3.019	1	0	-2.922	1	0	1.026	1	0.3	-2.988	1	0	0	2.4	0.6	0	0	0
hsa-piR-1993	26	piRNA	piRNABank	-2.915	1	1.8	0.098	1	17.7	-1.405	1	11.3	0.696	1	22.9	-7.58	1	0	-7.727	1	0	44.8	0	4.5	8.6	44.3	65.3
ENST00000411034	126	snoRNA	Ensembl	-2.913	1	0	-2.926	1	0	-3.003	1	0	-2.911	1	0	-2.851	1	0	-2.975	1	0	0	0	0	1	3.3	0
ENST00000365110	153	snoRNA	Ensembl	-2.913	1	0	0.636	1	0.9	-3.013	1	0	-2.914	1	0	-2.852	1	0	-2.981	1	0	0	0	1.7	0	0	0
hsa-piR-27520	30	piRNA	piRNABank	-2.909	1	0	-2.923	1	0	-3.003	1	0	-2.908	1	0	1.042	1	0.3	-2.974	1	0	0	3.2	0.6	1	0	0
NR_002579	72	snoRNA	RefSeq	-2.908	1	0	0.642	1	0.9	-0.151	1	0.9	-2.909	1	0	-2.847	1	0	-2.974	1	0	0	2.4	0	1.9	0	0
ENST00000459033	63	snRNA	Ensembl	-2.907	1	0	-2.92	1	0	0.757	1	1.7	-2.904	1	0	3.539	1	2	-2.969	1	0	0.9	0	2.8	0	0.7	0
hsa-piR-24527	30	piRNA	piRNABank	-2.901	1	18	-3.671	1	12.4	-2.112	1	67.2	-1.751	1	40.2	-4.45	1	2	0.042	1	247.3	7.2	44.9	26.1	257	114	1869.9
hsa-piR-27972	29	piRNA	piRNABank	-2.899	1	0	0.651	1	0.9	-0.143	1	0.9	0.389	1	0.6	4.761	1	4.6	2.971	1	7.1	0	1.6	0	0	1.3	3.4
hsa-piR-2335	27	piRNA	piRNABank	-2.898	1	0	0.655	1	0.9	2.008	1	4.4	0.394	1	0.6	2.001	1	0.7	-2.959	1	0	0	0.8	0	0	3.3	0
hsa-piR-8111	30	piRNA	piRNABank	-2.894	1	0	-2.908	1	0	0.758	1	1.7	-2.892	1	0	2.566	1	1	-2.958	1	0	0	4	0.6	0	0	0
ENST00000618704	126	misc_RNA	Ensembl	-2.891	1	0	-2.907	1	0	2.272	1	5.2	-2.892	1	0	-2.83	1	0	-2.961	1	0	0	0.8	0	0	0.7	6.8
NR_002449	136	snoRNA	RefSeq	-2.889	1	0	-2.904	1	0	-2.987	1	0	-2.889	1	0	-2.828	1	0	1.695	1	2.9	4.5	0	0	0	0	0
hsa-piR-17755	27	piRNA	piRNABank	-2.889	1	0	0.661	1	0.9	-0.133	1	0.9	2.856	1	3.7	-2.828	1	0	-2.955	1	0	4.5	0	0	0	0	0
ENST00000365647	134	snoRNA	Ensembl	-2.888	1	0	-2.9	1	0	2.258	1	5.2	-2.885	1	0	-2.826	1	0	-2.948	1	0	0	0	0	0	3.9	0
hsa-piR-11829	31	piRNA	piRNABank	-2.888	1	0	-2.9	1	0	-2.975	1	0	-2.885	1	0	-2.826	1	0	-2.948	1	0	0	0	0	0	3.9	0
hsa-piR-12569	27	piRNA	piRNABank	-2.888	1	0	-2.9	1	0	-2.975	1	0	-2.885	1	0	-2.826	1	0	-2.948	1	0	0	0	0	0	3.9	0
hsa-piR-8759	28	piRNA	piRNABank	-2.888	1	0	-2.9	1	0	-2.975	1	0	-2.885	1	0	-2.826	1	0	-2.948	1	0	0	0	0	0	3.9	0
hsa-piR-13099	29	piRNA	piRNABank	-2.888	1	0	-2.9	1	0	-2.975	1	0	1.302	1	1.2	-2.826	1	0	-2.948	1	0	0	0	0	0	3.9	0
hsa-piR-32908	27	piRNA	piRNABank	-2.888	1	0	-2.902	1	0	-0.116	1	0.9	-2.886	1	0	-2.826	1	0	0.768	1	1.4	1.8	1.6	0.6	0	0.7	0
hsa-piR-15583	29	piRNA	piRNABank	-2.887	1	0	2.568	1	3.5	-0.131	1	0.9	-2.887	1	0	2.011	1	0.7	-2.953	1	0	0	0.8	1.1	1	0	0
ENST00000386745	93	snoRNA	Ensembl	-2.886	1	0	-2.902	1	0	2.022	1	4.4	-2.887	1	0	-2.825	1	0	-2.956	1	0	2.7	0	0	0	0	2.3
ENST00000517156	106	misc_RNA	Ensembl	-2.884	1	0.9	-6.69	1	0	-3.034	1	1.7	-6.673	1	0	-6.603	1	0	-6.749	1	0	14.3	0	17.2	20	8.5	0
hsa-piR-8928	26	piRNA	piRNABank	-2.883	1	4.5	-8.925	1	0	-0.129	1	66.3	-8.908	1	0	3.004	1	86.6	-8.984	1	0	5.4	40.1	236.4	14.3	0	0
hsa-piR-8503	27	piRNA	piRNABank	-2.882	1	0	-2.897	1	0	-2.979	1	0	-2.882	1	0	-2.821	1	0	-2.948	1	0	0	0	0	0	2	0
hsa-piR-9816	28	piRNA	piRNABank	-2.88	1	0	-2.894	1	0	-2.975	1	0	-2.879	1	0	-2.819	1	0	-2.945	1	0	0	4	0	0	0	0
hsa-piR-14983	26	piRNA	piRNABank	-2.879	1	0	-2.892	1	0	-2.97	1	0	-2.877	1	0	-2.817	1	0	-2.941	1	0	0	0	3.3	1	0	0
hsa-piR-20411	26	piRNA	piRNABank	-2.871	1	0	1.627	1	1.8	-2.961	1	0	-2.868	1	0	-2.809	1	0	1.722	1	2.9	0	0	0.6	1	2.6	0
NR_003035	134	snoRNA	RefSeq	-2.866	1	0	1.622	1	1.8	-0.11	1	0.9	-2.866	1	0	1.081	1	0.3	1.718	1	2.9	0.9	0	0	2.9	0	0
hsa-piR-10676	30	piRNA	piRNABank	-2.859	1	1.8	-7.612	1	0	-3.956	1	1.7	2.999	1	108.9	-7.524	1	0	-7.671	1	0	75.2	0.8	36.2	0	13.7	10.1
hsa-piR-28833	26	piRNA	piRNABank	-2.856	1	0	-2.874	1	0	-0.11	1	0.9	-2.859	1	0	-2.795	1	0	-2.926	1	0	0	0	0	0	0	0
hsa-piR-20443	30	piRNA	piRNABank	-2.856	1	0	-2.874	1	0	2.707	1	7	0.427	1	0.6	1.088	1	0.3	0.778	1	1.4	0	0	0	0	0	0
hsa-mir-598	97	miRNA_primary_transcript	miRBase	-2.853	1	0	-2.869	1	0	-2.952	1	0	-2.854	1	0	-2.793	1	0	3.279	1	8.6	0	0	1.1	1.9	0	3.4
ENST00000383953	95	snoRNA	Ensembl	-2.852	1	0	-2.868	1	0	-2.95	1	0	-2.853	1	0	-2.792	1	0	-2.919	1	0	1.8	0	0	1.9	0	0
hsa-piR-7993	29	piRNA	piRNABank	-2.851	1	0	3.397	1	6.2	-2.942	1	0	-2.849	1	0	2.055	1	0.7	-2.914	1	0	0	1.6	0	0	2	0
hsa-miR-4464	21	miRNA	miRBase	-2.85	1	0	-2.864	1	0	1.756	1	3.5	-2.849	1	0	-2.789	1	0	-2.914	1	0	0.9	0	2.8	0	0	0
NR_003036	71	snoRNA	RefSeq	-2.848	1	0	-2.864	1	0	1.349	1	2.6	-2.849	1	0	-2.787	1	0	-2.916	1	0	1.8	0	0	0	0	0
hsa-mir-4265	99	miRNA_primary_transcript	miRBase	-2.844	1	0	-2.859	1	0	-2.94	1	0	-2.844	1	0	-2.784	1	0	-2.909	1	0	2.7	0	0	0	1.3	1.1
hsa-piR-23386	26	piRNA	piRNABank	-2.843	1	0	1.646	1	1.8	-2.939	1	0	-2.843	1	0	-2.782	1	0	-2.908	1	0	0	0	0.6	2.9	0.7	1.1
ENST00000516673	61	snRNA	Ensembl	-2.842	1	0	-2.857	1	0	5.585	1	51.5	-2.843	1	0	-2.781	1	0	-2.909	1	0	0	0	0	3.8	0	2.3
hsa-piR-28468	28	piRNA	piRNABank	-2.842	1	0	0.716	1	0.9	3.305	1	10.5	2.336	1	2.5	5.473	1	7.2	0.808	1	1.4	0	2.4	0	0	1.3	1.1
ENST00000384579	139	snRNA	Ensembl	-2.842	1	0	-2.86	1	0	-2.95	1	0	-2.845	1	0	-2.781	1	0	-2.913	1	0	0	0	0	0	0	10.1
hsa-piR-24061	30	piRNA	piRNABank	-2.842	1	0	4.398	1	12.4	-2.941	1	0	-2.843	1	0	2.055	1	0.7	-2.909	1	0	0	0	0	3.8	0	2.3
hsa-miR-4668-5p	23	miRNA	miRBase	-2.842	1	0	-2.86	1	0	-2.95	1	0	-2.845	1	0	-2.781	1	0	-2.913	1	0	0	0	0	0	0	10.1
hsa-piR-23874	27	piRNA	piRNABank	-2.841	1	0	-2.855	1	0	-2.934	1	0	0.46	1	0.6	-2.78	1	0	5.34	1	35.7	0	0	0.6	1.9	1.3	0
hsa-piR-32947	29	piRNA	piRNABank	-2.84	1	0	-2.856	1	0	-0.085	1	0.9	-2.841	1	0	-2.78	1	0	3.293	1	8.6	0.9	0	0.6	0	0.7	1.1
hsa-miR-429	22	miRNA	miRBase	-2.84	1	0	-2.857	1	0	-0.089	1	0.9	-2.842	1	0	-2.78	1	0	0.796	1	1.4	1.8	0	0	0	0	1.1
hsa-piR-28063	30	piRNA	piRNABank	-2.839	1	66.5	-1.825	1	158.1	0.372	1	1331.4	-0.589	1	318.6	-7.254	1	1	4.679	1	21759.5	2873.5	40.9	319.3	79	509.3	1346.4
hsa-piR-27220	30	piRNA	piRNABank	-2.834	1	0	4.91	1	17.7	-0.075	1	0.9	-2.834	1	0	-2.774	1	0	6.474	1	78.6	0	0	1.7	0	1.3	1.1
hsa-piR-26782	27	piRNA	piRNABank	-2.834	1	0	-2.85	1	0	-2.935	1	0	-2.836	1	0	1.111	1	0.3	-2.903	1	0	0	1.6	0	0	0	1.1
hsa-mir-4682	80	miRNA_primary_transcript	miRBase	-2.83	1	0	-2.843	1	0	-2.919	1	0	-2.828	1	0	-2.769	1	0	-2.892	1	0	0	0	0	0	3.3	0
ENST00000386037	137	snoRNA	Ensembl	-2.826	1	0	-2.842	1	0	1.77	1	3.5	-2.827	1	0	-2.766	1	0	-2.896	1	0	1.8	0	0	0	0	2.3
NR_033294	136	snoRNA	RefSeq	-2.825	1	0	-2.839	1	0	-2.916	1	0	1.397	1	1.2	-2.764	1	0	2.735	1	5.7	1.8	0	1.1	0	1.3	0
ENST00000619378	112	misc_RNA	Ensembl	-2.825	1	0	-2.839	1	0	0.841	1	1.7	-2.823	1	0	-2.764	1	0	-2.888	1	0	1.8	0	1.1	0	1.3	0
hsa-miR-3668	21	miRNA	miRBase	-2.824	1	8.1	-2.258	1	14.1	-6.048	1	1.7	-6.398	1	0.6	3.86	1	268.9	-6.056	1	1.4	0.9	557.9	2.8	2.9	1.3	2.3
hsa-piR-3997	26	piRNA	piRNABank	-2.824	1	0	-2.839	1	0	-0.068	1	0.9	-2.824	1	0	-2.763	1	0	-2.891	1	0	2.7	0	0	1	0	1.1
hsa-piR-6546	30	piRNA	piRNABank	-2.823	1	0	-2.839	1	0	0.828	1	1.7	-2.824	1	0	-2.763	1	0	2.328	1	4.3	1.8	0	0.6	0	0	3.4
ENST00000362607	130	snoRNA	Ensembl	-2.822	1	0	-2.838	1	0	0.83	1	1.7	-2.823	1	0	-2.762	1	0	-2.889	1	0	3.6	0	0	0	0	0
hsa-piR-29900	30	piRNA	piRNABank	-2.819	1	0	-2.835	1	0	-2.92	1	0	-2.821	1	0	5.839	1	9.1	-2.889	1	0	0	1.6	0	0	0	2.3
hsa-miR-146a-5p	22	miRNA	miRBase	-2.815	1	0	-2.831	1	0	-2.915	1	0	-2.816	1	0	-2.754	1	0	1.768	1	2.9	0	0	0.6	1	0	0
ENST00000365477	164	snRNA	Ensembl	-2.813	1	0	5.015	1	18.6	-2.902	1	0	-2.81	1	0	4.214	1	2.9	-2.874	1	0	0.9	0	1.1	0	2	0
hsa-piR-4604	29	piRNA	piRNABank	-2.812	1	0	-2.828	1	0	-2.913	1	0	-2.813	1	0	4.955	1	4.9	1.771	1	2.9	0	0.8	0	1	0	4.5
hsa-piR-31473	30	piRNA	piRNABank	-2.811	1	0	-2.828	1	0	-2.916	1	0	-2.813	1	0	-2.75	1	0	-2.881	1	0	0	0.8	0	0	0	7.9
hsa-mir-6765	87	miRNA_primary_transcript	miRBase	-2.811	1	0	-2.825	1	0	-2.903	1	0	2.367	1	2.5	-2.75	1	0	-2.874	1	0	0	0	1.7	1.9	0.7	0
ENST00000383934	134	snoRNA	Ensembl	-2.811	1	0.9	-1.551	1	2.7	1.456	1	40.2	0.543	1	9.9	-6.53	1	0	-6.676	1	0	17.9	0.8	8.3	18.1	9.1	28.1
ENST00000364863	140	snoRNA	Ensembl	-2.808	1	0	-2.821	1	0	-2.897	1	0	-2.806	1	0	-2.747	1	0	-2.869	1	0	0	0	3.9	0	0	0
hsa-piR-30348	27	piRNA	piRNABank	-2.808	1	0	-2.821	1	0	-2.897	1	0	-2.806	1	0	-2.747	1	0	-2.869	1	0	0	0	3.9	0	0	0
hsa-miR-23b-5p	22	miRNA	miRBase	-2.808	1	0	-2.821	1	0	-2.897	1	0	-2.806	1	0	-2.747	1	0	-2.869	1	0	0	0	3.9	0	0	0
hsa-piR-343	28	piRNA	piRNABank	-2.801	1	0	2.245	1	2.7	-2.905	1	0	1.407	1	1.2	-2.741	1	0	0.833	1	1.4	0	0	0	0	0.7	7.9
ENST00000362602	112	misc_RNA	Ensembl	-2.798	1	0	-2.813	1	0	-2.894	1	0	-2.798	1	0	-2.738	1	0	-2.864	1	0	0	0	0	4.8	0	0
ENST00000362897	107	snRNA	Ensembl	-2.798	1	0	-2.813	1	0	-2.894	1	0	-2.798	1	0	-2.738	1	0	-2.864	1	0	0	0	0	4.8	0	0
ENST00000384173	107	snRNA	Ensembl	-2.798	1	0	-2.813	1	0	-2.894	1	0	-2.798	1	0	-2.738	1	0	-2.864	1	0	0	0	0	4.8	0	0
hsa-piR-12313	26	piRNA	piRNABank	-2.798	1	0	-2.813	1	0	3.345	1	10.5	-2.798	1	0	-2.738	1	0	-2.864	1	0	0	0	0	4.8	0	0
hsa-piR-15392	31	piRNA	piRNABank	-2.798	1	0	-2.813	1	0	-2.894	1	0	-2.798	1	0	-2.738	1	0	-2.864	1	0	0	0	0	4.8	0	0
hsa-piR-2176	26	piRNA	piRNABank	-2.798	1	0	-2.813	1	0	-2.894	1	0	-2.798	1	0	-2.738	1	0	-2.864	1	0	0	0	0	4.8	0	0
hsa-piR-29806	31	piRNA	piRNABank	-2.798	1	0	-2.813	1	0	-2.894	1	0	-2.798	1	0	-2.738	1	0	-2.864	1	0	0	0	0	4.8	0	0
hsa-piR-9513	29	piRNA	piRNABank	-2.798	1	0	-2.813	1	0	-2.894	1	0	-2.798	1	0	-2.738	1	0	-2.864	1	0	0	0	0	4.8	0	0
hsa-mir-548d-2	97	miRNA_primary_transcript	miRBase	-2.798	1	0	-2.813	1	0	-2.894	1	0	-2.798	1	0	-2.738	1	0	-2.864	1	0	0	0	0	4.8	0	0
hsa-mir-548aa-2	97	miRNA_primary_transcript	miRBase	-2.798	1	0	-2.813	1	0	-2.894	1	0	-2.798	1	0	-2.738	1	0	-2.864	1	0	0	0	0	4.8	0	0
hsa-piR-12581	26	piRNA	piRNABank	-2.798	1	0	-2.813	1	0	-2.894	1	0	-2.798	1	0	-2.738	1	0	0.84	1	1.4	0	0	0	4.8	0	0
hsa-mir-8075	80	miRNA_primary_transcript	miRBase	-2.798	1	0	-2.813	1	0	-2.894	1	0	-2.798	1	0	-2.738	1	0	0.84	1	1.4	0	0	0	4.8	0	0
hsa-piR-27502	29	piRNA	piRNABank	-2.798	1	0	-2.813	1	0	-0.036	1	0.9	1.418	1	1.2	-2.738	1	0	-2.863	1	0	1.8	0	0	0	1.3	0
hsa-piR-28934	27	piRNA	piRNABank	-2.796	1	0	4.225	1	10.6	-2.891	1	0	-2.796	1	0	-2.735	1	0	-2.861	1	0	1.8	0	1.1	1	0	0
hsa-piR-24937	30	piRNA	piRNABank	-2.796	1	0	-2.81	1	0	-2.891	1	0	-2.796	1	0	1.158	1	0.3	-2.861	1	0	1.8	0	1.1	1	0	0
ENST00000384423	137	snoRNA	Ensembl	-2.794	1	0	-2.81	1	0	-2.896	1	0	-2.796	1	0	-2.734	1	0	0.841	1	1.4	0	0	1.1	0	0	6.8
hsa-piR-4398	29	piRNA	piRNABank	-2.791	1	0	0.755	1	0.9	-2.893	1	0	-2.793	1	0	-2.732	1	0	-2.862	1	0	1.8	0	0	0	0	4.5
hsa-mir-101-1	75	miRNA_primary_transcript	miRBase	-2.789	1	0	-2.807	1	0	-0.045	1	0.9	1.418	1	1.2	-2.729	1	0	-2.861	1	0	0	0	0	0	0	5.6
hsa-piR-14423	29	piRNA	piRNABank	-2.788	1	0	-2.803	1	0	-2.885	1	0	-2.789	1	0	-2.728	1	0	-2.854	1	0	0	0	0	1.9	1.3	2.3
hsa-mir-550a-3	95	miRNA_primary_transcript	miRBase	-2.787	1	0	-2.802	1	0	1.811	1	3.5	1.984	1	1.9	-2.727	1	0	-2.854	1	0	2.7	0.8	0	0	0	2.3
hsa-piR-4348	30	piRNA	piRNABank	-2.786	1	0	-2.802	1	0	-2.885	1	0	-2.787	1	0	-2.726	1	0	-2.853	1	0	3.6	0	0	0	0	2.3
NR_003196	104	snoRNA	RefSeq	-2.784	1	0	-2.798	1	0	-2.879	1	0	-2.784	1	0	-2.723	1	0	-2.849	1	0	0.9	0	0	3.8	0	0
hsa-piR-25101	27	piRNA	piRNABank	-2.784	1	0	0.766	1	0.9	-2.879	1	0	-2.784	1	0	-2.723	1	0	2.771	1	5.7	0.9	0	0	3.8	0	0
hsa-piR-17623	29	piRNA	piRNABank	-2.781	1	0	-2.797	1	0	-2.879	1	0	0.506	1	0.6	2.115	1	0.7	-2.848	1	0	0.9	0	0.6	1.9	0	1.1
hsa-piR-29096	28	piRNA	piRNABank	-2.779	1	0	-2.795	1	0	-2.88	1	0	-2.781	1	0	2.684	1	1	3.352	1	8.6	0	0.8	0	0	0	0
hsa-mir-4756	78	miRNA_primary_transcript	miRBase	-2.771	1	0	-2.785	1	0	-2.864	1	0	-2.77	1	0	-2.71	1	0	-2.835	1	0	0	0	0	3.8	0.7	0
ENST00000384762	135	snoRNA	Ensembl	-2.77	1	0	-2.784	1	0	1.441	1	2.6	-2.77	1	0	-2.71	1	0	0.88	1	1.4	0.9	0	0.6	1	0.7	0
hsa-mir-1181	81	miRNA_primary_transcript	miRBase	-2.769	1	0	-2.784	1	0	2.802	1	7	0.519	1	0.6	-2.709	1	0	0.872	1	1.4	1.8	0	0	2.9	0	0
hsa-piR-17288	26	piRNA	piRNABank	-2.768	1	0	-2.782	1	0	-2.863	1	0	-2.768	1	0	-2.708	1	0	-2.833	1	0	0	0	2.2	0	0	0
hsa-miR-4713-3p	22	miRNA	miRBase	-2.768	1	0	-2.78	1	0	-2.856	1	0	-2.765	1	0	-2.707	1	0	0.889	1	1.4	0.9	0	1.7	0	1.3	0
ENST00000617624	71	misc_RNA	Ensembl	-2.764	1	0.9	-6.57	1	0	-3.81	1	0.9	-6.553	1	0	3.327	1	21.2	-6.628	1	0	0	63.3	0.6	0	0	0
hsa-piR-17463	30	piRNA	piRNABank	-2.764	1	0	-2.779	1	0	-2.858	1	0	-2.764	1	0	-2.704	1	0	-2.829	1	0	0	1.6	0	2.9	0	0
hsa-piR-31519	30	piRNA	piRNABank	-2.764	1	0	-2.779	1	0	-2.858	1	0	-2.764	1	0	-2.704	1	0	-2.829	1	0	0	1.6	0	2.9	0	0
hsa-piR-21772	27	piRNA	piRNABank	-2.755	1	0	-2.77	1	0	-2.852	1	0	-2.755	1	0	-2.695	1	0	-2.821	1	0	0	0	1.7	0	0	0
hsa-piR-22527	28	piRNA	piRNABank	-2.755	1	0	-2.77	1	0	-2.853	1	0	-2.756	1	0	-2.695	1	0	-2.822	1	0	2.7	0	0	0	0	0
ENST00000619064	137	misc_RNA	Ensembl	-2.754	1	0	-2.766	1	0	-2.84	1	0	-2.75	1	0	-2.692	1	0	-2.813	1	0	0	0	1.7	0	2	0
hsa-piR-12752	27	piRNA	piRNABank	-2.754	1	0	-2.766	1	0	-2.84	1	0	-2.75	1	0	-2.692	1	0	-2.813	1	0	0	0	1.7	0	2	0
hsa-piR-30226	27	piRNA	piRNABank	-2.754	1	0.9	0.35	1	9.7	-0.669	1	8.7	-0.798	1	3.7	3.792	1	29	-0.996	1	5.7	0	36.9	8.3	7.6	3.9	1.1
hsa-piR-11624	26	piRNA	piRNABank	-2.753	1	0	-2.769	1	0	-2.854	1	0	-2.755	1	0	4.28	1	2.9	-2.822	1	0	0	0.8	0	0	0.7	5.6
ENST00000383861	164	snRNA	Ensembl	-2.753	1	2.7	-2.287	1	4.4	-0.097	1	37.5	-1.735	1	5.6	-7.985	1	0	0.673	1	52.9	104.8	6.4	7.8	7.6	13.7	37.2
ENST00000383869	164	snRNA	Ensembl	-2.753	1	2.7	-2.287	1	4.4	-0.097	1	37.5	-1.735	1	5.6	-7.985	1	0	0.673	1	52.9	104.8	6.4	7.8	7.6	13.7	37.2
ENST00000383925	164	snRNA	Ensembl	-2.753	1	2.7	-2.287	1	4.4	-0.097	1	37.5	-1.735	1	5.6	-7.985	1	0	0.673	1	52.9	104.8	6.4	7.8	7.6	13.7	37.2
ENST00000384010	164	snRNA	Ensembl	-2.753	1	2.7	-2.287	1	4.4	-0.097	1	37.5	-1.735	1	5.6	-7.985	1	0	0.673	1	52.9	104.8	6.4	7.8	7.6	13.7	37.2
ENST00000384278	164	snRNA	Ensembl	-2.753	1	2.7	-2.287	1	4.4	-0.097	1	37.5	-1.735	1	5.6	-7.985	1	0	0.673	1	52.9	104.8	6.4	7.8	7.6	13.7	37.2
ENST00000384659	164	snRNA	Ensembl	-2.753	1	2.7	-2.287	1	4.4	-0.097	1	37.5	-1.735	1	5.6	-7.985	1	0	0.673	1	52.9	104.8	6.4	7.8	7.6	13.7	37.2
ENST00000384782	164	snRNA	Ensembl	-2.753	1	2.7	-2.287	1	4.4	-0.097	1	37.5	-1.735	1	5.6	-7.985	1	0	0.673	1	52.9	104.8	6.4	7.8	7.6	13.7	37.2
ENST00000615842	164	snRNA	Ensembl	-2.753	1	2.7	-2.287	1	4.4	-0.097	1	37.5	-1.735	1	5.6	-7.985	1	0	0.673	1	52.9	104.8	6.4	7.8	7.6	13.7	37.2
ENST00000619109	164	snRNA	Ensembl	-2.753	1	2.7	-2.287	1	4.4	-0.097	1	37.5	-1.735	1	5.6	-7.985	1	0	0.673	1	52.9	104.8	6.4	7.8	7.6	13.7	37.2
hsa-mir-1272	129	miRNA_primary_transcript	miRBase	-2.75	1	0	1.738	1	1.8	-2.847	1	0	2.424	1	2.5	-2.69	1	0	-2.816	1	0	1.8	0	0.6	1	0	2.3
hsa-piR-5359	32	piRNA	piRNABank	-2.75	1	0	2.293	1	2.7	1.837	1	3.5	-2.753	1	0	1.192	1	0.3	-2.822	1	0	0	0	0	0	0	7.9
ENST00000408493	178	snoRNA	Ensembl	-2.745	1	0	-2.76	1	0	0.908	1	1.7	-2.746	1	0	-2.686	1	0	1.839	1	2.9	0.9	0	0	1	0.7	1.1
ENST00000458893	67	snoRNA	Ensembl	-2.742	1	0	-2.755	1	0	-2.833	1	0	-2.74	1	0	1.205	1	0.3	-2.805	1	0	0	0	0	2.9	1.3	0
hsa-mir-3929	55	miRNA_primary_transcript	miRBase	-2.742	1	0	-2.758	1	0	2.167	1	4.4	-2.743	1	0	-2.683	1	0	0.897	1	1.4	2.7	0	0	0	0	1.1
hsa-piR-24505	27	piRNA	piRNABank	-2.733	1	0	-2.747	1	0	-2.825	1	0	-2.732	1	0	-2.673	1	0	-2.796	1	0	0	0	0	0	2.6	2.3
hsa-mir-3912	105	miRNA_primary_transcript	miRBase	-2.728	1	0	-2.743	1	0	-2.824	1	0	-2.728	1	0	-2.668	1	0	-2.793	1	0	0.9	0	0	0	1.3	0
hsa-mir-4508	70	miRNA_primary_transcript	miRBase	-2.728	1	0	-2.743	1	0	2.844	1	7	0.561	1	0.6	-2.668	1	0	-2.793	1	0	0.9	0	0	0	1.3	0
hsa-piR-12681	27	piRNA	piRNABank	-2.726	1	0	-2.742	1	0	-2.827	1	0	-2.728	1	0	3.145	1	1.3	-2.794	1	0	0	0	0.6	0	0	0
ENST00000384172	107	snRNA	Ensembl	-2.724	1	0	-2.739	1	0	-2.819	1	0	-2.724	1	0	-2.664	1	0	-2.789	1	0	4.5	0	0	0	0	0
ENST00000459003	62	snRNA	Ensembl	-2.724	1	0	-2.739	1	0	-2.819	1	0	-2.724	1	0	-2.664	1	0	-2.789	1	0	4.5	0	0	0	0	0
hsa-piR-1990	26	piRNA	piRNABank	-2.724	1	0	-2.739	1	0	-2.819	1	0	-2.724	1	0	-2.664	1	0	-2.789	1	0	4.5	0	0	0	0	0
hsa-piR-25431	27	piRNA	piRNABank	-2.724	1	0	-2.739	1	0	-2.819	1	0	-2.724	1	0	-2.664	1	0	-2.789	1	0	4.5	0	0	0	0	0
hsa-piR-4097	27	piRNA	piRNABank	-2.724	1	0	-2.739	1	0	-2.819	1	0	-2.724	1	0	-2.664	1	0	-2.789	1	0	4.5	0	0	0	0	0
hsa-piR-4659	28	piRNA	piRNABank	-2.724	1	0	-2.739	1	0	-2.819	1	0	-2.724	1	0	-2.664	1	0	-2.789	1	0	4.5	0	0	0	0	0
hsa-piR-6102	29	piRNA	piRNABank	-2.724	1	0	-2.739	1	0	-2.819	1	0	-2.724	1	0	-2.664	1	0	-2.789	1	0	4.5	0	0	0	0	0
hsa-miR-30c-1-3p	22	miRNA	miRBase	-2.724	1	0	-2.739	1	0	-2.819	1	0	-2.724	1	0	-2.664	1	0	-2.789	1	0	4.5	0	0	0	0	0
NR_145807	144	snoRNA	RefSeq	-2.724	1	0	-2.739	1	0	-2.819	1	0	-2.724	1	0	-2.664	1	0	-2.789	1	0	4.5	0	0	0	0	0
ENST00000384033	151	snoRNA	Ensembl	-2.724	1	0	-2.739	1	0	-2.819	1	0	-2.724	1	0	-2.664	1	0	0.915	1	1.4	4.5	0	0	0	0	0
hsa-piR-20157	26	piRNA	piRNABank	-2.724	1	0	-2.739	1	0	0.929	1	1.7	-2.724	1	0	-2.664	1	0	-2.789	1	0	4.5	0	0	0	0	0
hsa-piR-2732	30	piRNA	piRNABank	-2.724	1	0	-2.739	1	0	-2.819	1	0	-2.724	1	0	-2.664	1	0	0.915	1	1.4	4.5	0	0	0	0	0
hsa-mir-223	110	miRNA_primary_transcript	miRBase	-2.724	1	0	-2.739	1	0	-2.819	1	0	-2.724	1	0	-2.664	1	0	0.915	1	1.4	4.5	0	0	0	0	0
hsa-miR-6833-5p	22	miRNA	miRBase	-2.724	1	0	-2.739	1	0	-2.819	1	0	0.562	1	0.6	-2.664	1	0	-2.789	1	0	4.5	0	0	0	0	0
NR_003012	137	guide_RNA	RefSeq	-2.724	1	0	-2.739	1	0	0.032	1	0.9	-2.724	1	0	-2.664	1	0	4.134	1	14.3	4.5	0	0	0	0	0
hsa-piR-15348	31	piRNA	piRNABank	-2.724	1	0	1.762	1	1.8	0.032	1	0.9	-2.724	1	0	-2.664	1	0	-2.789	1	0	4.5	0	0	0	0	0
hsa-piR-23280	29	piRNA	piRNABank	-2.721	1	0	2.733	1	3.5	-2.815	1	0	-2.721	1	0	-2.661	1	0	-2.786	1	0	3.6	0.8	0	0	0	0
Homo_sapiens_tRNA-Val-TAC-2-1	73	tRNA	GtRNAdb	-2.721	1	8.1	-9.601	1	0	-3.042	1	14	-3.621	1	4.3	-2.019	1	4.2	-1.309	1	38.6	251.7	15.2	61.2	38.1	105.5	83.3
hsa-piR-12431	32	piRNA	piRNABank	-2.717	1	0	0.835	1	0.9	2.859	1	7	0.573	1	0.6	5.995	1	9.4	-2.779	1	0	0	2.4	0	1	0.7	0
hsa-piR-11597	30	piRNA	piRNABank	-2.714	1	0	-2.728	1	0	-2.808	1	0	-2.713	1	0	-2.654	1	0	-2.778	1	0	0	0	0	0	2	0
hsa-piR-3395	30	piRNA	piRNABank	-2.713	1	0	-2.728	1	0	-2.81	1	0	-2.714	1	0	-2.654	1	0	-2.779	1	0	0	0	0	3.8	0	0
Homo_sapiens_tRNA-Cys-GCA-11-1	72	tRNA	GtRNAdb	-2.711	1	0	-2.726	1	0	-2.807	1	0	-2.711	1	0	-2.651	1	0	-2.776	1	0	0	0	2.2	0	0	3.4
hsa-piR-11713	31	piRNA	piRNABank	-2.71	1	0	-2.724	1	0	-2.802	1	0	-2.709	1	0	-2.65	1	0	-2.773	1	0	0	4	0	0	0	0
hsa-piR-14485	30	piRNA	piRNABank	-2.71	1	0	-2.724	1	0	-2.802	1	0	-2.709	1	0	-2.65	1	0	-2.773	1	0	0	4	0	0	0	0
hsa-piR-20982	26	piRNA	piRNABank	-2.71	1	0	-2.724	1	0	-2.802	1	0	-2.709	1	0	-2.65	1	0	-2.773	1	0	0	4	0	0	0	0
hsa-mir-518e	88	miRNA_primary_transcript	miRBase	-2.71	1	0	-2.724	1	0	-2.802	1	0	-2.709	1	0	-2.65	1	0	-2.773	1	0	0	4	0	0	0	0
hsa-mir-4431	94	miRNA_primary_transcript	miRBase	-2.71	1	0	-2.724	1	0	-2.802	1	0	-2.709	1	0	4.456	1	3.3	-2.773	1	0	0	4	0	0	0	0
hsa-piR-29139	30	piRNA	piRNABank	-2.71	1	0	-2.724	1	0	0.052	1	0.9	-2.709	1	0	2.186	1	0.7	-2.773	1	0	0	4	0	0	0	0
hsa-piR-11748	29	piRNA	piRNABank	-2.709	1	0	-2.728	1	0	-2.817	1	0	-2.713	1	0	-2.65	1	0	-2.78	1	0	0	0	0	0	0	9
hsa-piR-13839	32	piRNA	piRNABank	-2.709	1	0	-2.728	1	0	-2.817	1	0	-2.713	1	0	-2.65	1	0	4.28	1	15.7	0	0	0	0	0	9
hsa-piR-20576	27	piRNA	piRNABank	-2.709	1	0	-2.728	1	0	-2.817	1	0	-2.713	1	0	-2.65	1	0	-2.78	1	0	0	0	0	0	0	9
hsa-mir-548as	58	miRNA_primary_transcript	miRBase	-2.709	1	0	-2.728	1	0	1.477	1	2.6	-2.713	1	0	-2.65	1	0	-2.78	1	0	0	0	0	0	0	9
hsa-piR-10812	27	piRNA	piRNABank	-2.709	1	0	-2.728	1	0	-2.817	1	0	-2.713	1	0	-2.65	1	0	0.921	1	1.4	0	0	0	0	0	9
hsa-piR-21095	32	piRNA	piRNABank	-2.709	1	0	-2.725	1	0	-2.807	1	0	-2.71	1	0	-2.65	1	0	0.929	1	1.4	0.9	0	0	1	0.7	3.4
hsa-piR-6074	26	piRNA	piRNABank	-2.709	1	0	-2.728	1	0	0.032	1	0.9	-2.713	1	0	-2.65	1	0	-2.78	1	0	0	0	0	0	0	9
hsa-piR-715	29	piRNA	piRNABank	-2.709	1	0	-2.724	1	0	-2.802	1	0	0.58	1	0.6	-2.65	1	0	-2.773	1	0	3.6	0	0	0	0.7	0
ENST00000384714	146	snoRNA	Ensembl	-2.706	1	0	-2.722	1	0	0.047	1	0.9	-2.708	1	0	-2.647	1	0	2.444	1	4.3	0.9	0	0	1	0	0
hsa-piR-19346	29	piRNA	piRNABank	-2.705	1	0	-2.718	1	0	-2.795	1	0	1.518	1	1.2	-2.645	1	0	0.951	1	1.4	0	1.6	0	1	1.3	0
hsa-mir-3661	96	miRNA_primary_transcript	miRBase	-2.7	1	0	-2.717	1	0	0.047	1	0.9	0.583	1	0.6	5.23	1	5.5	-2.769	1	0	0	0	0	0	0	0
ENST00000383858	164	snRNA	Ensembl	-2.7	1	0	-2.717	1	0	-2.803	1	0	-2.703	1	0	-2.641	1	0	2.444	1	4.3	0	0	0	0	0	0
hsa-piR-27433	30	piRNA	piRNABank	-2.7	1	0	-2.717	1	0	3.853	1	14	-2.703	1	0	-2.641	1	0	-2.769	1	0	0	0	0	0	0	0
hsa-miR-6769a-3p	21	miRNA	miRBase	-2.7	1	0	-2.717	1	0	-2.803	1	0	-2.703	1	0	2.192	1	0.7	-2.769	1	0	0	0	0	0	0	0
hsa-piR-21612	29	piRNA	piRNABank	-2.7	1	0	0.849	1	0.9	-2.798	1	0	-2.701	1	0	-2.64	1	0	-2.767	1	0	0.9	1.6	0	0	0	3.4
hsa-miR-6795-5p	24	miRNA	miRBase	-2.695	1	0	-2.708	1	0	-2.785	1	0	-2.693	1	0	-2.635	1	0	-2.757	1	0	2.7	0	0	0	1.3	0
hsa-mir-27a	78	miRNA_primary_transcript	miRBase	-2.691	1	0	-2.706	1	0	-2.788	1	0	-2.692	1	0	2.773	1	1	5.234	1	30	0.9	0	0	0	1.3	2.3
hsa-mir-200c	68	miRNA_primary_transcript	miRBase	-2.687	1	0	-2.701	1	0	-2.779	1	0	-2.686	1	0	-2.627	1	0	1.906	1	2.9	0	0	0.6	0	2	2.3
hsa-piR-7055	30	piRNA	piRNABank	-2.684	1	0	-2.7	1	0	0.069	1	0.9	-2.686	1	0	-2.625	1	0	-2.754	1	0	0.9	0	0	1	0	2.3
hsa-piR-10202	30	piRNA	piRNABank	-2.682	1	0	-2.699	1	0	0.066	1	0.9	-2.684	1	0	-2.623	1	0	-2.752	1	0	0	0	0	0	0	2.3
hsa-piR-3455	30	piRNA	piRNABank	-2.682	1	0	-2.699	1	0	0.066	1	0.9	-2.684	1	0	-2.623	1	0	-2.752	1	0	0	0	0	0	0	2.3
hsa-mir-877	86	miRNA_primary_transcript	miRBase	-2.682	1	0	-2.699	1	0	0.066	1	0.9	-2.684	1	0	-2.623	1	0	-2.752	1	0	0	0	0	0	0	2.3
hsa-piR-12735	29	piRNA	piRNABank	-2.68	1	0	-2.692	1	0	-2.767	1	0	-2.677	1	0	-2.619	1	0	-2.74	1	0	0	0	0	1	2.6	0
hsa-mir-4418	62	miRNA_primary_transcript	miRBase	-2.68	1	0	-2.692	1	0	0.087	1	0.9	0.611	1	0.6	-2.619	1	0	-2.74	1	0	0	0	0	1	2.6	0
ENST00000390991	127	snoRNA	Ensembl	-2.679	1	0	-2.692	1	0	-2.768	1	0	-2.677	1	0	-2.619	1	0	-2.74	1	0	1.8	0	0	0	2	0
hsa-piR-18315	29	piRNA	piRNABank	-2.679	1	0	-2.692	1	0	-2.768	1	0	-2.677	1	0	-2.619	1	0	-2.74	1	0	1.8	0	0	0	2	0
ENST00000363486	107	snRNA	Ensembl	-2.679	1	0	-2.694	1	0	-2.775	1	0	-2.679	1	0	-2.62	1	0	0.962	1	1.4	0.9	0	0	2.9	0	1.1
ENST00000384234	132	snoRNA	Ensembl	-2.677	1	0	-2.692	1	0	-2.775	1	0	-2.678	1	0	-2.618	1	0	0.962	1	1.4	0	0	0.6	1.9	0	3.4
hsa-mir-4634	54	miRNA_primary_transcript	miRBase	-2.674	1	0	-2.69	1	0	0.082	1	0.9	-2.675	1	0	-2.615	1	0	-2.741	1	0	0.9	0	0	0	0.7	0
hsa-mir-376b	100	miRNA_primary_transcript	miRBase	-2.672	1	0	-2.687	1	0	0.087	1	0.9	1.54	1	1.2	-2.613	1	0	-2.737	1	0	0	0	0	0	2	2.3
hsa-piR-32990	31	piRNA	piRNABank	-2.664	1	0	1.835	1	1.8	1.005	1	1.7	3.084	1	3.7	-2.604	1	0	-2.725	1	0	0	0	0.6	1.9	1.3	0
hsa-piR-33010	31	piRNA	piRNABank	-2.664	1	0	1.835	1	1.8	1.005	1	1.7	3.084	1	3.7	-2.604	1	0	-2.725	1	0	0	0	0.6	1.9	1.3	0
ENST00000364916	102	misc_RNA	Ensembl	-2.663	1	0	-2.675	1	0	-2.75	1	0	-2.66	1	0	-2.603	1	0	-2.723	1	0	0.9	0	0	0	2.6	0
ENST00000517184	124	snoRNA	Ensembl	-2.663	1	0	3.574	1	6.2	-2.75	1	0	-2.66	1	0	3.771	1	2	-2.723	1	0	0.9	0	0	0	2.6	0
hsa-miR-7847-3p	21	miRNA	miRBase	-2.663	1	0	-2.678	1	0	-2.759	1	0	-2.664	1	0	-2.604	1	0	-2.729	1	0	1.8	0	0	1.9	0	1.1
hsa-mir-3130-1	75	miRNA_primary_transcript	miRBase	-2.663	1	0	-2.675	1	0	-2.75	1	0	0.628	1	0.6	-2.603	1	0	0.984	1	1.4	0.9	0	0	0	2.6	0
hsa-mir-3130-2	75	miRNA_primary_transcript	miRBase	-2.663	1	0	-2.675	1	0	-2.75	1	0	0.628	1	0.6	-2.603	1	0	0.984	1	1.4	0.9	0	0	0	2.6	0
hsa-mir-6857	93	miRNA_primary_transcript	miRBase	-2.662	1	0.9	-0.997	1	3.5	-6.562	1	0	-6.451	1	0	-6.38	1	0	-0.331	1	8.6	0	0	2.8	0	2.6	61.9
hsa-piR-8268	31	piRNA	piRNABank	-2.659	1	4.5	0.199	1	38.9	1.733	1	206.9	-0.546	1	19.8	3.189	1	84.3	-3.139	1	5.7	0.9	147.5	30	64.7	13	28.1
hsa-piR-5426	31	piRNA	piRNABank	-2.658	1	0	-2.675	1	0	-2.761	1	0	-2.661	1	0	-2.599	1	0	-2.727	1	0	0	0	0	0	0.7	6.8
hsa-mir-643	97	miRNA_primary_transcript	miRBase	-2.658	1	0	-2.67	1	0	-2.744	1	0	-2.655	1	0	-2.598	1	0	-2.717	1	0	0	0	2.8	0	0.7	0
hsa-piR-32436	25	piRNA	piRNABank	-2.658	1	0	3.36	1	5.3	1.549	1	2.6	-2.655	1	0	-2.598	1	0	-2.717	1	0	0	0	2.8	0	0.7	0
hsa-piR-29726	28	piRNA	piRNABank	-2.654	1	0	-2.668	1	0	-2.745	1	0	-2.653	1	0	2.81	1	1	-2.716	1	0	0.9	2.4	0.6	0	0	0
hsa-piR-24305	27	piRNA	piRNABank	-2.653	1	0	-2.668	1	0	-2.749	1	0	-2.654	1	0	-2.594	1	0	-2.719	1	0	0	0	1.1	1	0	0
hsa-mir-1248	106	miRNA_primary_transcript	miRBase	-2.651	1	0	-2.666	1	0	-2.745	1	0	-2.651	1	0	-2.592	1	0	-2.715	1	0	1.8	0	0	1	0.7	0
hsa-piR-33181	31	piRNA	piRNABank	-2.65	1	0	-2.667	1	0	0.099	1	0.9	-2.653	1	0	-2.592	1	0	-2.721	1	0	0	0	0.6	0	0	5.6
hsa-mir-211	110	miRNA_primary_transcript	miRBase	-2.649	1	0	-2.663	1	0	-2.741	1	0	-2.648	1	0	-2.59	1	0	0.994	1	1.4	0	0	1.1	2.9	0	0
hsa-piR-14365	27	piRNA	piRNABank	-2.646	1	0	-2.658	1	0	2.721	1	6.1	-2.643	1	0	-2.586	1	0	-2.704	1	0	0	0	0	0	3.3	0
hsa-piR-17240	31	piRNA	piRNABank	-2.646	1	0	-2.658	1	0	-2.73	1	0	-2.643	1	0	-2.586	1	0	-2.704	1	0	0	0	0	0	3.3	0
hsa-piR-19932	30	piRNA	piRNABank	-2.646	1	0	-2.658	1	0	-2.73	1	0	-2.643	1	0	-2.586	1	0	-2.704	1	0	0	0	0	0	3.3	0
hsa-piR-20900	29	piRNA	piRNABank	-2.646	1	0	-2.658	1	0	-2.73	1	0	-2.643	1	0	-2.586	1	0	-2.704	1	0	0	0	0	0	3.3	0
hsa-piR-7749	30	piRNA	piRNABank	-2.646	1	0	-2.658	1	0	-2.73	1	0	-2.643	1	0	-2.586	1	0	-2.704	1	0	0	0	0	0	3.3	0
hsa-piR-3170	30	piRNA	piRNABank	-2.646	1	0	-2.658	1	0	0.124	1	0.9	-2.643	1	0	-2.586	1	0	-2.704	1	0	0	0	0	0	3.3	0
hsa-piR-7610	29	piRNA	piRNABank	-2.645	1	0	-2.661	1	0	-2.743	1	0	-2.647	1	0	-2.587	1	0	-2.712	1	0	0	0	0.6	1	0	0
hsa-mir-487a	80	miRNA_primary_transcript	miRBase	-2.64	1	0	-2.654	1	0	-2.732	1	0	-2.639	1	0	-2.581	1	0	-2.703	1	0	0	0	1.1	0	1.3	2.3
ENST00000384107	130	snoRNA	Ensembl	-2.638	1	0	-2.653	1	0	-2.734	1	0	-2.639	1	0	-2.579	1	0	1.947	1	2.9	0	0	1.1	1	0	1.1
hsa-piR-23439	26	piRNA	piRNABank	-2.637	1	0	-2.651	1	0	-2.731	1	0	0.651	1	0.6	-2.578	1	0	-2.701	1	0	0	0	0.6	2.9	0	0
hsa-piR-29671	30	piRNA	piRNABank	-2.631	1	0	1.864	1	1.8	1.032	1	1.7	-2.631	1	0	4.226	1	2.6	1.019	1	1.4	0	0	0	1.9	1.3	1.1
hsa-miR-6510-5p	22	miRNA	miRBase	-2.631	1	0	-2.646	1	0	0.127	1	0.9	0.656	1	0.6	-2.573	1	0	1.01	1	1.4	3.6	0	0	0	0	1.1
hsa-piR-1264	26	piRNA	piRNABank	-2.628	1	0	-2.643	1	0	-2.723	1	0	-2.629	1	0	2.836	1	1	2.523	1	4.3	2.7	0.8	0	0	0	1.1
hsa-piR-1579	28	piRNA	piRNABank	-2.626	1	2.7	-0.413	1	15	1.044	1	76	1.065	1	35.9	1.657	1	17.3	-4.298	1	1.4	0.9	24	5.6	102.8	21.5	7.9
ENST00000621898	103	misc_RNA	Ensembl	-2.625	1	0	-2.64	1	0	-2.719	1	0	-2.625	1	0	-2.566	1	0	-2.689	1	0	1.8	1.6	0	0	0	1.1
hsa-piR-14681	30	piRNA	piRNABank	-2.62	1	0	-2.636	1	0	-2.718	1	0	-2.621	1	0	-2.562	1	0	-2.689	1	0	0	0	0.6	1	0	2.3
hsa-piR-32895	30	piRNA	piRNABank	-2.62	1	80	0.839	1	1036.2	-0.791	1	614.6	-1.951	1	128.1	-3.671	1	12.4	0.058	1	913.4	159.4	229.2	70.1	222.7	834.9	7417.8
hsa-piR-15608	27	piRNA	piRNABank	-2.619	1	0	-2.633	1	0	-2.71	1	0	-2.618	1	0	-2.56	1	0	-2.681	1	0	1.8	0	0	0	1.3	0
hsa-miR-6864-5p	24	miRNA	miRBase	-2.618	1	0	-2.633	1	0	-2.711	1	0	-2.618	1	0	-2.559	1	0	-2.682	1	0	0	3.2	0	0	0	1.1
hsa-piR-19661	30	piRNA	piRNABank	-2.617	1	0	3.632	1	6.2	2.296	1	4.4	-2.617	1	0	2.279	1	0.7	1.027	1	1.4	0	0	0.6	2.9	0	1.1
ENST00000497848	106	misc_RNA	Ensembl	-2.615	1	0	-2.63	1	0	-2.709	1	0	-2.615	1	0	-2.556	1	0	-2.679	1	0	2.7	0	0	0	0.7	1.1
ENST00000383913	105	misc_RNA	Ensembl	-2.614	1	0	0.939	1	0.9	-2.7	1	0	-2.611	1	0	-2.554	1	0	-2.673	1	0	0.9	0	0.6	0	2	0
hsa-mir-623	98	miRNA_primary_transcript	miRBase	-2.614	1	0	1.867	1	1.8	-2.717	1	0	1.593	1	1.2	-2.555	1	0	1.019	1	1.4	0	0	0.6	0	0	6.8
hsa-mir-6085	110	miRNA_primary_transcript	miRBase	-2.612	1	0	-2.626	1	0	-2.705	1	0	1.608	1	1.2	-2.553	1	0	-2.675	1	0	1.8	0.8	0	0	0.7	1.1
ENST00000459163	69	snoRNA	Ensembl	-2.612	1	0	0.934	1	0.9	0.14	1	0.9	-2.614	1	0	-2.554	1	0	1.024	1	1.4	0.9	0	0	0	0	0
ENST00000384652	105	misc_RNA	Ensembl	-2.611	1	2.7	-0.315	1	15.9	-0.095	1	34	-0.381	1	13	-3.006	1	0.7	-7.99	1	0	3.6	3.2	1.7	13.3	78.2	27
hsa-piR-30303	29	piRNA	piRNABank	-2.609	1	0	2.444	1	2.7	-2.703	1	0	-2.609	1	0	-2.55	1	0	-2.673	1	0	0.9	0	1.7	0	0	2.3
hsa-piR-3864	30	piRNA	piRNABank	-2.609	1	0	1.875	1	1.8	-2.708	1	0	-2.611	1	0	-2.551	1	0	2.539	1	4.3	0	0.8	0	0	0	0
hsa-piR-28763	31	piRNA	piRNABank	-2.609	1	0	0.943	1	0.9	-2.698	1	0	-2.608	1	0	-2.55	1	0	-2.67	1	0	0	1.6	1.1	1	0	0
hsa-piR-12927	30	piRNA	piRNABank	-2.608	1	0	-2.621	1	0	-2.694	1	0	-2.606	1	0	-2.549	1	0	-2.668	1	0	0	0	3.3	0	0	0
hsa-piR-25370	30	piRNA	piRNABank	-2.608	1	0	-2.621	1	0	-2.694	1	0	-2.606	1	0	-2.549	1	0	-2.668	1	0	0	0	3.3	0	0	0
hsa-piR-29700	27	piRNA	piRNABank	-2.607	1	3.6	-4.767	1	0.9	-3.731	1	3.5	-1.995	1	5.6	-1.857	1	2	-0.21	1	34.3	0.9	2.4	0	2.9	5.2	248.8
hsa-let-7d	87	miRNA_primary_transcript	miRBase	-2.605	1	0	0.94	1	0.9	0.148	1	0.9	-2.607	1	0	-2.547	1	0	-2.671	1	0	0	0	0	2.9	0	1.1
hsa-piR-3433	29	piRNA	piRNABank	-2.602	1	0	-2.615	1	0	0.164	1	0.9	-2.6	1	0	1.344	1	0.3	1.055	1	1.4	0.9	0	0	0	2	0
hsa-piR-26884	29	piRNA	piRNABank	-2.599	1	0	-2.613	1	0	1.06	1	1.7	-2.598	1	0	-2.54	1	0	-2.661	1	0	2.7	0	1.1	0	0	0
hsa-miR-1307-5p	21	miRNA	miRBase	-2.598	1	0	-2.612	1	0	-2.69	1	0	-2.597	1	0	-2.539	1	0	1.053	1	1.4	1.8	0	0	0	1.3	1.1
ENST00000384276	104	snRNA	Ensembl	-2.596	1	0	-2.607	1	0	-2.679	1	0	-2.592	1	0	-2.536	1	0	-2.654	1	0	0	0	0.6	0	2.6	0
hsa-piR-28173	32	piRNA	piRNABank	-2.596	1	0	-2.607	1	0	-2.679	1	0	-2.592	1	0	-2.536	1	0	-2.654	1	0	0	0	0.6	0	2.6	0
hsa-piR-7395	26	piRNA	piRNABank	-2.588	1	0	-2.601	1	0	-2.677	1	0	-2.587	1	0	-2.529	1	0	-2.649	1	0	0	2.4	1.1	0	0	0
hsa-piR-31836	29	piRNA	piRNABank	-2.588	1	0	-2.601	1	0	0.177	1	0.9	-2.587	1	0	-2.529	1	0	-2.649	1	0	0	2.4	1.1	0	0	0
hsa-mir-5586	59	miRNA_primary_transcript	miRBase	-2.583	1	0	-2.597	1	0	-2.675	1	0	-2.583	1	0	-2.524	1	0	-2.646	1	0	0	0	0.6	1.9	0.7	1.1
hsa-piR-12664	29	piRNA	piRNABank	-2.581	1	0	-2.593	1	0	-2.667	1	0	-2.578	1	0	-2.521	1	0	3.556	1	8.6	0	0	1.1	1	1.3	0
hsa-piR-23821	27	piRNA	piRNABank	-2.581	1	0	-2.594	1	0	-2.67	1	0	-2.579	1	0	-2.521	1	0	-2.642	1	0	0.9	0	0	0	2	1.1
ENST00000516205	110	snoRNA	Ensembl	-2.581	1	0	-2.594	1	0	-2.67	1	0	0.709	1	0.6	-2.521	1	0	-2.642	1	0	0.9	0	0	0	2	1.1
hsa-piR-28218	28	piRNA	piRNABank	-2.576	1	0	0.973	1	0.9	-2.672	1	0	-2.577	1	0	-2.518	1	0	2.575	1	4.3	2.7	0	0	0	0	0
hsa-piR-3159	32	piRNA	piRNABank	-2.565	1	0	-2.58	1	0	-2.659	1	0	-2.566	1	0	-2.507	1	0	-2.629	1	0	0	2.4	0	0	0	0
hsa-miR-4326	20	miRNA	miRBase	-2.565	1	0	-2.58	1	0	-2.659	1	0	-2.566	1	0	-2.507	1	0	-2.629	1	0	0	2.4	0	0	0	0
NR_002442	70	snoRNA	RefSeq	-2.565	1	0	-2.58	1	0	1.092	1	1.7	-2.566	1	0	-2.507	1	0	3.308	1	7.1	0	2.4	0	0	0	0
hsa-piR-30292	27	piRNA	piRNABank	-2.565	1	0	0.985	1	0.9	-2.659	1	0	-2.566	1	0	-2.507	1	0	1.078	1	1.4	0	2.4	0	0	0	0
ENST00000516211	143	scaRNA	Ensembl	-2.563	1	0	-2.581	1	0	-2.669	1	0	-2.567	1	0	-2.504	1	0	-2.632	1	0	0	0	0	0	0	7.9
ENST00000516334	143	scaRNA	Ensembl	-2.563	1	0	-2.581	1	0	-2.669	1	0	-2.567	1	0	-2.504	1	0	-2.632	1	0	0	0	0	0	0	7.9
ENST00000614296	143	scaRNA	Ensembl	-2.563	1	0	-2.581	1	0	-2.669	1	0	-2.567	1	0	-2.504	1	0	-2.632	1	0	0	0	0	0	0	7.9
hsa-piR-22029	30	piRNA	piRNABank	-2.563	1	0	-2.581	1	0	-2.669	1	0	-2.567	1	0	-2.504	1	0	-2.632	1	0	0	0	0	0	0	7.9
hsa-piR-27533	31	piRNA	piRNABank	-2.562	1	0	-2.575	1	0	0.205	1	0.9	-2.56	1	0	-2.503	1	0	-2.622	1	0	0	0	0	0	2.6	1.1
hsa-miR-7704	19	miRNA	miRBase	-2.56	1	0.9	-6.366	1	0	1.828	1	43.7	-1.176	1	2.5	-6.279	1	0	3.003	1	81.5	29.6	1.6	4.5	4.8	8.5	1.1
hsa-miR-93-5p	23	miRNA	miRBase	-2.552	1	0	0.992	1	0.9	-2.648	1	0	-2.553	1	0	-2.494	1	0	1.083	1	1.4	1.8	0.8	0	0	0	1.1
hsa-piR-3096	32	piRNA	piRNABank	-2.552	1	0	0.994	1	0.9	1.097	1	1.7	1.657	1	1.2	-2.495	1	0	2.597	1	4.3	0	0	0	0	0.7	3.4
hsa-mir-196b	84	miRNA_primary_transcript	miRBase	-2.551	1	0	1	1	0.9	-2.643	1	0	0.738	1	0.6	-2.493	1	0	-2.614	1	0	0	1.6	0	0	0.7	0
hsa-piR-14853	28	piRNA	piRNABank	-2.549	1	0	-2.565	1	0	-2.647	1	0	-2.551	1	0	-2.491	1	0	-2.616	1	0	0	0	0.6	0	0	0
hsa-mir-4488	62	miRNA_primary_transcript	miRBase	-2.549	1	0	-2.565	1	0	-2.647	1	0	-2.551	1	0	-2.491	1	0	1.089	1	1.4	0	0	0.6	0	0	0
hsa-piR-28003	30	piRNA	piRNABank	-2.545	1	0	-2.559	1	0	-2.639	1	0	-2.545	1	0	4.892	1	3.9	-2.609	1	0	0	2.4	0	0	0	1.1
ENST00000363664	130	snoRNA	Ensembl	-2.536	1	0	1.012	1	0.9	1.117	1	1.7	-2.537	1	0	2.358	1	0.7	-2.602	1	0	2.7	0	0	0	0	2.3
hsa-piR-13149	31	piRNA	piRNABank	-2.533	1	0	-2.55	1	0	-2.635	1	0	2.951	1	3.1	-2.475	1	0	1.1	1	1.4	0	0	0	1	0	5.6
hsa-piR-21136	30	piRNA	piRNABank	-2.532	1	0	-2.547	1	0	-2.627	1	0	-2.533	1	0	-2.474	1	0	-2.597	1	0	0	0	1.7	0	0	2.3
hsa-piR-13432	27	piRNA	piRNABank	-2.531	1	0	-2.546	1	0	-2.627	1	0	-2.532	1	0	-2.473	1	0	3.827	1	10	0	0	1.1	0	0	2.3
ENST00000384674	134	snoRNA	Ensembl	-2.53	1	0	-2.544	1	0	1.132	1	1.7	0.758	1	0.6	-2.472	1	0	1.118	1	1.4	0	1.6	0	0	0.7	1.1
hsa-piR-390	29	piRNA	piRNABank	-2.529	1	0	-2.542	1	0	1.694	1	2.6	0.762	1	0.6	-2.47	1	0	-2.588	1	0	0	0	1.7	1	0.7	0
hsa-piR-23964	29	piRNA	piRNABank	-2.526	1	0	-2.539	1	0	0.24	1	0.9	-2.524	1	0	-2.467	1	0	1.141	1	1.4	0	0.8	0.6	0	1.3	1.1
ENST00000364346	98	misc_RNA	Ensembl	-2.525	1	0	-2.539	1	0	-2.617	1	0	-2.524	1	0	-2.466	1	0	-2.588	1	0	0	0	0	3.8	0	0
hsa-piR-15872	30	piRNA	piRNABank	-2.525	1	0	-2.539	1	0	-2.617	1	0	-2.524	1	0	-2.466	1	0	2.06	1	2.9	0	0	0	3.8	0	0
hsa-piR-16502	29	piRNA	piRNABank	-2.525	1	0	-2.539	1	0	-2.617	1	0	-2.524	1	0	-2.466	1	0	-2.588	1	0	0	0	0	3.8	0	0
hsa-piR-21708	26	piRNA	piRNABank	-2.525	1	0	-2.539	1	0	-2.617	1	0	-2.524	1	0	-2.466	1	0	-2.588	1	0	0	0	0	3.8	0	0
hsa-piR-32428	27	piRNA	piRNABank	-2.525	1	0	-2.539	1	0	-2.617	1	0	-2.524	1	0	-2.466	1	0	-2.588	1	0	0	0	0	3.8	0	0
hsa-mir-4526	87	miRNA_primary_transcript	miRBase	-2.525	1	0	-2.539	1	0	-2.617	1	0	-2.524	1	0	2.37	1	0.7	-2.588	1	0	0	0	0	3.8	0	0
ENST00000363925	141	snRNA	Ensembl	-2.525	1	0	-2.539	1	0	-2.617	1	0	1.685	1	1.2	-2.466	1	0	-2.588	1	0	0	0	0	3.8	0	0
ENST00000364009	85	snoRNA	Ensembl	-2.525	1	0	-2.541	1	0	1.121	1	1.7	-2.527	1	0	-2.467	1	0	-2.592	1	0	0	0	0	0	0	0
hsa-piR-17060	28	piRNA	piRNABank	-2.525	1	0	-2.539	1	0	-2.617	1	0	3.943	1	6.2	1.42	1	0.3	-2.588	1	0	0	0	0	3.8	0	0
hsa-piR-26960	29	piRNA	piRNABank	-2.525	1	0	-2.539	1	0	-2.617	1	0	1.685	1	1.2	-2.466	1	0	-2.588	1	0	0	0	0	3.8	0	0
hsa-piR-32962	27	piRNA	piRNABank	-2.525	1	0	1.961	1	1.8	-2.617	1	0	-2.524	1	0	-2.466	1	0	-2.588	1	0	0	0	0	3.8	0	0
hsa-piR-9990	26	piRNA	piRNABank	-2.525	1	0	-2.539	1	0	-2.617	1	0	3.217	1	3.7	-2.466	1	0	1.116	1	1.4	0	0	0	3.8	0	0
hsa-miR-6810-3p	23	miRNA	miRBase	-2.525	1	0	1.961	1	1.8	-2.617	1	0	-2.524	1	0	-2.466	1	0	-2.588	1	0	0	0	0	3.8	0	0
hsa-piR-5744	27	piRNA	piRNABank	-2.525	1	0	-2.541	1	0	-2.626	1	0	0.758	1	0.6	-2.467	1	0	-2.592	1	0	0	0	0	0	0	0
hsa-mir-6068	60	miRNA_primary_transcript	miRBase	-2.525	1	0	-2.539	1	0	-2.617	1	0	0.764	1	0.6	1.42	1	0.3	-2.588	1	0	0	0	0	3.8	0	0
hsa-mir-298	88	miRNA_primary_transcript	miRBase	-2.525	1	0	-2.539	1	0	1.131	1	1.7	0.764	1	0.6	1.42	1	0.3	-2.588	1	0	0	0	0	3.8	0	0
hsa-piR-6840	27	piRNA	piRNABank	-2.523	1	0.9	0.926	1	12.4	-6.422	1	0	1.827	1	19.8	-6.241	1	0	-1.171	1	4.3	33.1	0	7.8	1.9	9.1	9
hsa-piR-16687	29	piRNA	piRNABank	-2.522	1	0	1.03	1	0.9	-2.609	1	0	2.652	1	2.5	-2.463	1	0	2.633	1	4.3	0	1.6	1.7	0	0	0
hsa-piR-4483	30	piRNA	piRNABank	-2.521	1	0	-2.535	1	0	-2.61	1	0	3.628	1	4.9	-2.463	1	0	-2.582	1	0	0	0	0	0	2	0
ENST00000516565	95	misc_RNA	Ensembl	-2.519	1	0	-2.533	1	0	-2.611	1	0	-2.519	1	0	-2.461	1	0	-2.582	1	0	0.9	0	0	0	1.3	1.1
hsa-piR-12200	30	piRNA	piRNABank	-2.519	1	0	3.257	1	4.4	-2.611	1	0	-2.519	1	0	-2.461	1	0	-2.582	1	0	0.9	0	0	0	1.3	1.1
hsa-piR-29337	31	piRNA	piRNABank	-2.517	1	0	2.532	1	2.7	-2.612	1	0	-2.518	1	0	-2.459	1	0	-2.582	1	0	1.8	0	0	0	0.7	2.3
hsa-mir-4762	75	miRNA_primary_transcript	miRBase	-2.516	1	0	-2.53	1	0	-2.609	1	0	0.774	1	0.6	-2.458	1	0	-2.579	1	0	0	0	0	1	1.3	2.3
hsa-piR-3248	28	piRNA	piRNABank	-2.512	1	0	-2.529	1	0	-2.614	1	0	-2.515	1	0	-2.455	1	0	1.121	1	1.4	0	0.8	0	0	0	5.6
hsa-piR-20279	27	piRNA	piRNABank	-2.511	1	0	-2.525	1	0	-2.601	1	0	-2.51	1	0	-2.453	1	0	-2.573	1	0	0	1.6	1.1	0	0	0
hsa-piR-32926	29	piRNA	piRNABank	-2.505	1	0	-2.522	1	0	-2.606	1	0	-2.508	1	0	-2.447	1	0	1.128	1	1.4	0	0	0	0	0	2.3
hsa-piR-32932	27	piRNA	piRNABank	-2.503	1	0	1.049	1	0.9	0.26	1	0.9	-2.502	1	0	2.392	1	0.7	-2.565	1	0	0	0.8	0	2.9	0	0
hsa-piR-19511	26	piRNA	piRNABank	-2.502	1	0	-2.517	1	0	-2.598	1	0	-2.503	1	0	-2.445	1	0	-2.567	1	0	0	0	0.6	1.9	0	2.3
hsa-piR-13291	30	piRNA	piRNABank	-2.497	1	0	-2.514	1	0	-2.598	1	0	0.785	1	0.6	-2.44	1	0	-2.565	1	0	0	0	0	0	0.7	5.6
hsa-piR-16058	30	piRNA	piRNABank	-2.49	1	0	-2.502	1	0	-2.573	1	0	-2.487	1	0	4.353	1	2.6	-2.547	1	0	0	0	1.7	0	1.3	0
hsa-piR-4450	26	piRNA	piRNABank	-2.49	1	0	-2.503	1	0	-2.58	1	0	-2.489	1	0	-2.432	1	0	4.635	1	17.2	0	1.6	1.1	0	0	1.1
ENST00000391150	77	snoRNA	Ensembl	-2.49	1	0	-2.504	1	0	1.175	1	1.7	-2.49	1	0	-2.432	1	0	-2.552	1	0	0.9	0	0.6	0	0.7	0
ENST00000516773	139	snoRNA	Ensembl	-2.489	1	0	2	1	1.8	-2.581	1	0	-2.489	1	0	-2.431	1	0	-2.552	1	0	1.8	0	0	1.9	0	0
Homo_sapiens_tRNA-Leu-TAA-3-1	83	tRNA	GtRNAdb	-2.487	1	0	-2.501	1	0	-2.576	1	0	-2.486	1	0	-2.429	1	0	-2.548	1	0	0	0	0	2.9	0.7	0
ENST00000364017	105	snRNA	Ensembl	-2.487	1	0	-2.501	1	0	-2.576	1	0	1.727	1	1.2	-2.429	1	0	-2.548	1	0	0	0	0	2.9	0.7	0
Homo_sapiens_tRNA-Phe-GAA-1-1	73	tRNA	GtRNAdb	-2.484	1	62.1	-2.098	1	95.4	-4.099	1	43.7	-1.903	1	93.4	-3.77	1	8.1	2.408	1	3286.4	31.4	110.6	130.7	164.7	363.4	6227.8
Homo_sapiens_tRNA-Phe-GAA-1-2	73	tRNA	GtRNAdb	-2.484	1	62.1	-2.098	1	95.4	-4.099	1	43.7	-1.903	1	93.4	-3.77	1	8.1	2.408	1	3286.4	31.4	110.6	130.7	164.7	363.4	6227.8
Homo_sapiens_tRNA-Phe-GAA-1-3	73	tRNA	GtRNAdb	-2.484	1	62.1	-2.098	1	95.4	-4.099	1	43.7	-1.903	1	93.4	-3.77	1	8.1	2.408	1	3286.4	31.4	110.6	130.7	164.7	363.4	6227.8
Homo_sapiens_tRNA-Phe-GAA-1-4	73	tRNA	GtRNAdb	-2.484	1	62.1	-2.098	1	95.4	-4.099	1	43.7	-1.903	1	93.4	-3.77	1	8.1	2.408	1	3286.4	31.4	110.6	130.7	164.7	363.4	6227.8
Homo_sapiens_tRNA-Phe-GAA-1-5	73	tRNA	GtRNAdb	-2.484	1	62.1	-2.098	1	95.4	-4.099	1	43.7	-1.903	1	93.4	-3.77	1	8.1	2.408	1	3286.4	31.4	110.6	130.7	164.7	363.4	6227.8
Homo_sapiens_tRNA-Phe-GAA-1-6	73	tRNA	GtRNAdb	-2.484	1	62.1	-2.098	1	95.4	-4.099	1	43.7	-1.903	1	93.4	-3.77	1	8.1	2.408	1	3286.4	31.4	110.6	130.7	164.7	363.4	6227.8
hsa-piR-11814	28	piRNA	piRNABank	-2.478	1	0	-2.492	1	0	-2.568	1	0	-2.477	1	0	-2.42	1	0	3.396	1	7.1	0	0	0	0	2	2.3
hsa-piR-16423	27	piRNA	piRNABank	-2.478	1	0	-2.492	1	0	-2.568	1	0	-2.477	1	0	-2.42	1	0	-2.54	1	0	0	0	0	0	2	2.3
hsa-piR-33087	36	piRNA	piRNABank	-2.478	1	0	1.061	1	0.9	0.269	1	0.9	-2.48	1	0	-2.421	1	0	-2.545	1	0	1.8	0	0	0	0	1.1
hsa-miR-205-5p	22	miRNA	miRBase	-2.471	1	0	1.08	1	0.9	0.292	1	0.9	-2.471	1	0	2.423	1	0.7	-2.533	1	0	2.7	0	0	1	0	0
hsa-piR-32858	27	piRNA	piRNABank	-2.464	1	0	-2.478	1	0	0.299	1	0.9	-2.464	1	0	-2.406	1	0	-2.526	1	0	0	0.8	0.6	0	0.7	1.1
hsa-piR-18787	27	piRNA	piRNABank	-2.457	1	0	-2.47	1	0	-2.543	1	0	-2.455	1	0	-2.399	1	0	-2.516	1	0	0.9	0	2.2	0	0	0
hsa-piR-3815	26	piRNA	piRNABank	-2.457	1	0	-2.47	1	0	-2.546	1	0	-2.456	1	0	-2.399	1	0	-2.518	1	0	0	2.4	0	1	0	0
hsa-miR-6774-5p	25	miRNA	miRBase	-2.457	1	0	-2.47	1	0	-2.546	1	0	-2.456	1	0	-2.399	1	0	1.189	1	1.4	0	2.4	0	1	0	0
hsa-piR-27810	31	piRNA	piRNABank	-2.457	1	0	1.095	1	0.9	2.931	1	6.1	0.832	1	0.6	-2.399	1	0	-2.518	1	0	0	2.4	0	1	0	0
ENST00000365484	102	misc_RNA	Ensembl	-2.453	1	0	-2.467	1	0	-2.544	1	0	-2.453	1	0	-2.395	1	0	-2.515	1	0	3.6	0	0	0	0	0
ENST00000619444	68	misc_RNA	Ensembl	-2.453	1	0	-2.467	1	0	-2.544	1	0	-2.453	1	0	-2.395	1	0	-2.515	1	0	3.6	0	0	0	0	0
hsa-piR-11753	26	piRNA	piRNABank	-2.453	1	0	-2.467	1	0	3.121	1	7	-2.453	1	0	-2.395	1	0	-2.515	1	0	3.6	0	0	0	0	0
hsa-piR-19778	28	piRNA	piRNABank	-2.453	1	0	-2.467	1	0	-2.544	1	0	-2.453	1	0	-2.395	1	0	-2.515	1	0	3.6	0	0	0	0	0
hsa-piR-20101	27	piRNA	piRNABank	-2.453	1	0	-2.467	1	0	-2.544	1	0	-2.453	1	0	-2.395	1	0	-2.515	1	0	3.6	0	0	0	0	0
hsa-piR-21501	26	piRNA	piRNABank	-2.453	1	0	-2.467	1	0	-2.544	1	0	-2.453	1	0	3.729	1	1.6	-2.515	1	0	3.6	0	0	0	0	0
hsa-piR-21692	29	piRNA	piRNABank	-2.453	1	0	-2.467	1	0	-2.544	1	0	-2.453	1	0	-2.395	1	0	-2.515	1	0	3.6	0	0	0	0	0
hsa-piR-27772	26	piRNA	piRNABank	-2.453	1	0	-2.467	1	0	-2.544	1	0	-2.453	1	0	-2.395	1	0	-2.515	1	0	3.6	0	0	0	0	0
hsa-piR-33160	33	piRNA	piRNABank	-2.453	1	0	-2.467	1	0	-2.544	1	0	-2.453	1	0	-2.395	1	0	-2.515	1	0	3.6	0	0	0	0	0
hsa-piR-7770	28	piRNA	piRNABank	-2.453	1	0	-2.467	1	0	-2.544	1	0	-2.453	1	0	-2.395	1	0	-2.515	1	0	3.6	0	0	0	0	0
ENST00000384771	134	snoRNA	Ensembl	-2.453	1	0	-2.467	1	0	-2.544	1	0	-2.453	1	0	1.491	1	0.3	-2.515	1	0	3.6	0	0	0	0	0
hsa-piR-29842	27	piRNA	piRNABank	-2.453	1	0	-2.467	1	0	-2.544	1	0	-2.453	1	0	-2.395	1	0	1.189	1	1.4	3.6	0	0	0	0	0
ENST00000363091	84	snoRNA	Ensembl	-2.453	1	0	1.098	1	0.9	-2.544	1	0	-2.453	1	0	-2.395	1	0	1.189	1	1.4	3.6	0	0	0	0	0
hsa-miR-4800-3p	19	miRNA	miRBase	-2.453	1	0	1.098	1	0.9	0.31	1	0.9	-2.453	1	0	-2.395	1	0	-2.515	1	0	3.6	0	0	0	0	0
hsa-mir-506	124	miRNA_primary_transcript	miRBase	-2.452	1	0	-2.465	1	0	-2.537	1	0	-2.45	1	0	1.492	1	0.3	-2.51	1	0	0	0.8	2.2	0	0	0
NR_003211	71	snoRNA	RefSeq	-2.452	1	0	-2.465	1	0	0.317	1	0.9	-2.45	1	0	-2.394	1	0	-2.51	1	0	0	0.8	2.2	0	0	0
hsa-piR-25229	26	piRNA	piRNABank	-2.447	1	0	-2.462	1	0	-2.542	1	0	-2.448	1	0	-2.39	1	0	-2.511	1	0	0	0	0.6	1	0	0
hsa-miR-4671-5p	22	miRNA	miRBase	-2.447	1	0	-2.462	1	0	-2.542	1	0	-2.448	1	0	-2.39	1	0	-2.511	1	0	0	0	0.6	1	0	0
hsa-piR-11690	30	piRNA	piRNABank	-2.443	1	0	-2.456	1	0	-2.53	1	0	-2.441	1	0	3.02	1	1	-2.503	1	0	0	0.8	1.7	0	0	0
hsa-piR-33189	34	piRNA	piRNABank	-2.443	1	0	1.105	1	0.9	-2.54	1	0	-2.445	1	0	-2.386	1	0	3.116	1	5.7	0.9	0.8	0	0	0	3.4
hsa-piR-33009	26	piRNA	piRNABank	-2.44	1	0	-2.453	1	0	-2.527	1	0	-2.439	1	0	1.504	1	0.3	4.274	1	12.9	0	1.6	0	1	0.7	0
hsa-mir-6741	63	miRNA_primary_transcript	miRBase	-2.439	1	0	-2.455	1	0	-2.537	1	0	-2.441	1	0	-2.382	1	0	-2.505	1	0	1.8	0	0	0	0	3.4
ENST00000516908	107	snRNA	Ensembl	-2.438	1	0	-2.452	1	0	-2.527	1	0	-2.437	1	0	5.317	1	4.9	-2.499	1	0	0.9	2.4	0	0	0	0
hsa-piR-2718	28	piRNA	piRNABank	-2.435	1	0	-2.447	1	0	-2.517	1	0	-2.432	1	0	-2.377	1	0	-2.492	1	0	0	0	2.2	0	0.7	0
hsa-piR-10953	28	piRNA	piRNABank	-2.433	1	0	-2.446	1	0	-2.521	1	0	-2.432	1	0	-2.376	1	0	-2.493	1	0	0	3.2	0	0	0	0
hsa-piR-17421	30	piRNA	piRNABank	-2.433	1	0	-2.446	1	0	-2.521	1	0	-2.432	1	0	-2.376	1	0	-2.493	1	0	0	3.2	0	0	0	0
hsa-piR-22818	29	piRNA	piRNABank	-2.433	1	0	-2.446	1	0	-2.521	1	0	-2.432	1	0	-2.376	1	0	-2.493	1	0	0	3.2	0	0	0	0
hsa-piR-4025	29	piRNA	piRNABank	-2.433	1	0	4.798	1	12.4	1.23	1	1.7	-2.432	1	0	-2.376	1	0	2.148	1	2.9	0	3.2	0	0	0	0
hsa-piR-11560	26	piRNA	piRNABank	-2.433	1	0	-2.446	1	0	-2.521	1	0	0.856	1	0.6	-2.376	1	0	-2.493	1	0	0	3.2	0	0	0	0
hsa-piR-21640	26	piRNA	piRNABank	-2.433	1	0	-2.446	1	0	0.333	1	0.9	-2.432	1	0	-2.376	1	0	-2.493	1	0	0	3.2	0	0	0	0
hsa-piR-28354	28	piRNA	piRNABank	-2.433	1	0	-2.446	1	0	-2.521	1	0	0.856	1	0.6	-2.376	1	0	-2.493	1	0	0	3.2	0	0	0	0
hsa-piR-9674	30	piRNA	piRNABank	-2.431	1	0	-2.444	1	0	-2.52	1	0	3.718	1	4.9	5.739	1	6.5	2.158	1	2.9	2.7	0	0	0	0.7	0
ENST00000384467	103	misc_RNA	Ensembl	-2.431	1	0	-2.444	1	0	-2.52	1	0	-2.43	1	0	-2.374	1	0	-2.492	1	0	2.7	0	0	0	0.7	0
hsa-piR-20620	29	piRNA	piRNABank	-2.431	1	0	-2.444	1	0	-2.52	1	0	-2.43	1	0	-2.374	1	0	-2.492	1	0	2.7	0	0	0	0.7	0
hsa-piR-956	30	piRNA	piRNABank	-2.431	1	0	-2.444	1	0	-2.52	1	0	-2.43	1	0	-2.374	1	0	-2.492	1	0	2.7	0	0	0	0.7	0
hsa-piR-22387	26	piRNA	piRNABank	-2.431	1	0	-2.444	1	0	-2.52	1	0	1.782	1	1.2	-2.374	1	0	-2.492	1	0	2.7	0	0	0	0.7	0
hsa-piR-531	26	piRNA	piRNABank	-2.431	1	0	-2.444	1	0	0.334	1	0.9	-2.43	1	0	-2.374	1	0	-2.492	1	0	2.7	0	0	0	0.7	0
hsa-miR-520e	21	miRNA	miRBase	-2.431	1	0	-2.444	1	0	-2.52	1	0	0.858	1	0.6	-2.374	1	0	-2.492	1	0	2.7	0	0	0	0.7	0
hsa-piR-31912	29	piRNA	piRNABank	-2.428	1	0	-2.441	1	0	-2.514	1	0	-2.426	1	0	-2.37	1	0	-2.487	1	0	0.9	0	0	1	1.3	0
hsa-piR-9325	28	piRNA	piRNABank	-2.428	1	0	-2.443	1	0	-2.525	1	0	-2.43	1	0	-2.371	1	0	-2.494	1	0	0	1.6	0	0	0	3.4
hsa-mir-2117	80	miRNA_primary_transcript	miRBase	-2.428	1	0	-2.441	1	0	-2.514	1	0	-2.426	1	0	-2.37	1	0	-2.487	1	0	0.9	0	0	1	1.3	0
hsa-mir-26a-2	84	miRNA_primary_transcript	miRBase	-2.428	1	0	-2.443	1	0	0.327	1	0.9	-2.43	1	0	-2.371	1	0	-2.494	1	0	0	1.6	0	0	0	3.4
ENST00000516362	113	misc_RNA	Ensembl	-2.426	1	0	-2.439	1	0	0.34	1	0.9	0.864	1	0.6	1.518	1	0.3	-2.486	1	0	1.8	0.8	0	0	0.7	0
hsa-piR-12722	27	piRNA	piRNABank	-2.425	1	0	-2.439	1	0	-2.517	1	0	-2.425	1	0	-2.368	1	0	-2.488	1	0	0	0	0	2.9	0	0
hsa-piR-23440	27	piRNA	piRNABank	-2.425	1	0	-2.439	1	0	-2.517	1	0	-2.425	1	0	-2.368	1	0	-2.488	1	0	0	0	0	2.9	0	0
hsa-piR-6417	30	piRNA	piRNABank	-2.425	1	0	-2.439	1	0	-2.517	1	0	-2.425	1	0	-2.368	1	0	-2.488	1	0	0	0	0	2.9	0	0
hsa-mir-376a-2	80	miRNA_primary_transcript	miRBase	-2.425	1	0	-2.439	1	0	-2.517	1	0	-2.425	1	0	-2.368	1	0	-2.488	1	0	0	0	0	2.9	0	0
hsa-miR-6090	19	miRNA	miRBase	-2.425	1	0	-2.439	1	0	-2.517	1	0	-2.425	1	0	-2.368	1	0	-2.488	1	0	0	0	0	2.9	0	0
ENST00000637379	88	snRNA	Ensembl	-2.425	1	0	-2.439	1	0	1.233	1	1.7	-2.425	1	0	-2.368	1	0	-2.488	1	0	0	0	0	2.9	0	0
hsa-mir-142	87	miRNA_primary_transcript	miRBase	-2.424	1	0	-2.439	1	0	-2.518	1	0	-2.425	1	0	-2.367	1	0	-2.488	1	0	0	0.8	0.6	0	0	0
hsa-mir-4492	80	miRNA_primary_transcript	miRBase	-2.423	1	0	-2.435	1	0	1.803	1	2.6	-2.421	1	0	3.763	1	1.6	-2.481	1	0	0	0.8	0	1	1.3	0
hsa-miR-548v	22	miRNA	miRBase	-2.416	1	0	-2.432	1	0	-2.513	1	0	-2.418	1	0	1.518	1	0.3	-2.482	1	0	0.9	0	0	0	0.7	3.4
hsa-mir-3127	76	miRNA_primary_transcript	miRBase	-2.415	1	0	-2.429	1	0	-2.504	1	0	-2.415	1	0	-2.358	1	0	-2.476	1	0	0.9	0	0.6	1.9	0	0
hsa-piR-28004	31	piRNA	piRNABank	-2.413	1	21.6	-0.707	1	83	-10.796	1	0	0.283	1	141.1	-6.726	1	0.3	3.591	1	2477.3	429.1	57.7	67.3	49.5	318.5	158.7
hsa-piR-19990	28	piRNA	piRNABank	-2.409	1	0	-2.421	1	0	-2.494	1	0	-2.407	1	0	-2.351	1	0	2.749	1	4.3	1.8	0	0	0	1.3	0
hsa-mir-136	82	miRNA_primary_transcript	miRBase	-2.405	1	0	-2.417	1	0	-2.488	1	0	-2.402	1	0	-2.347	1	0	-2.462	1	0	0	0	0	1	2	0
hsa-mir-455	96	miRNA_primary_transcript	miRBase	-2.405	1	0	-2.417	1	0	-2.488	1	0	-2.402	1	0	-2.347	1	0	-2.462	1	0	0	0	0	1	2	0
hsa-piR-2025	26	piRNA	piRNABank	-2.405	1	0	-2.417	1	0	-2.488	1	0	-2.402	1	0	1.539	1	0.3	-2.462	1	0	0	0	0	1	2	0
hsa-piR-13321	31	piRNA	piRNABank	-2.403	1	0	-2.418	1	0	-2.496	1	0	-2.404	1	0	-2.346	1	0	-2.467	1	0	0	0	0	2.9	0	1.1
hsa-piR-24654	27	piRNA	piRNABank	-2.403	1	0	-2.416	1	0	2.529	1	4.4	3.095	1	3.1	2.491	1	0.7	-2.461	1	0	0.9	0.8	0	0	1.3	0
hsa-piR-7190	29	piRNA	piRNABank	-2.403	1	0	-2.418	1	0	-2.496	1	0	2.769	1	2.5	-2.346	1	0	-2.467	1	0	0	0	0	2.9	0	1.1
hsa-miR-22-5p	22	miRNA	miRBase	-2.403	1	0	-2.418	1	0	-2.496	1	0	-2.404	1	0	-2.346	1	0	2.184	1	2.9	0	0	0	2.9	0	1.1
hsa-miR-222-3p	21	miRNA	miRBase	-2.403	1	0	-2.416	1	0	-2.488	1	0	0.887	1	0.6	1.541	1	0.3	-2.461	1	0	0.9	0.8	0	0	1.3	0
hsa-miR-614	23	miRNA	miRBase	-2.402	1	0	-2.417	1	0	-2.497	1	0	-2.403	1	0	4.449	1	2.6	-2.467	1	0	0	0.8	0.6	0	0	1.1
hsa-piR-237	30	piRNA	piRNABank	-2.398	1	0	-2.416	1	0	-2.503	1	0	-2.402	1	0	5.526	1	5.5	-2.466	1	0	0	0	0	0	0	6.8
hsa-piR-5604	28	piRNA	piRNABank	-2.398	1	0	-2.416	1	0	-2.503	1	0	-2.402	1	0	-2.341	1	0	5.217	1	24.3	0	0	0	0	0	6.8
ENST00000384304	75	snoRNA	Ensembl	-2.398	1	0	-2.414	1	0	-2.494	1	0	-2.4	1	0	-2.342	1	0	-2.463	1	0	0	0	0	0	0.7	0
ENST00000517107	102	snRNA	Ensembl	-2.398	1	0	-2.416	1	0	-2.503	1	0	-2.402	1	0	-2.341	1	0	4.141	1	11.4	0	0	0	0	0	6.8
hsa-piR-28623	28	piRNA	piRNABank	-2.398	1	0	-2.416	1	0	-2.503	1	0	-2.402	1	0	-2.341	1	0	2.177	1	2.9	0	0	0	0	0	6.8
hsa-piR-31433	30	piRNA	piRNABank	-2.398	1	0	-2.416	1	0	-2.503	1	0	-2.402	1	0	-2.341	1	0	-2.466	1	0	0	0	0	0	0	6.8
hsa-mir-6133	108	miRNA_primary_transcript	miRBase	-2.398	1	0	-2.416	1	0	-2.503	1	0	-2.402	1	0	-2.341	1	0	-2.466	1	0	0	0	0	0	0	6.8
hsa-miR-193b-5p	22	miRNA	miRBase	-2.398	1	0	-2.416	1	0	-2.503	1	0	-2.402	1	0	-2.341	1	0	1.234	1	1.4	0	0	0	0	0	6.8
hsa-mir-548av	62	miRNA_primary_transcript	miRBase	-2.398	1	0	-2.416	1	0	0.345	1	0.9	-2.402	1	0	-2.341	1	0	-2.466	1	0	0	0	0	0	0	6.8
hsa-piR-10490	29	piRNA	piRNABank	-2.396	1	0	-2.409	1	0	-2.485	1	0	-2.395	1	0	-2.339	1	0	1.25	1	1.4	1.8	0	0.6	1	0	0
hsa-miR-22-3p	22	miRNA	miRBase	-2.395	1	1.8	-1.103	1	5.3	-0.885	1	11.3	-1.386	1	3.7	-7.06	1	0	2.615	1	107.2	28.7	7.2	2.8	1	5.9	48.4
hsa-piR-21777	27	piRNA	piRNABank	-2.394	1	0	-2.409	1	0	-2.489	1	0	-2.396	1	0	-2.338	1	0	-2.458	1	0	0	0	0	0	1.3	3.4
hsa-mir-6822	61	miRNA_primary_transcript	miRBase	-2.394	1	0	1.158	1	0.9	0.371	1	0.9	-2.393	1	0	-2.336	1	0	-2.455	1	0	0	0	1.1	0	0.7	1.1
hsa-piR-14385	32	piRNA	piRNABank	-2.393	1	0	-2.409	1	0	2.515	1	4.4	-2.396	1	0	-2.337	1	0	-2.462	1	0	0	0	0	1	0	3.4
ENST00000390868	162	snRNA	Ensembl	-2.385	1	0	-2.397	1	0	-2.467	1	0	-2.382	1	0	-2.327	1	0	-2.442	1	0	0.9	0	0	0	2	0
ENST00000616504	116	misc_RNA	Ensembl	-2.385	1	0	-2.397	1	0	-2.467	1	0	-2.382	1	0	-2.327	1	0	-2.442	1	0	0.9	0	0	0	2	0
hsa-piR-18211	27	piRNA	piRNABank	-2.385	1	0	-2.397	1	0	-2.467	1	0	-2.382	1	0	-2.327	1	0	-2.442	1	0	0.9	0	0	0	2	0
hsa-mir-944	88	miRNA_primary_transcript	miRBase	-2.385	1	0	-2.397	1	0	-2.467	1	0	-2.382	1	0	-2.327	1	0	-2.442	1	0	0.9	0	0	0	2	0
hsa-mir-5004	107	miRNA_primary_transcript	miRBase	-2.385	1	0	-2.397	1	0	-2.467	1	0	-2.382	1	0	-2.327	1	0	-2.442	1	0	0.9	0	0	0	2	0
hsa-miR-588	21	miRNA	miRBase	-2.385	1	0	-2.397	1	0	0.387	1	0.9	2.79	1	2.5	1.559	1	0.3	-2.442	1	0	0.9	0	0	0	2	0
hsa-piR-12639	28	piRNA	piRNABank	-2.379	1	0	-2.391	1	0	-2.461	1	0	-2.376	1	0	-2.321	1	0	-2.435	1	0	0	0.8	0	0	2	0
hsa-piR-27694	29	piRNA	piRNABank	-2.378	1	0	-2.39	1	0	-2.46	1	0	-2.375	1	0	-2.321	1	0	-2.435	1	0	0	0	2.8	0	0	0
hsa-piR-32976	27	piRNA	piRNABank	-2.378	1	0	-2.39	1	0	-2.46	1	0	-2.375	1	0	-2.321	1	0	-2.435	1	0	0	0	2.8	0	0	0
hsa-miR-4640-5p	23	miRNA	miRBase	-2.378	1	0	-2.39	1	0	-2.46	1	0	-2.375	1	0	-2.321	1	0	-2.435	1	0	0	0	2.8	0	0	0
ENST00000638126	106	snRNA	Ensembl	-2.378	1	0	1.175	1	0.9	-2.46	1	0	-2.375	1	0	3.491	1	1.3	2.199	1	2.9	0	0	2.8	0	0	0
ENST00000364079	82	snoRNA	Ensembl	-2.378	1	0	-2.39	1	0	-2.46	1	0	-2.375	1	0	1.566	1	0.3	1.272	1	1.4	0	0	2.8	0	0	0
hsa-piR-2791	30	piRNA	piRNABank	-2.377	1	0	-2.39	1	0	-2.465	1	0	-2.376	1	0	-2.32	1	0	-2.437	1	0	2.7	0	0.6	0	0	0
hsa-piR-30449	27	piRNA	piRNABank	-2.377	1	0	-2.39	1	0	0.389	1	0.9	-2.376	1	0	-2.32	1	0	1.27	1	1.4	2.7	0	0.6	0	0	0
hsa-piR-28557	29	piRNA	piRNABank	-2.368	1	0	-2.382	1	0	-2.46	1	0	-2.369	1	0	-2.312	1	0	1.276	1	1.4	2.7	0	0	0	0	0
hsa-piR-160	26	piRNA	piRNABank	-2.368	1	0	-2.382	1	0	0.394	1	0.9	-2.369	1	0	-2.312	1	0	-2.431	1	0	2.7	0	0	0	0	0
hsa-miR-6089	24	miRNA	miRBase	-2.368	1	0	-2.382	1	0	0.394	1	0.9	-2.369	1	0	-2.312	1	0	-2.431	1	0	2.7	0	0	0	0	0
ENST00000384792	133	snoRNA	Ensembl	-2.364	1	0	-2.378	1	0	0.401	1	0.9	-2.364	1	0	-2.307	1	0	1.282	1	1.4	0.9	0	0	1	0.7	0
hsa-let-7i	84	miRNA_primary_transcript	miRBase	-2.363	1	0	-2.377	1	0	-2.453	1	0	-2.363	1	0	-2.306	1	0	-2.425	1	0	1.8	0.8	0	0	0	0
ENST00000619783	161	misc_RNA	Ensembl	-2.361	1	0	-2.375	1	0	-2.451	1	0	-2.361	1	0	-2.304	1	0	-2.423	1	0	0	0	0	1.9	0.7	1.1
hsa-piR-3735	28	piRNA	piRNABank	-2.361	1	0	-2.375	1	0	-2.45	1	0	-2.361	1	0	-2.304	1	0	-2.422	1	0	0	0	1.7	0	0	0
ENST00000364578	129	snoRNA	Ensembl	-2.36	1	0	-2.371	1	0	-2.439	1	0	-2.356	1	0	-2.302	1	0	-2.415	1	0	0	0	0	0	2.6	0
ENST00000384209	138	snRNA	Ensembl	-2.36	1	0	-2.371	1	0	-2.439	1	0	-2.356	1	0	-2.302	1	0	-2.415	1	0	0	0	0	0	2.6	0
ENST00000391042	103	snRNA	Ensembl	-2.36	1	0	-2.371	1	0	-2.439	1	0	-2.356	1	0	-2.302	1	0	-2.415	1	0	0	0	0	0	2.6	0
ENST00000610505	104	misc_RNA	Ensembl	-2.36	1	0	4.053	1	7.1	-2.439	1	0	-2.356	1	0	-2.302	1	0	2.215	1	2.9	0	0	0	0	2.6	0
ENST00000611686	104	misc_RNA	Ensembl	-2.36	1	0	4.053	1	7.1	-2.439	1	0	-2.356	1	0	-2.302	1	0	2.215	1	2.9	0	0	0	0	2.6	0
ENST00000613108	104	misc_RNA	Ensembl	-2.36	1	0	4.053	1	7.1	-2.439	1	0	-2.356	1	0	-2.302	1	0	2.215	1	2.9	0	0	0	0	2.6	0
ENST00000615058	104	misc_RNA	Ensembl	-2.36	1	0	4.053	1	7.1	-2.439	1	0	-2.356	1	0	-2.302	1	0	2.215	1	2.9	0	0	0	0	2.6	0
ENST00000615205	104	misc_RNA	Ensembl	-2.36	1	0	4.053	1	7.1	-2.439	1	0	-2.356	1	0	-2.302	1	0	2.215	1	2.9	0	0	0	0	2.6	0
ENST00000617350	104	misc_RNA	Ensembl	-2.36	1	0	4.053	1	7.1	-2.439	1	0	-2.356	1	0	-2.302	1	0	2.215	1	2.9	0	0	0	0	2.6	0
ENST00000645166	103	snRNA	Ensembl	-2.36	1	0	-2.371	1	0	-2.439	1	0	-2.356	1	0	-2.302	1	0	-2.415	1	0	0	0	0	0	2.6	0
hsa-piR-13357	29	piRNA	piRNABank	-2.36	1	0	-2.371	1	0	-2.439	1	0	-2.356	1	0	-2.302	1	0	-2.415	1	0	0	0	0	0	2.6	0
hsa-piR-13651	26	piRNA	piRNABank	-2.36	1	0	-2.371	1	0	-2.439	1	0	-2.356	1	0	-2.302	1	0	-2.415	1	0	0	0	0	0	2.6	0
hsa-piR-1585	30	piRNA	piRNABank	-2.36	1	0	-2.371	1	0	-2.439	1	0	-2.356	1	0	-2.302	1	0	-2.415	1	0	0	0	0	0	2.6	0
hsa-piR-18590	28	piRNA	piRNABank	-2.36	1	0	-2.371	1	0	-2.439	1	0	-2.356	1	0	-2.302	1	0	-2.415	1	0	0	0	0	0	2.6	0
hsa-piR-24836	26	piRNA	piRNABank	-2.36	1	0	-2.371	1	0	-2.439	1	0	-2.356	1	0	-2.302	1	0	-2.415	1	0	0	0	0	0	2.6	0
hsa-piR-26029	31	piRNA	piRNABank	-2.36	1	0	-2.372	1	0	-2.445	1	0	-2.358	1	0	3.102	1	1	-2.418	1	0	0	2.4	0.6	0	0	0
hsa-piR-9980	27	piRNA	piRNABank	-2.36	1	0	-2.371	1	0	-2.439	1	0	-2.356	1	0	-2.302	1	0	-2.415	1	0	0	0	0	0	2.6	0
hsa-miR-3148	22	miRNA	miRBase	-2.36	1	0	-2.371	1	0	-2.439	1	0	-2.356	1	0	-2.302	1	0	-2.415	1	0	0	0	0	0	2.6	0
hsa-miR-1298-3p	21	miRNA	miRBase	-2.36	1	0	-2.371	1	0	-2.439	1	0	-2.356	1	0	-2.302	1	0	-2.415	1	0	0	0	0	0	2.6	0
hsa-piR-22860	29	piRNA	piRNABank	-2.36	1	0	-2.371	1	0	-2.439	1	0	-2.356	1	0	1.584	1	0.3	-2.415	1	0	0	0	0	0	2.6	0
hsa-piR-7740	29	piRNA	piRNABank	-2.36	1	0	-2.371	1	0	-2.439	1	0	-2.356	1	0	1.584	1	0.3	-2.415	1	0	0	0	0	0	2.6	0
hsa-miR-4668-3p	23	miRNA	miRBase	-2.36	1	0	-2.371	1	0	-2.439	1	0	1.857	1	1.2	-2.302	1	0	-2.415	1	0	0	0	0	0	2.6	0
ENST00000516614	102	snRNA	Ensembl	-2.36	1	0	-2.371	1	0	-2.439	1	0	0.932	1	0.6	4.466	1	2.6	-2.415	1	0	0	0	0	0	2.6	0
hsa-piR-20151	29	piRNA	piRNABank	-2.36	1	0	-2.371	1	0	0.415	1	0.9	-2.356	1	0	-2.302	1	0	-2.415	1	0	0	0	0	0	2.6	0
hsa-piR-20878	30	piRNA	piRNABank	-2.36	1	0	-2.372	1	0	0.409	1	0.9	-2.358	1	0	-2.303	1	0	-2.418	1	0	0	2.4	0.6	0	0	0
hsa-piR-30565	26	piRNA	piRNABank	-2.36	1	0	-2.372	1	0	0.409	1	0.9	-2.358	1	0	-2.303	1	0	-2.418	1	0	0	2.4	0.6	0	0	0
hsa-mir-1227	88	miRNA_primary_transcript	miRBase	-2.36	1	0	-2.371	1	0	-2.439	1	0	0.932	1	0.6	-2.302	1	0	-2.415	1	0	0	0	0	0	2.6	0
hsa-mir-1247	136	miRNA_primary_transcript	miRBase	-2.36	1	0	-2.371	1	0	-2.439	1	0	0.932	1	0.6	4.787	1	3.3	-2.415	1	0	0	0	0	0	2.6	0
hsa-mir-6513	64	miRNA_primary_transcript	miRBase	-2.36	1	0	-2.371	1	0	-2.439	1	0	0.932	1	0.6	-2.302	1	0	-2.415	1	0	0	0	0	0	2.6	0
hsa-piR-19377	29	piRNA	piRNABank	-2.36	1	0	-2.371	1	0	1.84	1	2.6	-2.356	1	0	-2.302	1	0	1.292	1	1.4	0	0	0	0	2.6	0
hsa-piR-3731	26	piRNA	piRNABank	-2.36	1	0	3.081	1	3.5	-2.439	1	0	0.932	1	0.6	-2.302	1	0	1.292	1	1.4	0	0	0	0	2.6	0
hsa-mir-6795	68	miRNA_primary_transcript	miRBase	-2.36	1	0	-2.371	1	0	0.415	1	0.9	0.932	1	0.6	-2.302	1	0	-2.415	1	0	0	0	0	0	2.6	0
hsa-piR-15803	29	piRNA	piRNABank	-2.359	1	0	-2.374	1	0	-2.455	1	0	-2.361	1	0	3.5	1	1.3	-2.424	1	0	0	0.8	0.6	0	0	3.4
ENST00000459473	70	snoRNA	Ensembl	-2.358	1	0	-2.372	1	0	-2.447	1	0	-2.358	1	0	-2.302	1	0	1.288	1	1.4	0	0.8	0	1	0.7	0
hsa-piR-2499	30	piRNA	piRNABank	-2.356	1	0	-2.372	1	0	-2.456	1	0	-2.359	1	0	-2.3	1	0	-2.424	1	0	0	0	0	1	0	4.5
hsa-piR-28996	29	piRNA	piRNABank	-2.354	1	0	-2.368	1	0	-2.445	1	0	-2.354	1	0	1.588	1	0.3	-2.416	1	0	0	1.6	0	1	0	1.1
hsa-piR-18015	30	piRNA	piRNABank	-2.353	1	0	-2.368	1	0	-2.446	1	0	-2.354	1	0	2.54	1	0.7	-2.416	1	0	0	0	1.1	0	0	0
hsa-piR-15835	27	piRNA	piRNABank	-2.352	1	0	2.702	1	2.7	-2.44	1	0	0.937	1	0.6	5.584	1	5.5	1.295	1	1.4	0	2.4	0	0	0	0
hsa-piR-18025	29	piRNA	piRNABank	-2.352	1	0	-2.365	1	0	-2.44	1	0	-2.351	1	0	-2.295	1	0	-2.412	1	0	0	2.4	0	0	0	0
hsa-piR-21184	26	piRNA	piRNABank	-2.346	1	0	-2.36	1	0	-2.438	1	0	-2.347	1	0	-2.29	1	0	-2.409	1	0	2.7	0	0	0	0	1.1
hsa-piR-33110	35	piRNA	piRNABank	-2.346	1	0	-2.36	1	0	-2.438	1	0	-2.347	1	0	-2.29	1	0	-2.409	1	0	2.7	0	0	0	0	1.1
hsa-piR-14725	28	piRNA	piRNABank	-2.346	1	0	-2.36	1	0	-2.438	1	0	0.942	1	0.6	-2.29	1	0	-2.409	1	0	2.7	0	0	0	0	1.1
hsa-miR-4524b-3p	20	miRNA	miRBase	-2.346	1	0	-2.359	1	0	-2.433	1	0	0.943	1	0.6	-2.289	1	0	-2.405	1	0	0	0	2.2	0	0	1.1
ENST00000516685	103	snRNA	Ensembl	-2.345	1	0	-2.361	1	0	-2.441	1	0	-2.347	1	0	-2.29	1	0	-2.411	1	0	0	0	0.6	0	0	0
hsa-piR-14624	30	piRNA	piRNABank	-2.345	1	0	-2.361	1	0	-2.441	1	0	-2.347	1	0	-2.29	1	0	2.24	1	2.9	0	0	0.6	0	0	0
hsa-piR-5133	29	piRNA	piRNABank	-2.344	1	0	-2.358	1	0	-2.433	1	0	3.147	1	3.1	-2.288	1	0	-2.405	1	0	1.8	0	0	0	0.7	0
hsa-piR-23053	27	piRNA	piRNABank	-2.344	1	6.3	-0.176	1	33.6	-0.856	1	38.4	3.268	1	313	-8.777	1	0	-1.238	1	24.3	70.8	2.4	14.5	94.2	97.7	40.5
hsa-piR-22995	29	piRNA	piRNABank	-2.341	1	0	-2.355	1	0	-2.431	1	0	-2.341	1	0	-2.285	1	0	-2.403	1	0	0.9	0	0	1	0.7	1.1
ENST00000516212	107	misc_RNA	Ensembl	-2.34	1	0	-2.355	1	0	-2.432	1	0	-2.341	1	0	-2.284	1	0	-2.403	1	0	1.8	0.8	0	0	0	1.1
hsa-piR-32174	26	piRNA	piRNABank	-2.34	1	0	-2.352	1	0	-2.426	1	0	-2.338	1	0	-2.283	1	0	-2.399	1	0	0	0	0	1	1.3	0
hsa-piR-414	29	piRNA	piRNABank	-2.338	1	0	1.222	1	0.9	-2.437	1	0	-2.341	1	0	-2.283	1	0	-2.405	1	0	0	0	0	0	0	0
hsa-piR-1044	31	piRNA	piRNABank	-2.338	1	21.6	-0.632	1	83	0.324	1	296	0.358	1	141.1	-6.651	1	0.3	3.666	1	2477.3	429.1	0	67.3	49.5	318.5	158.7
hsa-piR-21913	30	piRNA	piRNABank	-2.337	1	0	6.667	1	42.4	-2.437	1	0	0.944	1	0.6	4.335	1	2.3	-2.405	1	0	0.9	0	0	0	0	4.5
hsa-piR-20372	30	piRNA	piRNABank	-2.337	1	0	-2.354	1	0	-2.437	1	0	0.944	1	0.6	-2.282	1	0	1.297	1	1.4	0.9	0	0	0	0	4.5
hsa-piR-7348	26	piRNA	piRNABank	-2.336	1	0	-2.349	1	0	-2.422	1	0	-2.335	1	0	-2.279	1	0	-2.395	1	0	0	0	1.1	1.9	0	0
hsa-piR-3486	30	piRNA	piRNABank	-2.334	1	0	2.702	1	2.7	-2.431	1	0	-2.336	1	0	-2.278	1	0	-2.4	1	0	0	0	0	0	0.7	3.4
hsa-piR-9783	29	piRNA	piRNABank	-2.333	1	0	1.22	1	0.9	-2.419	1	0	-2.332	1	0	-2.276	1	0	-2.392	1	0	0	1.6	0	0	0.7	0
hsa-piR-3725	26	piRNA	piRNABank	-2.329	1	0	-2.342	1	0	-2.418	1	0	-2.329	1	0	-2.272	1	0	-2.39	1	0	0	2.4	0	0	0	1.1
hsa-piR-687	29	piRNA	piRNABank	-2.328	1	0	1.223	1	0.9	-2.418	1	0	-2.328	1	0	-2.272	1	0	-2.389	1	0	0	0	0.6	1.9	0	0
hsa-piR-15417	30	piRNA	piRNABank	-2.324	1	0	-2.339	1	0	0.422	1	0.9	-2.326	1	0	-2.268	1	0	-2.389	1	0	0	0	0.6	0	0	1.1
hsa-mir-146b	73	miRNA_primary_transcript	miRBase	-2.324	1	0	-2.339	1	0	-2.42	1	0	0.95	1	0.6	-2.268	1	0	4.217	1	11.4	0	0	0.6	0	0	1.1
hsa-mir-6864	70	miRNA_primary_transcript	miRBase	-2.322	1	0.9	-6.128	1	0	-6.221	1	0	-6.111	1	0	-2.155	1	0.3	-6.186	1	0	0	47.3	0	0	0	0
hsa-piR-23378	27	piRNA	piRNABank	-2.321	1	0	-2.336	1	0	-2.414	1	0	0.966	1	0.6	4.704	1	2.9	-2.384	1	0	0	0	0	1.9	0	0
hsa-mir-496	102	miRNA_primary_transcript	miRBase	-2.321	1	0	2.171	1	1.8	-2.401	1	0	0.971	1	0.6	-2.263	1	0	-2.376	1	0	0	0.8	0.6	0	1.3	0
hsa-piR-26675	26	piRNA	piRNABank	-2.321	1	0	1.23	1	0.9	-2.411	1	0	0.967	1	0.6	-2.265	1	0	1.324	1	1.4	1.8	0	0	0	0.7	1.1
Homo_sapiens_tRNA-Leu-AAG-4-1	82	tRNA	GtRNAdb	-2.319	1	17.1	0.869	1	183.7	-2.107	1	42.8	-0.779	1	50.1	-10.182	1	0	-0.954	1	78.6	129	4.8	18.9	31.4	459.1	198.1
hsa-piR-15809	30	piRNA	piRNABank	-2.318	1	9.9	-1.398	1	22.1	-9.58	1	0	-0.872	1	27.2	-9.397	1	0	-2.769	1	12.9	8.1	0	2.8	45.7	267.7	220.7
ENST00000364886	113	misc_RNA	Ensembl	-2.317	1	0	-2.333	1	0	-2.417	1	0	-2.32	1	0	-2.262	1	0	-2.384	1	0	0	0	0	0	0	1.1
hsa-piR-12954	30	piRNA	piRNABank	-2.313	1	7.2	-3.958	1	2.7	-2.298	1	15.7	-3.045	1	4.3	-8.937	1	0	-9.084	1	0	0	109.8	9.5	18.1	16.3	419.9
hsa-piR-22525	30	piRNA	piRNABank	-2.312	1	0	-2.329	1	0	-2.41	1	0	-2.315	1	0	-2.257	1	0	-2.379	1	0	0	0	0	0	0.7	4.5
hsa-piR-11135	28	piRNA	piRNABank	-2.309	1	0	-2.323	1	0	-2.397	1	0	-2.309	1	0	-2.253	1	0	-2.369	1	0	0	1.6	0	0	0.7	1.1
ENST00000516029	96	snoRNA	Ensembl	-2.309	1	0	-2.321	1	0	1.357	1	1.7	-2.307	1	0	-2.252	1	0	-2.367	1	0	0	0.8	1.1	1	0	0
hsa-piR-25306	28	piRNA	piRNABank	-2.308	1	0	-2.322	1	0	-2.397	1	0	-2.308	1	0	2.585	1	0.7	-2.369	1	0	0.9	0	0.6	1	0	0
hsa-mir-4442	67	miRNA_primary_transcript	miRBase	-2.302	1	0	-2.315	1	0	-2.39	1	0	-2.301	1	0	-2.246	1	0	-2.362	1	0	0	0.8	0.6	1	0	0
ENST00000384662	132	snoRNA	Ensembl	-2.301	1	0	-2.316	1	0	0.46	1	0.9	-2.302	1	0	-2.245	1	0	-2.364	1	0	0.9	0	0	1	0	0
hsa-piR-21222	29	piRNA	piRNABank	-2.3	1	0	-2.311	1	0	-2.378	1	0	0.992	1	0.6	-2.243	1	0	-2.354	1	0	0	0	0.6	0	2	0
hsa-mir-5189	114	miRNA_primary_transcript	miRBase	-2.3	1	0	2.758	1	2.7	-2.378	1	0	0.992	1	0.6	-2.243	1	0	-2.354	1	0	0	0	0.6	0	2	0
hsa-piR-32030	26	piRNA	piRNABank	-2.298	1	0	-2.313	1	0	0.462	1	0.9	-2.3	1	0	2.594	1	0.7	-2.362	1	0	0	0	0	1.9	0	1.1
hsa-piR-24985	26	piRNA	piRNABank	-2.295	1	0	2.18	1	1.8	1.345	1	1.7	-2.299	1	0	1.637	1	0.3	-2.363	1	0	0	0	0	0	0	2.3
hsa-piR-17713	30	piRNA	piRNABank	-2.294	1	0	-2.307	1	0	-2.38	1	0	-2.293	1	0	-2.238	1	0	-2.353	1	0	1.8	0	1.1	0	0	0
ENST00000390981	114	snoRNA	Ensembl	-2.294	1	0	-2.307	1	0	1.371	1	1.7	-2.293	1	0	-2.238	1	0	-2.353	1	0	1.8	0	1.1	0	0	0
hsa-piR-28269	28	piRNA	piRNABank	-2.293	1	91.7	-0.813	1	301.2	-0.444	1	714.1	0.268	1	545	-12.576	1	0	-1.893	1	215.9	0	190.8	258.7	450.2	718.3	5883.4
hsa-piR-31350	31	piRNA	piRNABank	-2.293	1	0	-2.304	1	0	-2.375	1	0	2.481	1	1.9	-2.236	1	0	2.304	1	2.9	0	0	0	0	2	0
hsa-miR-558	19	miRNA	miRBase	-2.293	1	0	-2.304	1	0	-2.375	1	0	-2.29	1	0	-2.236	1	0	-2.349	1	0	0	0	0	0	2	0
hsa-piR-23452	30	piRNA	piRNABank	-2.293	1	0	-2.304	1	0	-2.375	1	0	-2.29	1	0	-2.236	1	0	1.358	1	1.4	0	0	0	0	2	0
hsa-miR-767-5p	23	miRNA	miRBase	-2.282	1	0	1.27	1	0.9	-2.368	1	0	-2.281	1	0	-2.226	1	0	-2.341	1	0	0	0	0.6	1	0.7	0
hsa-piR-16918	31	piRNA	piRNABank	-2.281	1	0	-2.293	1	0	-2.364	1	0	-2.279	1	0	-2.225	1	0	-2.338	1	0	0	1.6	1.1	0	0	0
hsa-piR-18155	26	piRNA	piRNABank	-2.281	1	0	-2.296	1	0	-2.374	1	0	-2.282	1	0	-2.225	1	0	-2.344	1	0	1.8	0	0	0	0	0
hsa-piR-19546	30	piRNA	piRNABank	-2.281	1	0	-2.298	1	0	-2.382	1	0	-2.285	1	0	-2.227	1	0	-2.35	1	0	0	0	0	0	0	3.4
hsa-piR-23685	28	piRNA	piRNABank	-2.281	1	0	-2.293	1	0	-2.364	1	0	-2.279	1	0	-2.225	1	0	-2.338	1	0	0	1.6	1.1	0	0	0
hsa-piR-28689	29	piRNA	piRNABank	-2.281	1	0	-2.293	1	0	-2.364	1	0	-2.279	1	0	-2.225	1	0	-2.338	1	0	0	1.6	1.1	0	0	0
hsa-miR-4672	21	miRNA	miRBase	-2.281	1	0	2.763	1	2.7	1.364	1	1.7	-2.285	1	0	-2.227	1	0	-2.35	1	0	0	0	0	0	0	3.4
hsa-piR-16451	27	piRNA	piRNABank	-2.276	1	0	-2.291	1	0	-2.371	1	0	-2.278	1	0	-2.221	1	0	-2.34	1	0	0	0	0	1.9	0	2.3
hsa-piR-3079	28	piRNA	piRNABank	-2.276	1	0	-2.291	1	0	-2.371	1	0	-2.278	1	0	4.168	1	2	-2.34	1	0	0	0	0	1.9	0	2.3
hsa-piR-22061	28	piRNA	piRNABank	-2.275	1	0	-2.288	1	0	-2.361	1	0	-2.274	1	0	2.618	1	0.7	-2.334	1	0	0	1.6	0.6	0	0	0
hsa-piR-31187	26	piRNA	piRNABank	-2.275	1	0	-2.288	1	0	-2.361	1	0	-2.274	1	0	-2.219	1	0	-2.334	1	0	0	1.6	0.6	0	0	0
hsa-piR-33028	31	piRNA	piRNABank	-2.275	1	0	-2.289	1	0	1.382	1	1.7	-2.276	1	0	-2.219	1	0	-2.337	1	0	0.9	0.8	0	0	0	0
NR_000022	92	snoRNA	RefSeq	-2.275	1	0	-2.289	1	0	0.488	1	0.9	-2.276	1	0	-2.219	1	0	-2.337	1	0	0.9	0.8	0	0	0	0
Homo_sapiens_tRNA-Leu-TAA-4-1	83	tRNA	GtRNAdb	-2.275	1	43.2	0.173	1	277.4	-1.991	1	113.5	0.046	1	217.2	-3.359	1	6.5	-2.632	1	60	1317.6	12	42.3	124.7	132.2	1471.4
hsa-piR-15572	30	piRNA	piRNABank	-2.273	1	16.2	2.039	1	379.8	-0.546	1	116.1	1.143	1	174.5	-3.261	1	2.6	-3.281	1	14.3	26.9	11.2	20.6	130.4	440.9	61.9
hsa-piR-16681	29	piRNA	piRNABank	-2.272	1	0	-2.287	1	0	-2.365	1	0	-2.274	1	0	1.669	1	0.3	-2.335	1	0	0	0.8	0	1	0	1.1
hsa-piR-11475	32	piRNA	piRNABank	-2.268	1	0	-2.281	1	0	-2.352	1	0	-2.267	1	0	-2.212	1	0	-2.326	1	0	0	0	0	0	2	1.1
hsa-piR-20222	29	piRNA	piRNABank	-2.268	1	0	-2.281	1	0	-2.352	1	0	-2.267	1	0	-2.212	1	0	-2.326	1	0	0	0	0	0	2	1.1
hsa-piR-27804	28	piRNA	piRNABank	-2.268	1	0	2.222	1	1.8	-2.352	1	0	-2.267	1	0	-2.212	1	0	-2.326	1	0	0	0	0	0	2	1.1
hsa-piR-27430	30	piRNA	piRNABank	-2.268	1	0	-2.281	1	0	-2.352	1	0	-2.267	1	0	-2.212	1	0	1.381	1	1.4	0	0	0	0	2	1.1
hsa-miR-552-3p	21	miRNA	miRBase	-2.268	1	0	-2.283	1	0	1.391	1	1.7	4.577	1	8	2.624	1	0.7	-2.33	1	0	0	1.6	0	0	0	0
hsa-mir-1236	102	miRNA_primary_transcript	miRBase	-2.26	1	0	-2.271	1	0	-2.34	1	0	-2.257	1	0	4.184	1	2	-2.315	1	0	0	0.8	1.1	0	0.7	0
hsa-miR-1266-5p	23	miRNA	miRBase	-2.26	1	0	2.231	1	1.8	0.514	1	0.9	-2.257	1	0	1.683	1	0.3	-2.315	1	0	0	0.8	1.1	0	0.7	0
hsa-mir-8065	100	miRNA_primary_transcript	miRBase	-2.258	1	0	-2.275	1	0	-2.359	1	0	1.022	1	0.6	1.679	1	0.3	-2.326	1	0	0	0	0	0	0	4.5
hsa-mir-7974	79	miRNA_primary_transcript	miRBase	-2.254	1	0	-2.268	1	0	-2.344	1	0	-2.255	1	0	-2.199	1	0	-2.316	1	0	0.9	0	0	0	0.7	0
hsa-piR-8311	30	piRNA	piRNABank	-2.254	1	0	-2.268	1	0	1.956	1	2.6	1.034	1	0.6	1.687	1	0.3	-2.316	1	0	0.9	0	0	0	0.7	0
hsa-piR-33058	36	piRNA	piRNABank	-2.252	1	0	-2.267	1	0	0.51	1	0.9	-2.253	1	0	-2.197	1	0	1.381	1	1.4	0.9	0.8	0	0	0	1.1
ENST00000613590	89	misc_RNA	Ensembl	-2.248	1	0	-2.261	1	0	-2.336	1	0	-2.248	1	0	-2.192	1	0	-2.308	1	0	0	0.8	0	0	0.7	0
ENST00000517097	143	scaRNA	Ensembl	-2.248	1	0	-2.261	1	0	-2.336	1	0	-2.248	1	0	-2.192	1	0	1.399	1	1.4	0	0.8	0	0	0.7	0
hsa-mir-1291	87	miRNA_primary_transcript	miRBase	-2.248	1	0	-2.261	1	0	1.417	1	1.7	-2.248	1	0	-2.192	1	0	1.399	1	1.4	0	0.8	0	0	0.7	0
Homo_sapiens_tRNA-Ile-AAT-6-1	74	tRNA	GtRNAdb	-2.247	1	108.8	-0.457	1	442.6	-1.108	1	517.7	-4.425	1	24.1	-2.375	1	31.9	-0.161	1	823.4	1147.4	263.7	345.4	592.1	1079.1	3420.1
Homo_sapiens_tRNA-Arg-CCT-4-1	73	tRNA	GtRNAdb	-2.243	1	2.7	-0.94	1	8	0.31	1	34.9	-0.234	1	11.1	-7.475	1	0	1.019	1	47.2	32.2	10.4	17.2	13.3	15	48.4
hsa-piR-3202	26	piRNA	piRNABank	-2.241	1	9.9	-2.785	1	8	-0.575	1	68.1	-1.445	1	17.3	2.494	1	85	-9.467	1	0	0.9	173.9	33.4	28.6	14.3	425.5
ENST00000364139	104	snoRNA	Ensembl	-2.238	1	0	-2.249	1	0	-2.316	1	0	-2.234	1	0	-2.181	1	0	-2.292	1	0	0	0	1.1	0	1.3	0
hsa-mir-3909	119	miRNA_primary_transcript	miRBase	-2.238	1	0	-2.249	1	0	-2.316	1	0	-2.234	1	0	-2.181	1	0	-2.292	1	0	0	0	1.1	0	1.3	0
hsa-mir-3926-2	63	miRNA_primary_transcript	miRBase	-2.238	1	0	-2.249	1	0	-2.316	1	0	-2.234	1	0	-2.181	1	0	-2.292	1	0	0	0	1.1	0	1.3	0
hsa-mir-5588	63	miRNA_primary_transcript	miRBase	-2.238	1	0	-2.249	1	0	-2.316	1	0	-2.234	1	0	-2.181	1	0	-2.292	1	0	0	0	1.1	0	1.3	0
ENST00000365161	70	snoRNA	Ensembl	-2.236	1	0	-2.251	1	0	2.362	1	3.5	-2.238	1	0	-2.181	1	0	3.899	1	8.6	1.8	0	0	0	0	2.3
hsa-piR-18231	29	piRNA	piRNABank	-2.236	1	0	2.247	1	1.8	-2.33	1	0	-2.238	1	0	-2.181	1	0	-2.3	1	0	1.8	0	0	0	0	2.3
hsa-piR-21821	30	piRNA	piRNABank	-2.236	1	0	-2.251	1	0	-2.33	1	0	1.971	1	1.2	-2.181	1	0	-2.3	1	0	1.8	0	0	0	0	2.3
hsa-piR-1856	31	piRNA	piRNABank	-2.229	1	0	-2.244	1	0	-2.321	1	0	-2.23	1	0	-2.174	1	0	-2.291	1	0	0	0	0	1	0.7	2.3
hsa-piR-31046	29	piRNA	piRNABank	-2.229	1	0	-2.244	1	0	2.677	1	4.4	-2.231	1	0	-2.174	1	0	-2.292	1	0	0.9	0.8	0	0	0	2.3
hsa-piR-10746	29	piRNA	piRNABank	-2.229	1	0	-2.244	1	0	0.533	1	0.9	-2.23	1	0	-2.174	1	0	-2.291	1	0	0	0	0	1	0.7	2.3
hsa-piR-10823	30	piRNA	piRNABank	-2.228	1	0	-2.24	1	0	-2.31	1	0	-2.226	1	0	-2.172	1	0	-2.284	1	0	0	0	1.7	1	0	0
hsa-mir-1538	61	miRNA_primary_transcript	miRBase	-2.228	1	0	-2.24	1	0	-2.31	1	0	-2.226	1	0	-2.172	1	0	-2.284	1	0	0	0	1.7	1	0	0
hsa-miR-6880-3p	21	miRNA	miRBase	-2.228	1	0	-2.24	1	0	-2.31	1	0	-2.226	1	0	-2.172	1	0	-2.284	1	0	0	0	1.7	1	0	0
hsa-piR-22991	29	piRNA	piRNABank	-2.217	1	0	-2.231	1	0	2.698	1	4.4	-2.218	1	0	-2.162	1	0	-2.278	1	0	0	0	0.6	1	0	0
hsa-piR-3972	30	piRNA	piRNABank	-2.217	1	0	-2.231	1	0	-2.307	1	0	2.552	1	1.9	-2.162	1	0	-2.278	1	0	0	0	0.6	1	0	0
hsa-piR-21841	30	piRNA	piRNABank	-2.217	1	0	-2.231	1	0	1.442	1	1.7	-2.218	1	0	-2.162	1	0	-2.278	1	0	0	0	0.6	1	0	0
ENST00000408612	74	snoRNA	Ensembl	-2.217	1	0	-2.231	1	0	0.547	1	0.9	-2.218	1	0	1.724	1	0.3	-2.278	1	0	0	0	0.6	1	0	0
hsa-piR-3211	29	piRNA	piRNABank	-2.212	1	0	-2.227	1	0	-2.306	1	0	2.555	1	1.9	-2.158	1	0	-2.276	1	0	0	0	0	1	0	0
hsa-mir-8082	81	miRNA_primary_transcript	miRBase	-2.212	1	0	-2.227	1	0	0.548	1	0.9	-2.214	1	0	-2.158	1	0	-2.276	1	0	0	0	0	1	0	0
ENST00000363339	93	misc_RNA	Ensembl	-2.209	1	0	-2.227	1	0	-2.312	1	0	-2.214	1	0	-2.155	1	0	-2.276	1	0	0	0	0	0	0	5.6
ENST00000516650	95	snoRNA	Ensembl	-2.209	1	0	-2.227	1	0	-2.312	1	0	-2.214	1	0	-2.155	1	0	-2.276	1	0	0	0	0	0	0	5.6
hsa-piR-28749	29	piRNA	piRNABank	-2.209	1	0	-2.227	1	0	-2.312	1	0	-2.214	1	0	-2.155	1	0	-2.276	1	0	0	0	0	0	0	5.6
hsa-piR-3613	27	piRNA	piRNABank	-2.209	1	0	-2.227	1	0	-2.312	1	0	-2.214	1	0	3.969	1	1.6	2.366	1	2.9	0	0	0	0	0	5.6
hsa-piR-441	29	piRNA	piRNABank	-2.209	1	0	-2.227	1	0	-2.312	1	0	-2.214	1	0	-2.155	1	0	-2.276	1	0	0	0	0	0	0	5.6
hsa-mir-4639	69	miRNA_primary_transcript	miRBase	-2.209	1	0	-2.227	1	0	-2.312	1	0	-2.214	1	0	-2.155	1	0	-2.276	1	0	0	0	0	0	0	5.6
NR_132972	105	snoRNA	RefSeq	-2.209	1	0	-2.227	1	0	-2.312	1	0	-2.214	1	0	-2.155	1	0	-2.276	1	0	0	0	0	0	0	5.6
hsa-piR-16397	30	piRNA	piRNABank	-2.209	1	0	-2.227	1	0	-2.312	1	0	1.992	1	1.2	-2.155	1	0	2.933	1	4.3	0	0	0	0	0	5.6
hsa-mir-1265	86	miRNA_primary_transcript	miRBase	-2.209	1	0	1.331	1	0.9	-2.312	1	0	3.527	1	3.7	3.244	1	1	-2.276	1	0	0	0	0	0	0	5.6
hsa-mir-320e	73	miRNA_primary_transcript	miRBase	-2.209	1	0	-2.227	1	0	-2.312	1	0	1.068	1	0.6	-2.155	1	0	1.423	1	1.4	0	0	0	0	0	5.6
hsa-piR-28032	26	piRNA	piRNABank	-2.209	1	0	-2.227	1	0	0.536	1	0.9	1.068	1	0.6	-2.155	1	0	-2.276	1	0	0	0	0	0	0	5.6
NR_132967	166	snoRNA	RefSeq	-2.207	1	0	-2.22	1	0	-2.291	1	0	-2.206	1	0	-2.152	1	0	-2.264	1	0	0	0	0.6	0	1.3	1.1
hsa-piR-21959	28	piRNA	piRNABank	-2.205	1	0	-2.217	1	0	-2.287	1	0	-2.203	1	0	-2.15	1	0	-2.261	1	0	0.9	0	1.7	0	0	0
hsa-piR-31685	29	piRNA	piRNABank	-2.2	1	0	-2.213	1	0	2.02	1	2.6	-2.2	1	0	3.26	1	1	-2.259	1	0	0.9	0	1.1	0	0	0
hsa-piR-3622	29	piRNA	piRNABank	-2.198	1	0	-2.209	1	0	-2.278	1	0	-2.195	1	0	3.986	1	1.6	-2.253	1	0	0	0.8	1.7	0	0	0
hsa-mir-4452	71	miRNA_primary_transcript	miRBase	-2.198	1	0	-2.212	1	0	-2.285	1	0	-2.198	1	0	-2.143	1	0	-2.258	1	0	0	0	1.1	1	0	1.1
hsa-miR-190b	22	miRNA	miRBase	-2.193	1	0	1.36	1	0.9	1.473	1	1.7	-2.192	1	0	3.99	1	1.6	-2.251	1	0	0	0.8	1.1	0	0	0
hsa-piR-5033	30	piRNA	piRNABank	-2.191	1	0	-2.206	1	0	-2.285	1	0	-2.193	1	0	-2.137	1	0	-2.255	1	0	0.9	0	0	0	0	0
hsa-miR-320b	22	miRNA	miRBase	-2.191	1	0	-2.206	1	0	-2.285	1	0	-2.193	1	0	-2.137	1	0	-2.255	1	0	0.9	0	0	0	0	0
ENST00000362915	134	snoRNA	Ensembl	-2.191	1	0	-2.206	1	0	0.569	1	0.9	-2.193	1	0	-2.137	1	0	1.448	1	1.4	0.9	0	0	0	0	0
hsa-mir-5691	68	miRNA_primary_transcript	miRBase	-2.191	1	9	-9.222	1	0	0.733	1	148.4	3.4	1	439.3	-0.487	1	9.4	-5.575	1	1.4	33.1	13.6	81.2	75.2	145.2	6.8
hsa-piR-32857	27	piRNA	piRNABank	-2.189	1	0	-2.205	1	0	-2.284	1	0	-2.192	1	0	-2.135	1	0	3.675	1	7.1	0	0	0	1	0	1.1
hsa-piR-21029	31	piRNA	piRNABank	-2.188	1	0	-2.202	1	0	-2.277	1	0	-2.189	1	0	-2.134	1	0	-2.249	1	0	0	0.8	0.6	0	0	0
hsa-mir-183	110	miRNA_primary_transcript	miRBase	-2.188	1	0	-2.202	1	0	0.577	1	0.9	-2.189	1	0	-2.134	1	0	1.458	1	1.4	0	0.8	0.6	0	0	0
ENST00000363700	112	snRNA	Ensembl	-2.187	1	0	3.841	1	5.3	-2.273	1	0	-2.186	1	0	-2.132	1	0	-2.246	1	0	0	0	0	2.9	0	0
ENST00000384608	107	snRNA	Ensembl	-2.187	1	0	-2.2	1	0	-2.273	1	0	-2.186	1	0	-2.132	1	0	-2.246	1	0	0	0	0	2.9	0	0
ENST00000516088	109	snRNA	Ensembl	-2.187	1	0	-2.2	1	0	-2.273	1	0	-2.186	1	0	-2.132	1	0	-2.246	1	0	0	0	0	2.9	0	0
ENST00000516797	99	snRNA	Ensembl	-2.187	1	0	-2.2	1	0	-2.273	1	0	-2.186	1	0	-2.132	1	0	-2.246	1	0	0	0	0	2.9	0	0
ENST00000606526	91	snoRNA	Ensembl	-2.187	1	0	-2.2	1	0	-2.273	1	0	-2.186	1	0	4.471	1	2.3	-2.246	1	0	0	0	0	2.9	0	0
ENST00000614234	87	misc_RNA	Ensembl	-2.187	1	0	-2.2	1	0	-2.273	1	0	-2.186	1	0	-2.132	1	0	2.402	1	2.9	0	0	0	2.9	0	0
hsa-piR-10696	29	piRNA	piRNABank	-2.187	1	0	-2.2	1	0	-2.273	1	0	-2.186	1	0	-2.132	1	0	2.402	1	2.9	0	0	0	2.9	0	0
hsa-piR-12749	29	piRNA	piRNABank	-2.187	1	0	-2.2	1	0	-2.273	1	0	-2.186	1	0	2.705	1	0.7	-2.246	1	0	0	0	0	2.9	0	0
hsa-piR-16499	27	piRNA	piRNABank	-2.187	1	0	-2.2	1	0	-2.273	1	0	-2.186	1	0	-2.132	1	0	-2.246	1	0	0	0	0	2.9	0	0
hsa-piR-1900	29	piRNA	piRNABank	-2.187	1	0	-2.2	1	0	-2.273	1	0	-2.186	1	0	-2.132	1	0	-2.246	1	0	0	0	0	2.9	0	0
hsa-piR-21031	28	piRNA	piRNABank	-2.187	1	0	-2.2	1	0	-2.273	1	0	-2.186	1	0	-2.132	1	0	-2.246	1	0	0	0	0	2.9	0	0
hsa-piR-213	28	piRNA	piRNABank	-2.187	1	0	-2.2	1	0	-2.273	1	0	-2.186	1	0	-2.132	1	0	-2.246	1	0	0	0	0	2.9	0	0
hsa-piR-2233	27	piRNA	piRNABank	-2.187	1	0	-2.2	1	0	-2.273	1	0	-2.186	1	0	-2.132	1	0	-2.246	1	0	0	0	0	2.9	0	0
hsa-piR-22852	31	piRNA	piRNABank	-2.187	1	0	-2.2	1	0	-2.273	1	0	-2.186	1	0	-2.132	1	0	-2.246	1	0	0	0	0	2.9	0	0
hsa-piR-26498	26	piRNA	piRNABank	-2.187	1	0	-2.2	1	0	-2.273	1	0	2.984	1	2.5	-2.132	1	0	-2.246	1	0	0	0	0	2.9	0	0
hsa-piR-28766	29	piRNA	piRNABank	-2.187	1	0	-2.2	1	0	-2.273	1	0	-2.186	1	0	-2.132	1	0	2.402	1	2.9	0	0	0	2.9	0	0
hsa-piR-29301	30	piRNA	piRNABank	-2.187	1	0	-2.2	1	0	-2.273	1	0	-2.186	1	0	-2.132	1	0	-2.246	1	0	0	0	0	2.9	0	0
hsa-piR-29402	28	piRNA	piRNABank	-2.187	1	0	-2.2	1	0	-2.273	1	0	-2.186	1	0	-2.132	1	0	-2.246	1	0	0	0	0	2.9	0	0
hsa-piR-30609	29	piRNA	piRNABank	-2.187	1	0	-2.2	1	0	-2.273	1	0	-2.186	1	0	2.705	1	0.7	-2.246	1	0	0	0	0	2.9	0	0
hsa-piR-32321	27	piRNA	piRNABank	-2.187	1	0	-2.2	1	0	-2.273	1	0	-2.186	1	0	-2.132	1	0	2.402	1	2.9	0	0	0	2.9	0	0
hsa-piR-4456	29	piRNA	piRNABank	-2.187	1	0	-2.2	1	0	-2.273	1	0	-2.186	1	0	4.256	1	2	-2.246	1	0	0	0	0	2.9	0	0
ENST00000516137	106	snRNA	Ensembl	-2.187	1	0	-2.2	1	0	-2.273	1	0	1.102	1	0.6	-2.132	1	0	2.968	1	4.3	0	0	0	2.9	0	0
hsa-piR-22464	29	piRNA	piRNABank	-2.187	1	0	-2.2	1	0	-2.273	1	0	1.102	1	0.6	-2.132	1	0	-2.246	1	0	0	0	0	2.9	0	0
hsa-piR-32483	28	piRNA	piRNABank	-2.187	1	0	-2.2	1	0	-2.273	1	0	1.102	1	0.6	-2.132	1	0	-2.246	1	0	0	0	0	2.9	0	0
hsa-miR-624-5p	22	miRNA	miRBase	-2.187	1	0	-2.2	1	0	0.581	1	0.9	-2.186	1	0	-2.132	1	0	1.461	1	1.4	0	0	0	2.9	0	0
ENST00000387400	73	Mt_tRNA	Ensembl	-2.185	1	3.6	1.53	1	56.5	-2.021	1	8.7	-1.74	1	4.9	-7.823	1	0	-2.753	1	4.3	33.1	0.8	2.2	7.6	92.5	0
hsa-piR-2743	31	piRNA	piRNABank	-2.184	1	0	-2.199	1	0	-2.277	1	0	-2.186	1	0	2.707	1	0.7	-2.247	1	0	0	0.8	0	0	0	0
hsa-piR-4897	26	piRNA	piRNABank	-2.184	1	0	1.366	1	0.9	-2.277	1	0	-2.186	1	0	-2.13	1	0	-2.247	1	0	0	0.8	0	0	0	0
ENST00000365532	101	misc_RNA	Ensembl	-2.179	1	0	4.717	1	9.7	-2.267	1	0	-2.179	1	0	-2.124	1	0	-2.239	1	0	0	0	0	0	1.3	2.3
hsa-piR-27890	30	piRNA	piRNABank	-2.179	1	0	-2.192	1	0	-2.267	1	0	-2.179	1	0	-2.124	1	0	3.699	1	7.1	0	0	0	0	1.3	2.3
hsa-piR-23897	26	piRNA	piRNABank	-2.179	1	0.9	0.06	1	5.3	0.279	1	11.3	-1.755	1	1.2	-0.087	1	1.3	-6.043	1	0	0	27.3	3.9	6.7	2.6	0
hsa-mir-1290	78	miRNA_primary_transcript	miRBase	-2.17	1	0	-2.185	1	0	-2.262	1	0	-2.172	1	0	-2.116	1	0	3.701	1	7.1	0	0	0.6	1	0	2.3
hsa-piR-8007	29	piRNA	piRNABank	-2.17	1	0	4.724	1	9.7	1.48	1	1.7	-2.172	1	0	4.006	1	1.6	1.464	1	1.4	0	0	0.6	1	0	2.3
hsa-piR-18912	30	piRNA	piRNABank	-2.169	1	0	-2.181	1	0	-2.252	1	0	-2.168	1	0	2.722	1	0.7	-2.226	1	0	0	0	1.1	0	0.7	0
hsa-piR-30964	26	piRNA	piRNABank	-2.169	1	0	-2.181	1	0	-2.252	1	0	-2.168	1	0	1.772	1	0.3	-2.226	1	0	0	0	1.1	0	0.7	0
ENST00000384583	137	snoRNA	Ensembl	-2.168	1	0	-2.184	1	0	-2.263	1	0	-2.171	1	0	3.29	1	1	-2.232	1	0	0.9	0	0	0	0	1.1
ENST00000516202	82	snoRNA	Ensembl	-2.168	1	0	1.381	1	0.9	-2.263	1	0	-2.171	1	0	-2.114	1	0	-2.232	1	0	0.9	0	0	0	0	1.1
hsa-mir-3658	56	miRNA_primary_transcript	miRBase	-2.168	1	0	-2.184	1	0	0.591	1	0.9	-2.171	1	0	-2.114	1	0	-2.232	1	0	0.9	0	0	0	0	1.1
hsa-piR-13296	29	piRNA	piRNABank	-2.164	1	0	-2.178	1	0	-2.251	1	0	-2.164	1	0	-2.11	1	0	-2.223	1	0	0.9	0	0	1.9	0	0
hsa-piR-1461	29	piRNA	piRNABank	-2.164	1	0	-2.178	1	0	-2.251	1	0	-2.164	1	0	-2.11	1	0	-2.223	1	0	0.9	0	0	1.9	0	0
hsa-piR-570	27	piRNA	piRNABank	-2.164	1	0	-2.178	1	0	-2.251	1	0	-2.164	1	0	-2.11	1	0	-2.223	1	0	0.9	0	0	1.9	0	0
hsa-piR-27783	29	piRNA	piRNABank	-2.164	1	0	-2.178	1	0	-2.251	1	0	1.124	1	0.6	-2.11	1	0	-2.223	1	0	0.9	0	0	1.9	0	0
hsa-piR-3370	26	piRNA	piRNABank	-2.164	1	0	-2.178	1	0	-2.251	1	0	-2.164	1	0	-2.11	1	0	1.484	1	1.4	0.9	0	0	1.9	0	0
hsa-mir-9-3	90	miRNA_primary_transcript	miRBase	-2.164	1	0	-2.178	1	0	-2.251	1	0	1.124	1	0.6	-2.11	1	0	1.484	1	1.4	0.9	0	0	1.9	0	0
hsa-piR-16385	26	piRNA	piRNABank	-2.162	1	0	2.889	1	2.7	-2.253	1	0	-2.163	1	0	-2.108	1	0	-2.224	1	0	0	0	0	0	0.7	0
hsa-piR-33090	36	piRNA	piRNABank	-2.161	1	0	-2.176	1	0	0.599	1	0.9	-2.163	1	0	-2.107	1	0	-2.224	1	0	0	0.8	0	0	0	1.1
hsa-piR-10723	26	piRNA	piRNABank	-2.157	1	0	-2.169	1	0	-2.241	1	0	-2.156	1	0	-2.102	1	0	-2.215	1	0	0	0.8	0	1.9	0	0
hsa-piR-12797	29	piRNA	piRNABank	-2.157	1	0	-2.169	1	0	-2.241	1	0	-2.156	1	0	-2.102	1	0	2.438	1	2.9	0	0.8	0	1.9	0	0
hsa-piR-3057	26	piRNA	piRNABank	-2.157	1	0	-2.169	1	0	-2.241	1	0	-2.156	1	0	4.286	1	2	-2.215	1	0	0	0.8	0	1.9	0	0
hsa-piR-33012	29	piRNA	piRNABank	-2.157	1	6.3	-2.224	1	7.1	-2.416	1	11.3	-2.508	1	4.9	-8.59	1	0	0.412	1	67.2	0	56.9	1.1	4.8	6.5	31.5
hsa-mir-5581	60	miRNA_primary_transcript	miRBase	-2.154	1	0.9	-2.395	1	0.9	-2.304	1	1.7	-0.199	1	3.7	-1.036	1	0.7	-1.369	1	2.9	0	1.6	0	0	0	104.7
hsa-piR-7104	26	piRNA	piRNABank	-2.149	1	0	-2.163	1	0	-2.24	1	0	-2.15	1	0	-2.095	1	0	-2.211	1	0	0.9	0	0.6	0	0	2.3
hsa-miR-210-3p	22	miRNA	miRBase	-2.149	1	0	-2.163	1	0	-2.24	1	0	-2.15	1	0	-2.095	1	0	-2.211	1	0	0.9	0	0.6	0	0	2.3
hsa-piR-21167	28	piRNA	piRNABank	-2.146	1	5.4	-2.661	1	4.4	-4.243	1	2.6	0.23	1	28.5	-8.359	1	0	-2.569	1	7.1	197.1	0.8	2.2	1	33.2	45
hsa-mir-5100	119	miRNA_primary_transcript	miRBase	-2.145	1	0	-2.161	1	0	-2.241	1	0	-2.148	1	0	2.745	1	0.7	-2.21	1	0	0.9	0	0	0	0	2.3
hsa-mir-8057	69	miRNA_primary_transcript	miRBase	-2.145	1	0	1.408	1	0.9	-2.228	1	0	1.145	1	0.6	-2.09	1	0	1.506	1	1.4	0	0	1.1	0	0.7	1.1
hsa-piR-26130	31	piRNA	piRNABank	-2.142	1	0	-2.155	1	0	-2.227	1	0	-2.141	1	0	-2.087	1	0	-2.2	1	0	1.8	0	0	1	0	0
hsa-piR-26295	30	piRNA	piRNABank	-2.142	1	0	-2.155	1	0	-2.227	1	0	2.071	1	1.2	1.799	1	0.3	-2.2	1	0	1.8	0	0	1	0	0
hsa-piR-15356	26	piRNA	piRNABank	-2.138	1	0	-2.153	1	0	-2.23	1	0	3.025	1	2.5	-2.084	1	0	-2.201	1	0	0	0	0	0	0.7	1.1
hsa-mir-199a-1	71	miRNA_primary_transcript	miRBase	-2.134	1	0	-2.146	1	0	-2.218	1	0	-2.133	1	0	-2.079	1	0	-2.191	1	0	0.9	0.8	0	1	0	0
hsa-mir-138-1	99	miRNA_primary_transcript	miRBase	-2.134	1	0	-2.146	1	0	-2.218	1	0	1.156	1	0.6	-2.079	1	0	1.516	1	1.4	0.9	0.8	0	1	0	0
hsa-piR-18812	30	piRNA	piRNABank	-2.132	1	0	-2.145	1	0	-2.215	1	0	-2.131	1	0	-2.078	1	0	1.518	1	1.4	0	0	0	1.9	0.7	0
hsa-mir-492	116	miRNA_primary_transcript	miRBase	-2.132	1	0	-2.145	1	0	2.793	1	4.4	1.157	1	0.6	-2.078	1	0	-2.189	1	0	0	0	0	1.9	0.7	0
hsa-piR-26869	29	piRNA	piRNABank	-2.125	1	0	-2.138	1	0	-2.208	1	0	-2.124	1	0	1.815	1	0.3	-2.182	1	0	0	1.6	0	1	0	0
hsa-piR-31074	31	piRNA	piRNABank	-2.122	1	0	-2.139	1	0	-2.219	1	0	-2.126	1	0	-2.069	1	0	-2.188	1	0	0.9	0	0	0	0	3.4
hsa-piR-4732	31	piRNA	piRNABank	-2.122	1	0	3.324	1	3.5	-2.219	1	0	-2.126	1	0	-2.069	1	0	1.51	1	1.4	0.9	0	0	0	0	3.4
NR_002560	68	snoRNA	RefSeq	-2.122	1	0	-2.139	1	0	1.524	1	1.7	-2.126	1	0	-2.069	1	0	3.022	1	4.3	0.9	0	0	0	0	3.4
hsa-piR-8302	26	piRNA	piRNABank	-2.119	1	0	3.652	1	4.4	3.461	1	7	5.342	1	12.4	-2.064	1	0	3.037	1	4.3	2.7	0	0	0	0	0
ENST00000365447	164	snRNA	Ensembl	-2.119	1	0	-2.132	1	0	-2.204	1	0	-2.118	1	0	-2.064	1	0	-2.177	1	0	2.7	0	0	0	0	0
ENST00000516336	65	snRNA	Ensembl	-2.119	1	0	-2.132	1	0	-2.204	1	0	-2.118	1	0	-2.064	1	0	-2.177	1	0	2.7	0	0	0	0	0
ENST00000612104	118	rRNA	Ensembl	-2.119	1	0	-2.132	1	0	-2.204	1	0	-2.118	1	0	-2.064	1	0	-2.177	1	0	2.7	0	0	0	0	0
hsa-piR-10096	31	piRNA	piRNABank	-2.119	1	0	-2.132	1	0	2.093	1	2.6	-2.118	1	0	-2.064	1	0	-2.177	1	0	2.7	0	0	0	0	0
hsa-piR-10389	32	piRNA	piRNABank	-2.119	1	0	-2.132	1	0	-2.204	1	0	-2.118	1	0	-2.064	1	0	-2.177	1	0	2.7	0	0	0	0	0
hsa-piR-10667	28	piRNA	piRNABank	-2.119	1	0	-2.132	1	0	-2.204	1	0	-2.118	1	0	-2.064	1	0	-2.177	1	0	2.7	0	0	0	0	0
hsa-piR-14631	28	piRNA	piRNABank	-2.119	1	0	-2.132	1	0	-2.204	1	0	-2.118	1	0	-2.064	1	0	2.471	1	2.9	2.7	0	0	0	0	0
hsa-piR-16288	26	piRNA	piRNABank	-2.119	1	0	-2.132	1	0	-2.204	1	0	-2.118	1	0	-2.064	1	0	2.471	1	2.9	2.7	0	0	0	0	0
hsa-piR-17372	30	piRNA	piRNABank	-2.119	1	0	-2.132	1	0	-2.204	1	0	-2.118	1	0	-2.064	1	0	-2.177	1	0	2.7	0	0	0	0	0
hsa-piR-24412	30	piRNA	piRNABank	-2.119	1	0	-2.132	1	0	2.093	1	2.6	-2.118	1	0	-2.064	1	0	2.471	1	2.9	2.7	0	0	0	0	0
hsa-piR-29182	28	piRNA	piRNABank	-2.119	1	0	4.128	1	6.2	3.273	1	6.1	-2.118	1	0	-2.064	1	0	-2.177	1	0	2.7	0	0	0	0	0
hsa-piR-30981	29	piRNA	piRNABank	-2.119	1	0	-2.132	1	0	-2.204	1	0	-2.118	1	0	-2.064	1	0	-2.177	1	0	2.7	0	0	0	0	0
hsa-piR-32107	30	piRNA	piRNABank	-2.119	1	0	-2.132	1	0	-2.204	1	0	-2.118	1	0	-2.064	1	0	-2.177	1	0	2.7	0	0	0	0	0
hsa-piR-32910	27	piRNA	piRNABank	-2.119	1	0	-2.132	1	0	-2.204	1	0	-2.118	1	0	-2.064	1	0	-2.177	1	0	2.7	0	0	0	0	0
hsa-piR-3543	29	piRNA	piRNABank	-2.119	1	0	-2.132	1	0	-2.204	1	0	-2.118	1	0	-2.064	1	0	-2.177	1	0	2.7	0	0	0	0	0
hsa-piR-3594	27	piRNA	piRNABank	-2.119	1	0	-2.132	1	0	-2.204	1	0	-2.118	1	0	-2.064	1	0	-2.177	1	0	2.7	0	0	0	0	0
hsa-piR-5758	29	piRNA	piRNABank	-2.119	1	0	-2.132	1	0	-2.204	1	0	-2.118	1	0	-2.064	1	0	-2.177	1	0	2.7	0	0	0	0	0
hsa-piR-7000	29	piRNA	piRNABank	-2.119	1	0	-2.132	1	0	-2.204	1	0	-2.118	1	0	-2.064	1	0	-2.177	1	0	2.7	0	0	0	0	0
hsa-mir-6811	58	miRNA_primary_transcript	miRBase	-2.119	1	0	-2.132	1	0	-2.204	1	0	-2.118	1	0	-2.064	1	0	-2.177	1	0	2.7	0	0	0	0	0
hsa-miR-3195	17	miRNA	miRBase	-2.119	1	0	-2.132	1	0	-2.204	1	0	-2.118	1	0	-2.064	1	0	2.471	1	2.9	2.7	0	0	0	0	0
hsa-miR-6743-5p	22	miRNA	miRBase	-2.119	1	0	-2.132	1	0	-2.204	1	0	-2.118	1	0	-2.064	1	0	-2.177	1	0	2.7	0	0	0	0	0
NR_002576	133	snoRNA	RefSeq	-2.119	1	0	-2.132	1	0	-2.204	1	0	-2.118	1	0	-2.064	1	0	-2.177	1	0	2.7	0	0	0	0	0
hsa-piR-12091	28	piRNA	piRNABank	-2.119	1	0	-2.132	1	0	1.547	1	1.7	4.031	1	4.9	-2.064	1	0	-2.177	1	0	2.7	0	0	0	0	0
hsa-piR-14689	31	piRNA	piRNABank	-2.119	1	0	-2.132	1	0	1.547	1	1.7	-2.118	1	0	-2.064	1	0	-2.177	1	0	2.7	0	0	0	0	0
hsa-piR-9137	27	piRNA	piRNABank	-2.119	1	0	1.433	1	0.9	2.093	1	2.6	-2.118	1	0	-2.064	1	0	-2.177	1	0	2.7	0	0	0	0	0
hsa-mir-6855	67	miRNA_primary_transcript	miRBase	-2.119	1	0	-2.132	1	0	1.547	1	1.7	-2.118	1	0	-2.064	1	0	-2.177	1	0	2.7	0	0	0	0	0
hsa-mir-8085	65	miRNA_primary_transcript	miRBase	-2.119	1	0	-2.132	1	0	-2.204	1	0	1.17	1	0.6	-2.064	1	0	-2.177	1	0	2.7	0	0	0	0	0
hsa-miR-1303	22	miRNA	miRBase	-2.119	1	0	-2.132	1	0	1.547	1	1.7	-2.118	1	0	-2.064	1	0	-2.177	1	0	2.7	0	0	0	0	0
hsa-mir-6512	77	miRNA_primary_transcript	miRBase	-2.119	1	0	-2.132	1	0	0.65	1	0.9	-2.118	1	0	-2.064	1	0	-2.177	1	0	2.7	0	0	0	0	0
hsa-miR-3691-3p	22	miRNA	miRBase	-2.119	1	0	-2.132	1	0	0.65	1	0.9	-2.118	1	0	-2.064	1	0	-2.177	1	0	2.7	0	0	0	0	0
hsa-piR-8360	26	piRNA	piRNABank	-2.119	1	0	1.433	1	0.9	0.65	1	0.9	1.17	1	0.6	-2.064	1	0	-2.177	1	0	2.7	0	0	0	0	0
hsa-piR-10161	27	piRNA	piRNABank	-2.115	1	0	-2.13	1	0	-2.208	1	0	-2.117	1	0	-2.061	1	0	-2.178	1	0	0	0	0	0	0.7	2.3
hsa-miR-6744-5p	19	miRNA	miRBase	-2.115	1	0	-2.131	1	0	-2.211	1	0	-2.118	1	0	-2.062	1	0	-2.18	1	0	0	0.8	0	0	0	3.4
hsa-piR-12118	31	piRNA	piRNABank	-2.11	1	0	-2.123	1	0	3.286	1	6.1	4.733	1	8	-2.056	1	0	-2.168	1	0	1.8	0.8	0	0	0	0
hsa-piR-6712	30	piRNA	piRNABank	-2.109	1	0	-2.121	1	0	-2.191	1	0	-2.107	1	0	1.832	1	0.3	-2.165	1	0	0.9	0	0	1	0.7	0
ENST00000364764	76	snoRNA	Ensembl	-2.107	1	0	-2.118	1	0	-2.184	1	0	-2.104	1	0	-2.053	1	0	-2.16	1	0	0	0	2.2	0	0	0
ENST00000384370	135	snoRNA	Ensembl	-2.107	1	0	-2.118	1	0	-2.184	1	0	-2.104	1	0	-2.053	1	0	-2.16	1	0	0	0	2.2	0	0	0
hsa-piR-14425	30	piRNA	piRNABank	-2.107	1	0	-2.118	1	0	-2.184	1	0	-2.104	1	0	-2.053	1	0	-2.16	1	0	0	0	2.2	0	0	0
hsa-piR-18258	30	piRNA	piRNABank	-2.107	1	0	-2.118	1	0	-2.184	1	0	-2.104	1	0	-2.053	1	0	-2.16	1	0	0	0	2.2	0	0	0
hsa-piR-3334	28	piRNA	piRNABank	-2.107	1	0	-2.118	1	0	-2.184	1	0	-2.104	1	0	-2.053	1	0	-2.16	1	0	0	0	2.2	0	0	0
hsa-piR-3957	27	piRNA	piRNABank	-2.107	1	0	-2.118	1	0	-2.184	1	0	-2.104	1	0	4.892	1	2.9	-2.16	1	0	0	0	2.2	0	0	0
hsa-piR-23425	32	piRNA	piRNABank	-2.107	1	0	1.447	1	0.9	3.065	1	5.2	-2.104	1	0	-2.053	1	0	-2.16	1	0	0	0	2.2	0	0	0
hsa-piR-958	27	piRNA	piRNABank	-2.107	1	0	-2.118	1	0	1.566	1	1.7	1.184	1	0.6	-2.053	1	0	-2.16	1	0	0	0	2.2	0	0	0
hsa-piR-12920	27	piRNA	piRNABank	-2.105	1	0	-2.117	1	0	-2.187	1	0	-2.104	1	0	-2.051	1	0	-2.161	1	0	0	0	1.7	0	0	0
ENST00000383972	102	misc_RNA	Ensembl	-2.101	1	0	-2.116	1	0	-2.192	1	0	-2.103	1	0	-2.047	1	0	-2.163	1	0	0	0	0.6	0	0	0
hsa-piR-18968	30	piRNA	piRNABank	-2.101	1	0	-2.114	1	0	-2.184	1	0	-2.1	1	0	-2.047	1	0	-2.158	1	0	0.9	1.6	0	0	0	0
hsa-mir-152	87	miRNA_primary_transcript	miRBase	-2.101	1	0	-2.116	1	0	-2.192	1	0	-2.103	1	0	-2.047	1	0	-2.163	1	0	0	0	0.6	0	0	0
hsa-piR-30596	29	piRNA	piRNABank	-2.101	1	0	-2.116	1	0	0.662	1	0.9	-2.103	1	0	-2.047	1	0	1.544	1	1.4	0	0	0.6	0	0	0
hsa-piR-16362	28	piRNA	piRNABank	-2.1	1	0	-2.112	1	0	-2.18	1	0	-2.098	1	0	-2.046	1	0	-2.155	1	0	0	0.8	0	1	0.7	0
hsa-mir-1281	54	miRNA_primary_transcript	miRBase	-2.1	1	0	2.391	1	1.8	-2.18	1	0	-2.098	1	0	-2.046	1	0	-2.155	1	0	0	0.8	0	1	0.7	0
hsa-piR-15500	30	piRNA	piRNABank	-2.1	1	0	-2.112	1	0	0.674	1	0.9	-2.098	1	0	-2.046	1	0	-2.155	1	0	0	0.8	0	1	0.7	0
hsa-piR-25227	28	piRNA	piRNABank	-2.099	1	0	-2.115	1	0	-2.194	1	0	2.678	1	1.9	-2.046	1	0	-2.163	1	0	0	0	0	0	0	0
hsa-piR-1955	29	piRNA	piRNABank	-2.099	1	0	-2.115	1	0	-2.194	1	0	-2.102	1	0	-2.046	1	0	1.553	1	1.4	0	0	0	0	0	0
hsa-miR-4787-5p	22	miRNA	miRBase	-2.099	1	0	-2.115	1	0	1.565	1	1.7	-2.102	1	0	-2.046	1	0	-2.163	1	0	0	0	0	0	0	0
ENST00000384340	107	snRNA	Ensembl	-2.093	1	0	-2.105	1	0	-2.174	1	0	-2.091	1	0	-2.038	1	0	-2.148	1	0	0	2.4	0	0	0	0
ENST00000628388	96	misc_RNA	Ensembl	-2.093	1	0	-2.105	1	0	-2.174	1	0	-2.091	1	0	-2.038	1	0	-2.148	1	0	0	2.4	0	0	0	0
ENST00000628531	96	misc_RNA	Ensembl	-2.093	1	0	-2.105	1	0	-2.174	1	0	-2.091	1	0	-2.038	1	0	-2.148	1	0	0	2.4	0	0	0	0
hsa-piR-10235	30	piRNA	piRNABank	-2.093	1	0	-2.105	1	0	-2.174	1	0	-2.091	1	0	-2.038	1	0	-2.148	1	0	0	2.4	0	0	0	0
hsa-piR-17346	26	piRNA	piRNABank	-2.093	1	0	-2.105	1	0	-2.174	1	0	-2.091	1	0	-2.038	1	0	-2.148	1	0	0	2.4	0	0	0	0
hsa-piR-18075	28	piRNA	piRNABank	-2.093	1	0	-2.105	1	0	-2.174	1	0	-2.091	1	0	-2.038	1	0	3.061	1	4.3	0	2.4	0	0	0	0
hsa-piR-19284	29	piRNA	piRNABank	-2.093	1	0	-2.105	1	0	-2.174	1	0	-2.091	1	0	-2.038	1	0	-2.148	1	0	0	2.4	0	0	0	0
hsa-piR-22405	27	piRNA	piRNABank	-2.093	1	0	-2.105	1	0	-2.174	1	0	-2.091	1	0	3.773	1	1.3	-2.148	1	0	0	2.4	0	0	0	0
hsa-piR-23120	30	piRNA	piRNABank	-2.093	1	0	-2.105	1	0	-2.174	1	0	-2.091	1	0	-2.038	1	0	-2.148	1	0	0	2.4	0	0	0	0
hsa-piR-25922	30	piRNA	piRNABank	-2.093	1	0	-2.105	1	0	-2.174	1	0	-2.091	1	0	4.916	1	2.9	-2.148	1	0	0	2.4	0	0	0	0
hsa-piR-5499	30	piRNA	piRNABank	-2.093	1	0	-2.105	1	0	-2.174	1	0	-2.091	1	0	-2.038	1	0	-2.148	1	0	0	2.4	0	0	0	0
hsa-piR-7858	27	piRNA	piRNABank	-2.093	1	0	-2.105	1	0	-2.174	1	0	-2.091	1	0	-2.038	1	0	-2.148	1	0	0	2.4	0	0	0	0
hsa-piR-7890	31	piRNA	piRNABank	-2.093	1	0	-2.105	1	0	-2.174	1	0	-2.091	1	0	-2.038	1	0	-2.148	1	0	0	2.4	0	0	0	0
hsa-piR-9069	26	piRNA	piRNABank	-2.093	1	0	-2.105	1	0	-2.174	1	0	-2.091	1	0	-2.038	1	0	-2.148	1	0	0	2.4	0	0	0	0
hsa-piR-9141	29	piRNA	piRNABank	-2.093	1	0	-2.105	1	0	-2.174	1	0	-2.091	1	0	-2.038	1	0	-2.148	1	0	0	2.4	0	0	0	0
hsa-mir-4493	73	miRNA_primary_transcript	miRBase	-2.093	1	0	-2.105	1	0	-2.174	1	0	-2.091	1	0	-2.038	1	0	-2.148	1	0	0	2.4	0	0	0	0
hsa-miR-140-5p	22	miRNA	miRBase	-2.093	1	0	-2.105	1	0	-2.174	1	0	-2.091	1	0	-2.038	1	0	-2.148	1	0	0	2.4	0	0	0	0
ENST00000384448	134	snoRNA	Ensembl	-2.093	1	0	-2.105	1	0	-2.174	1	0	-2.091	1	0	1.848	1	0.3	-2.148	1	0	0	2.4	0	0	0	0
hsa-piR-17949	31	piRNA	piRNABank	-2.093	1	0	-2.105	1	0	-2.174	1	0	-2.091	1	0	-2.038	1	0	1.559	1	1.4	0	2.4	0	0	0	0
hsa-piR-29275	31	piRNA	piRNABank	-2.093	1	0	-2.105	1	0	-2.174	1	0	-2.091	1	0	1.848	1	0.3	-2.148	1	0	0	2.4	0	0	0	0
hsa-piR-31471	31	piRNA	piRNABank	-2.093	1	0	2.398	1	1.8	-2.174	1	0	-2.091	1	0	-2.038	1	0	1.559	1	1.4	0	2.4	0	0	0	0
hsa-piR-7448	26	piRNA	piRNABank	-2.093	1	0	1.461	1	0.9	-2.174	1	0	-2.091	1	0	2.798	1	0.7	2.495	1	2.9	0	2.4	0	0	0	0
hsa-piR-5336	31	piRNA	piRNABank	-2.093	1	0	-2.105	1	0	0.68	1	0.9	-2.091	1	0	-2.038	1	0	-2.148	1	0	0	2.4	0	0	0	0
hsa-piR-21286	28	piRNA	piRNABank	-2.091	1	0	-2.107	1	0	-2.185	1	0	-2.094	1	0	-2.038	1	0	-2.155	1	0	0	0	0	0	0.7	3.4
hsa-piR-30213	29	piRNA	piRNABank	-2.091	1	0	-2.107	1	0	-2.185	1	0	-2.094	1	0	-2.038	1	0	-2.155	1	0	0	0	0	0	0.7	3.4
hsa-piR-14758	29	piRNA	piRNABank	-2.091	1	0	-2.107	1	0	-2.185	1	0	-2.094	1	0	-2.038	1	0	1.546	1	1.4	0	0	0	0	0.7	3.4
ENST00000515994	113	misc_RNA	Ensembl	-2.091	1	0	-2.107	1	0	0.669	1	0.9	-2.094	1	0	-2.038	1	0	-2.155	1	0	0	0	0	0	0.7	3.4
NR_023343	130	snRNA	RefSeq	-2.091	1	0	-2.107	1	0	0.669	1	0.9	-2.094	1	0	-2.038	1	0	-2.155	1	0	0	0	0	0	0.7	3.4
hsa-piR-3301	27	piRNA	piRNABank	-2.085	1	0	-2.097	1	0	-2.166	1	0	-2.083	1	0	-2.031	1	0	-2.14	1	0	1.8	0	0	0	0.7	0
hsa-piR-6398	29	piRNA	piRNABank	-2.085	1	0	-2.097	1	0	-2.166	1	0	-2.083	1	0	-2.031	1	0	-2.14	1	0	1.8	0	0	0	0.7	0
NR_145800	54	snoRNA	RefSeq	-2.085	1	0	-2.097	1	0	-2.166	1	0	-2.083	1	0	-2.031	1	0	-2.14	1	0	1.8	0	0	0	0.7	0
ENST00000408637	95	snRNA	Ensembl	-2.085	1	0	1.469	1	0.9	2.843	1	4.4	-2.083	1	0	-2.031	1	0	-2.14	1	0	1.8	0	0	0	0.7	0
ENST00000613544	171	misc_RNA	Ensembl	-2.085	1	0	-2.097	1	0	-2.166	1	0	1.205	1	0.6	-2.031	1	0	-2.14	1	0	1.8	0	0	0	0.7	0
hsa-piR-22510	27	piRNA	piRNABank	-2.085	1	0	-2.097	1	0	0.688	1	0.9	-2.083	1	0	-2.031	1	0	-2.14	1	0	1.8	0	0	0	0.7	0
hsa-piR-29620	26	piRNA	piRNABank	-2.084	1	0.9	2.873	1	35.3	2.907	1	66.3	-0.386	1	3.1	0.008	1	1.3	-5.949	1	0	9	5.6	6.1	11.4	3.3	9
ENST00000581837	66	miRNA	Ensembl	-2.08	1	0	-2.092	1	0	2.536	1	3.5	-2.079	1	0	-2.026	1	0	-2.137	1	0	0	0	1.7	0	0	1.1
hsa-piR-21816	31	piRNA	piRNABank	-2.08	1	0	-2.092	1	0	-2.163	1	0	-2.079	1	0	-2.026	1	0	-2.137	1	0	0	0	1.7	0	0	1.1
ENST00000384096	131	snoRNA	Ensembl	-2.077	1	0	-2.092	1	0	2.117	1	2.6	-2.079	1	0	-2.024	1	0	-2.14	1	0	0	0	0.6	0	0	1.1
hsa-piR-14975	27	piRNA	piRNABank	-2.076	1	0	-2.092	1	0	-2.172	1	0	-2.08	1	0	-2.023	1	0	-2.141	1	0	0	0	0	0	0	1.1
ENST00000384690	67	snoRNA	Ensembl	-2.076	1	0	-2.092	1	0	-2.172	1	0	-2.08	1	0	1.863	1	0.3	-2.141	1	0	0	0	0	0	0	1.1
hsa-piR-23396	28	piRNA	piRNABank	-2.075	1	0	2.416	1	1.8	-2.155	1	0	-2.074	1	0	-2.021	1	0	-2.13	1	0	0.9	0.8	0	0	0.7	0
hsa-piR-33158	34	piRNA	piRNABank	-2.075	1	0	-2.087	1	0	-2.155	1	0	-2.074	1	0	-2.021	1	0	1.577	1	1.4	0.9	0.8	0	0	0.7	0
hsa-piR-13133	26	piRNA	piRNABank	-2.073	1	0	-2.084	1	0	-2.151	1	0	-2.071	1	0	-2.019	1	0	-2.127	1	0	0	0	0	1	1.3	0
hsa-piR-4580	29	piRNA	piRNABank	-2.073	1	0	-2.084	1	0	-2.151	1	0	-2.071	1	0	-2.019	1	0	-2.127	1	0	0	0	0	1	1.3	0
hsa-mir-3918	93	miRNA_primary_transcript	miRBase	-2.073	1	0	-2.084	1	0	-2.151	1	0	-2.071	1	0	-2.019	1	0	-2.127	1	0	0	0	0	1	1.3	0
hsa-piR-20591	26	piRNA	piRNABank	-2.073	1	0	1.481	1	0.9	-2.151	1	0	-2.071	1	0	-2.019	1	0	-2.127	1	0	0	0	0	1	1.3	0
hsa-piR-2715	26	piRNA	piRNABank	-2.067	1	0	-2.079	1	0	-2.149	1	0	-2.066	1	0	-2.013	1	0	-2.123	1	0	0	0	0.6	1.9	0	0
NR_000015	74	snoRNA	RefSeq	-2.067	1	0	-2.079	1	0	-2.149	1	0	-2.066	1	0	-2.013	1	0	-2.123	1	0	0	0	0.6	1.9	0	0
hsa-piR-13079	30	piRNA	piRNABank	-2.067	1	0	-2.079	1	0	-2.149	1	0	1.222	1	0.6	-2.013	1	0	-2.123	1	0	0	0	0.6	1.9	0	0
hsa-piR-1240	29	piRNA	piRNABank	-2.066	1	0	-2.077	1	0	-2.144	1	0	-2.064	1	0	-2.012	1	0	4.934	1	15.7	0	1.6	0	0	0.7	0
hsa-piR-17167	28	piRNA	piRNABank	-2.066	1	0	-2.08	1	0	-2.153	1	0	-2.067	1	0	-2.013	1	0	-2.125	1	0	0	0	0	1.9	0	0
hsa-piR-6674	28	piRNA	piRNABank	-2.066	1	0	-2.08	1	0	-2.153	1	0	-2.067	1	0	-2.013	1	0	-2.125	1	0	0	0	0	1.9	0	0
hsa-miR-378a-5p	22	miRNA	miRBase	-2.066	1	0	-2.077	1	0	-2.144	1	0	-2.064	1	0	-2.012	1	0	-2.12	1	0	0	1.6	0	0	0.7	0
hsa-mir-3668	75	miRNA_primary_transcript	miRBase	-2.066	1	0	-2.077	1	0	-2.144	1	0	-2.064	1	0	1.874	1	0.3	-2.12	1	0	0	1.6	0	0	0.7	0
ENST00000516168	107	snRNA	Ensembl	-2.066	1	0	-2.077	1	0	0.71	1	0.9	-2.064	1	0	-2.012	1	0	-2.12	1	0	0	1.6	0	0	0.7	0
hsa-piR-21906	30	piRNA	piRNABank	-2.053	1	0	-2.069	1	0	-2.151	1	0	-2.057	1	0	-2.001	1	0	-2.119	1	0	0	0	0	0	0	2.3
ENST00000362927	97	misc_RNA	Ensembl	-2.048	1	0	-2.059	1	0	-2.125	1	0	-2.045	1	0	-1.994	1	0	-2.101	1	0	0.9	0	0	0	1.3	0
hsa-piR-11694	29	piRNA	piRNABank	-2.048	1	0	-2.059	1	0	-2.125	1	0	-2.045	1	0	-1.994	1	0	-2.101	1	0	0.9	0	0	0	1.3	0
hsa-piR-12859	26	piRNA	piRNABank	-2.048	1	0	-2.059	1	0	-2.125	1	0	-2.045	1	0	-1.994	1	0	-2.101	1	0	0.9	0	0	0	1.3	0
hsa-piR-25832	26	piRNA	piRNABank	-2.048	1	0	-2.059	1	0	-2.125	1	0	-2.045	1	0	-1.994	1	0	-2.101	1	0	0.9	0	0	0	1.3	0
hsa-piR-2705	29	piRNA	piRNABank	-2.048	1	0	-2.059	1	0	-2.125	1	0	-2.045	1	0	-1.994	1	0	-2.101	1	0	0.9	0	0	0	1.3	0
hsa-piR-5145	29	piRNA	piRNABank	-2.048	1	0	-2.059	1	0	-2.125	1	0	-2.045	1	0	-1.994	1	0	-2.101	1	0	0.9	0	0	0	1.3	0
hsa-miR-2114-5p	22	miRNA	miRBase	-2.048	1	0	-2.059	1	0	-2.125	1	0	-2.045	1	0	-1.994	1	0	-2.101	1	0	0.9	0	0	0	1.3	0
hsa-mir-6827	59	miRNA_primary_transcript	miRBase	-2.048	1	0	1.506	1	0.9	-2.125	1	0	-2.045	1	0	-1.994	1	0	-2.101	1	0	0.9	0	0	0	1.3	0
[truncated: 9,598 more rows]
