# Supplementary material for: Analysis of Faecal Microbiota and Small ncRNAs in Autism: Detection of miRNAs and piRNAs with Possible Implications in Host–Gut Microbiota Cross-Talk
Source: Nutrients. 2022 Mar 23;14(7):1340. doi: 10.3390/nu14071340 (PMC9000903; doi:10.3390/nu14071340)
Supplement: Supplementary file 1 [file nutrients-14-01340-s001.zip › Suplementary Figures_Accepted/Chiappori_Cupaioli_Supplementary_Table_S4.xlsx]

## Sheet: Siblings sncRNAs
		Couple of siblings #1					Couple of siblings #2
		ASD	Ctrl				ASD	Ctrl
ID	ncRNA Class	Normalized count	Normalized count	log2FC	Fisher_p	FDR	Normalized count	Normalized count	log2FC	Fisher_p	FDR
ENST00000347264	snRNA	14.8414	0.895721	3.063	0.000518701	0.00375532	26.3673	8.81715	1.479	0.00598431	0.0340805
ENST00000352915	misc_RNA	0.873022	0	0.905	1	1
ENST00000362326	snoRNA						0.325522	0	0.407	1	1
ENST00000362333	misc_RNA	0.873022	0	0.905	1	1
ENST00000362375	misc_RNA						0	0.801559	-0.849	1	1
ENST00000362390	snRNA	2.61907	0	1.856	0.249998	0.808068	1.30209	6.41247	-1.687	0.124994	0.452854
ENST00000362393	misc_RNA	0	1.79144	-1.481	0.499999	1	1.30209	4.80935	-1.335	0.218744	0.750305
ENST00000362396	snoRNA	1.74604	0	1.457	0.499999	1
ENST00000362413	snRNA						1.62761	0	1.394	0.499998	1
ENST00000362492	misc_RNA	0	0.895721	-0.923	1	1
ENST00000362493	snoRNA	0	0.895721	-0.923	1	1
ENST00000362496	misc_RNA						0.325522	0	0.407	1	1
ENST00000362528	misc_RNA						0	6.41247	-2.89	0.0312479	0.136907
ENST00000362534	rRNA	0.873022	4.4786	-1.548	0.374997	1
ENST00000362541	snoRNA	0	0.895721	-0.923	1	1
ENST00000362554	misc_RNA	0.873022	1.79144	-0.576	1	1
ENST00000362556	snRNA	0	0.895721	-0.923	1	1
ENST00000362567	snoRNA	0	1.79144	-1.481	0.499999	1	18.2293	8.01559	1.093	0.0755018	0.297125
ENST00000362572	misc_RNA	0	0.895721	-0.923	1	1
ENST00000362582	snoRNA	0.873022	0	0.905	1	1
ENST00000362598	snRNA	0	0.895721	-0.923	1	1
ENST00000362599	snRNA						0.325522	0	0.407	1	1
ENST00000362607	snoRNA	1.74604	3.58288	-0.739	0.687498	1
ENST00000362642	snRNA						0.325522	0	0.407	1	1
ENST00000362681	snRNA						0	0.801559	-0.849	1	1
ENST00000362684	snRNA	1.74604	0	1.457	0.499999	1
ENST00000362695	misc_RNA						0	5.61091	-2.725	0.0312479	0.136907
ENST00000362698	snRNA	55.0004	102.112	-0.881	0.000218262	0.00168595	0	14.4281	-3.947	0.000122021	0.000909206
ENST00000362701	snoRNA						0	0.801559	-0.849	1	1
ENST00000362714	misc_RNA	9.60324	28.6631	-1.484	0.00337661	0.02165	4.55731	5.61091	-0.25	1	1
ENST00000362733	snRNA	27.9367	0	4.855	7e-09	9.2e-08	4.55731	11.2218	-1.137	0.210097	0.739164
ENST00000362760	misc_RNA	0	1.79144	-1.481	0.499999	1
ENST00000362764	snRNA						0.325522	0	0.407	1	1
ENST00000362765	misc_RNA	0	0.895721	-0.923	1	1
ENST00000362773	snRNA	0	0.895721	-0.923	1	1
ENST00000362802	snRNA	1.74604	0	1.457	0.499999	1
ENST00000362803	snoRNA						0.325522	0	0.407	1	1
ENST00000362805	snoRNA	0.873022	0	0.905	1	1
ENST00000362817	snRNA						2.9297	0	1.974	0.249997	0.77499
ENST00000362825	snRNA						5.20836	14.4281	-1.313	0.063557	0.254073
ENST00000362832	snRNA						0	0.801559	-0.849	1	1
ENST00000362862	misc_RNA	0	8.06149	-3.18	0.00781205	0.045549
ENST00000362883	snoRNA	4.36511	0	2.424	0.124998	0.513069
ENST00000362915	snoRNA	0.873022	0.895721	-0.017	1	1
ENST00000362927	misc_RNA	0	0.895721	-0.923	1	1
ENST00000362967	rRNA						0	1.60312	-1.38	0.499998	1
ENST00000363005	misc_RNA	0.873022	0	0.905	1	1	0.325522	0.801559	-0.443	1	1
ENST00000363022	snRNA						0.651045	3.20624	-1.349	0.624997	1
ENST00000363024	snoRNA						8.78911	12.0234	-0.412	0.663609	1
ENST00000363031	misc_RNA	12.2223	0	3.725	0.000488215	0.00354114	26.3673	84.1637	-1.638	2.6e-08	2.87e-07
ENST00000363089	snoRNA	13.0953	0.895721	2.894	0.0018308	0.0122595	0.976567	0.801559	0.134	1	1
ENST00000363091	snoRNA	0	3.58288	-2.196	0.124998	0.513069
ENST00000363120	misc_RNA	20.0795	17.9144	0.156	0.87141	1
ENST00000363141	misc_RNA						2.60418	0	1.85	0.249997	0.77499
ENST00000363164	snRNA						0.325522	0	0.407	1	1
ENST00000363193	snoRNA	0	0.895721	-0.923	1	1
ENST00000363195	misc_RNA						0	0.801559	-0.849	1	1
ENST00000363205	snoRNA	13.9684	0.895721	2.981	0.000976405	0.00674577
ENST00000363220	misc_RNA	0	0.895721	-0.923	1	1
ENST00000363268	misc_RNA	1.74604	0	1.457	0.499999	1
ENST00000363286	snRNA	188.573	85.0935	1.139	0	4e-09	0	64.1247	-6.025	0	0
ENST00000363292	misc_RNA	0.873022	0	0.905	1	1
ENST00000363314	snRNA	0.873022	0	0.905	1	1
ENST00000363334	snRNA	98.6515	0	6.639	0	0	5.8594	117.829	-4.115	0	0
ENST00000363336	snoRNA	0	0.895721	-0.923	1	1
ENST00000363338	misc_RNA	0.873022	0	0.905	1	1
ENST00000363341	misc_RNA						0.325522	0	0.407	1	1
ENST00000363347	snRNA						0.325522	0	0.407	1	1
ENST00000363350	snRNA						0.325522	0	0.407	1	1
ENST00000363371	misc_RNA						0.651045	0	0.723	1	1
ENST00000363389	snoRNA	2.61907	1.79144	0.375	1	1	0.325522	0	0.407	1	1
ENST00000363399	snRNA						0.325522	0	0.407	1	1
ENST00000363417	misc_RNA	0.873022	0	0.905	1	1
ENST00000363421	misc_RNA	5.23813	8.95721	-0.675	0.423943	1	0	0.801559	-0.849	1	1
ENST00000363426	snRNA	3.49209	1.79144	0.686	1	1
ENST00000363428	misc_RNA						0.651045	0	0.723	1	1
ENST00000363434	snRNA						0	0.801559	-0.849	1	1
ENST00000363435	misc_RNA	0	0.895721	-0.923	1	1
ENST00000363444	misc_RNA						0.325522	0	0.407	1	1
ENST00000363450	snoRNA	2.61907	0	1.856	0.249998	0.808068	1.95313	4.80935	-0.976	0.453118	1
ENST00000363474	misc_RNA						0.325522	0	0.407	1	1
ENST00000363480	snRNA	0	0.895721	-0.923	1	1
ENST00000363484	snoRNA						0	0.801559	-0.849	1	1
ENST00000363486	snRNA	0	0.895721	-0.923	1	1
ENST00000363507	snoRNA	0.873022	0	0.905	1	1
ENST00000363524	snoRNA	1.74604	0	1.457	0.499999	1	0	1.60312	-1.38	0.499998	1
ENST00000363549	misc_RNA	0.873022	0.895721	-0.017	1	1	27.0184	6.41247	1.918	0.000323753	0.00228295
ENST00000363557	misc_RNA	0	1.79144	-1.481	0.499999	1	0	0.801559	-0.849	1	1
ENST00000363572	snoRNA	0	0.895721	-0.923	1	1
ENST00000363593	snoRNA	4.36511	0	2.424	0.124998	0.513069	0	5.61091	-2.725	0.0312479	0.136907
ENST00000363626	snoRNA	0	0.895721	-0.923	1	1
ENST00000363638	misc_RNA						0	0.801559	-0.849	1	1
ENST00000363652	snRNA	0	0.895721	-0.923	1	1
ENST00000363664	snoRNA	1.74604	2.68716	-0.425	1	1	0.651045	0	0.723	1	1
ENST00000363674	misc_RNA	1.74604	0	1.457	0.499999	1
ENST00000363680	snRNA						0	0.801559	-0.849	1	1
ENST00000363723	snoRNA	0	1.79144	-1.481	0.499999	1
ENST00000363727	snRNA	0	24.1845	-4.654	1.19e-07	1.284e-06
ENST00000363746	misc_RNA	27.0637	51.0561	-0.891	0.00876639	0.0510376	0	4.00779	-2.324	0.124997	0.452854
ENST00000363750	snoRNA						0.325522	1.60312	-0.974	0.499998	1
ENST00000363776	misc_RNA	5.23813	0	2.641	0.0624987	0.294766	2.60418	0	1.85	0.249997	0.77499
ENST00000363781	misc_RNA						1.30209	8.81715	-2.092	0.0214816	0.103351
ENST00000363810	snoRNA	0	0.895721	-0.923	1	1
ENST00000363836	snoRNA	1.74604	0	1.457	0.499999	1
ENST00000363899	misc_RNA						0	2.40468	-1.768	0.499998	1
ENST00000363904	snRNA						0.325522	0	0.407	1	1
ENST00000363920	snRNA	5.23813	0.895721	1.718	0.218747	0.808068
ENST00000363922	snoRNA	0	1.79144	-1.481	0.499999	1	3.25522	0	2.089	0.249997	0.77499
ENST00000363937	snRNA	11.3493	0.895721	2.704	0.00634706	0.038554
ENST00000363985	misc_RNA	0	1.79144	-1.481	0.499999	1
ENST00000364009	snoRNA	1.74604	0	1.457	0.499999	1
ENST00000364032	snRNA						39.0627	2.40468	3.557	1e-09	1e-08
ENST00000364079	snoRNA						0.325522	0	0.407	1	1
ENST00000364083	misc_RNA	1.74604	0	1.457	0.499999	1
ENST00000364113	snoRNA	2.61907	1.79144	0.375	1	1
ENST00000364121	snoRNA	0	0.895721	-0.923	1	1
ENST00000364128	misc_RNA	0	0.895721	-0.923	1	1
ENST00000364131	snRNA						0.325522	0	0.407	1	1
ENST00000364156	misc_RNA	307.304	929.758	-1.594	0	0	1.30209	46.4904	-4.367	0	0
ENST00000364172	snoRNA						1.62761	0	1.394	0.499998	1
ENST00000364174	snRNA						0.325522	0	0.407	1	1
ENST00000364204	misc_RNA	7.8572	0	3.147	0.00781205	0.045549	0	12.8249	-3.789	0.000244056	0.00173211
ENST00000364227	snRNA	28.8097	0	4.898	4e-09	4.7e-08	7.16149	0	3.029	0.0156235	0.0772014
ENST00000364228	misc_RNA	4.36511	6.27005	-0.438	0.753904	1
ENST00000364232	misc_RNA	0	0.895721	-0.923	1	1
ENST00000364259	snoRNA	0.873022	0	0.905	1	1
ENST00000364281	snoRNA	0.873022	0	0.905	1	1
ENST00000364283	snRNA						4.88284	0.801559	1.707	0.218744	0.750305
ENST00000364294	snRNA						2.60418	8.01559	-1.323	0.226551	0.77499
ENST00000364313	snRNA	0.873022	0	0.905	1	1
ENST00000364314	snRNA	22.6986	0	4.567	2.38e-07	2.5e-06	59.8961	27.253	1.108	0.000523072	0.00357342
ENST00000364338	misc_RNA						0	4.00779	-2.324	0.124997	0.452854
ENST00000364347	misc_RNA	0	0.895721	-0.923	1	1
ENST00000364348	misc_RNA	0.873022	0	0.905	1	1
ENST00000364394	snoRNA	0.873022	0	0.905	1	1
ENST00000364415	rRNA	0.873022	0.895721	-0.017	1	1
ENST00000364418	snRNA	0.873022	0	0.905	1	1
ENST00000364428	snRNA						3.90627	0	2.295	0.124997	0.452854
ENST00000364432	snoRNA	4.36511	0.895721	1.501	0.374997	1	0.651045	0	0.723	1	1
ENST00000364446	snoRNA	0.873022	0.895721	-0.017	1	1
ENST00000364461	snoRNA						10.4167	0	3.513	0.00195273	0.0117954
ENST00000364528	snoRNA	1.74604	0	1.457	0.499999	1
ENST00000364551	misc_RNA	7.8572	0	3.147	0.00781205	0.045549	1.62761	0	1.394	0.499998	1
ENST00000364565	snRNA						0.325522	0	0.407	1	1
ENST00000364566	snRNA	0	0.895721	-0.923	1	1
ENST00000364581	misc_RNA	1.74604	0	1.457	0.499999	1	0.325522	0	0.407	1	1
ENST00000364587	snoRNA	0.873022	0.895721	-0.017	1	1
ENST00000364654	snRNA	2.61907	0	1.856	0.249998	0.808068	0	11.2218	-3.611	0.000976323	0.00639083
ENST00000364672	snoRNA	66.3497	0	6.074	0	0	0.651045	0	0.723	1	1
ENST00000364675	snRNA	0.873022	0	0.905	1	1	3.90627	0	2.295	0.124997	0.452854
ENST00000364684	misc_RNA	0.873022	0	0.905	1	1
ENST00000364722	snoRNA	0	1.79144	-1.481	0.499999	1
ENST00000364729	snoRNA	0	1.79144	-1.481	0.499999	1
ENST00000364749	snoRNA	0	0.895721	-0.923	1	1
ENST00000364752	snRNA						1.30209	4.00779	-1.121	0.374994	1
ENST00000364765	misc_RNA						0.651045	0	0.723	1	1
ENST00000364773	snoRNA	0	13.4358	-3.852	0.000244102	0.00184203
ENST00000364789	snRNA	0	0.895721	-0.923	1	1
ENST00000364790	snoRNA						1.95313	0.801559	0.713	1	1
ENST00000364798	misc_RNA	0.873022	0	0.905	1	1
ENST00000364839	snRNA	1.74604	0	1.457	0.499999	1
ENST00000364855	snRNA	0	0.895721	-0.923	1	1
ENST00000364879	misc_RNA	8.73022	0	3.282	0.00390596	0.0242133	9.76567	31.2608	-1.583	0.00144908	0.00931836
ENST00000364891	snRNA	0	0.895721	-0.923	1	1
ENST00000364902	snoRNA	0	7.16577	-3.03	0.0156243	0.0859886
ENST00000364916	misc_RNA	0	0.895721	-0.923	1	1
ENST00000364930	misc_RNA	0	1.79144	-1.481	0.499999	1	0.651045	127.448	-6.282	0	0
ENST00000364931	snRNA						0	0.801559	-0.849	1	1
ENST00000364939	snoRNA	50.6353	0	5.69	0	0	3.25522	44.0857	-3.405	0	3e-09
ENST00000364995	snoRNA	0.873022	0	0.905	1	1
ENST00000365011	misc_RNA						0	7.21403	-3.038	0.0156235	0.0772014
ENST00000365024	snRNA	301.193	10.7486	4.685	0	0	16.2761	352.686	-4.356	0	0
ENST00000365028	snoRNA						3.58075	20.039	-2.199	0.00154303	0.00986459
ENST00000365040	snRNA						0.325522	0	0.407	1	1
ENST00000365046	misc_RNA	82.0641	0	6.376	0	0	32.8778	40.8795	-0.306	0.415908	1
ENST00000365068	misc_RNA	1.74604	0	1.457	0.499999	1
ENST00000365131	misc_RNA						0	0.801559	-0.849	1	1
ENST00000365160	misc_RNA	3.49209	1.79144	0.686	1	1
ENST00000365161	snoRNA	3.49209	1.79144	0.686	1	1
ENST00000365172	snoRNA	0	0.895721	-0.923	1	1
ENST00000365223	snoRNA	0.873022	0.895721	-0.017	1	1
ENST00000365254	misc_RNA						0	0.801559	-0.849	1	1
ENST00000365271	misc_RNA						10.0912	17.6343	-0.749	0.184906	0.654037
ENST00000365274	misc_RNA						0	0.801559	-0.849	1	1
ENST00000365290	snRNA						13.6719	0	3.875	0.000122021	0.000909206
ENST00000365299	misc_RNA	0	1.79144	-1.481	0.499999	1
ENST00000365307	misc_RNA						7.81254	0	3.14	0.00781152	0.0408087
ENST00000365319	snoRNA						15.9506	169.93	-3.334	0	0
ENST00000365321	snoRNA	0.873022	0	0.905	1	1
ENST00000365345	snRNA	0	0.895721	-0.923	1	1	0.325522	1.60312	-0.974	0.499998	1
ENST00000365346	snoRNA	0	1.79144	-1.481	0.499999	1
ENST00000365378	rRNA	0	1.79144	-1.481	0.499999	1
ENST00000365403	misc_RNA	0	0.895721	-0.923	1	1
ENST00000365409	misc_RNA	3.49209	0	2.167	0.249998	0.808068	4.88284	0	2.557	0.0624972	0.250141
ENST00000365440	misc_RNA						0.325522	0	0.407	1	1
ENST00000365447	snRNA	0	2.68716	-1.883	0.249998	0.808068
ENST00000365469	snRNA	7.8572	68.0748	-2.963	0	0	6.83597	11.2218	-0.641	0.480664	1
ENST00000365477	snRNA	0	0.895721	-0.923	1	1	2.9297	0	1.974	0.249997	0.77499
ENST00000365484	misc_RNA	0	3.58288	-2.196	0.124998	0.513069
ENST00000365493	snoRNA	2.61907	16.123	-2.242	0.00442432	0.0271266
ENST00000365504	snoRNA						0	0.801559	-0.849	1	1
ENST00000365519	snoRNA	0	0.895721	-0.923	1	1
ENST00000365530	snoRNA	0.873022	2.68716	-0.977	0.624998	1
ENST00000365547	misc_RNA	0	0.895721	-0.923	1	1
ENST00000365598	snRNA						0.325522	0	0.407	1	1
ENST00000365599	misc_RNA						62.5003	14.4281	2.041	1.4e-08	1.59e-07
ENST00000365601	snRNA						0.325522	0	0.407	1	1
ENST00000365609	snoRNA	0	0.895721	-0.923	1	1
ENST00000365625	misc_RNA	0.873022	0	0.905	1	1
ENST00000365647	snoRNA	5.23813	0	2.641	0.0624987	0.294766
ENST00000365668	snRNA	68.0957	94.0507	-0.46	0.0491351	0.243442	0	37.6733	-5.273	0	0
ENST00000383855	misc_RNA	6.98418	1.79144	1.516	0.179683	0.717272	5.8594	67.3309	-3.316	0	0
ENST00000383861	snRNA	37.5399	104.799	-1.457	1.9e-08	2.21e-07	0	6.41247	-2.89	0.0312479	0.136907
ENST00000383865	snoRNA						0.325522	0	0.407	1	1
ENST00000383869	snRNA	37.5399	104.799	-1.457	1.9e-08	2.21e-07	0	6.41247	-2.89	0.0312479	0.136907
ENST00000383870	snoRNA	4.36511	3.58288	0.227	1	1
ENST00000383878	snRNA	0	1.79144	-1.481	0.499999	1
ENST00000383882	snoRNA	2.61907	0	1.856	0.249998	0.808068
ENST00000383884	snoRNA						0.325522	0	0.407	1	1
ENST00000383885	snoRNA	0	1.79144	-1.481	0.499999	1
ENST00000383886	snRNA						0	0.801559	-0.849	1	1
ENST00000383894	snoRNA	0.873022	0.895721	-0.017	1	1
ENST00000383895	snoRNA	1.74604	0	1.457	0.499999	1	0.325522	0	0.407	1	1
ENST00000383898	snRNA	0.873022	0	0.905	1	1
ENST00000383903	snoRNA	0	0.895721	-0.923	1	1
ENST00000383906	snoRNA						1.62761	0	1.394	0.499998	1
ENST00000383910	snoRNA	1.74604	0	1.457	0.499999	1
ENST00000383912	misc_RNA						0	9.61871	-3.409	0.00195273	0.0117954
ENST00000383913	misc_RNA	0	0.895721	-0.923	1	1
ENST00000383918	misc_RNA						0.325522	2.40468	-1.361	0.499998	1
ENST00000383920	snoRNA	22.6986	1.79144	3.086	1.9423e-05	0.000165325
ENST00000383925	snRNA	37.5399	104.799	-1.457	1.9e-08	2.21e-07	0	6.41247	-2.89	0.0312479	0.136907
ENST00000383934	snoRNA	40.159	17.9144	1.122	0.00535218	0.0326624	0	0.801559	-0.849	1	1
ENST00000383935	misc_RNA						0.651045	0	0.723	1	1
ENST00000383940	snRNA	66.3497	4.4786	3.62	0	0	165.691	125.845	0.394	0.0222229	0.106761
ENST00000383953	snoRNA	0	1.79144	-1.481	0.499999	1
ENST00000383954	snRNA						0	0.801559	-0.849	1	1
ENST00000383960	snRNA	2.61907	0	1.856	0.249998	0.808068
ENST00000383961	snoRNA	0.873022	0	0.905	1	1
ENST00000383965	misc_RNA	0	0.895721	-0.923	1	1
ENST00000383966	snoRNA	4.36511	19.7059	-1.948	0.00154349	0.0104066	0.325522	0	0.407	1	1
ENST00000383975	snRNA	1.74604	0	1.457	0.499999	1
ENST00000384000	snoRNA	0.873022	0	0.905	1	1
ENST00000384004	snoRNA						0.325522	0	0.407	1	1
ENST00000384010	snRNA	37.5399	104.799	-1.457	1.9e-08	2.21e-07	0	6.41247	-2.89	0.0312479	0.136907
ENST00000384014	misc_RNA						2.27866	0	1.713	0.499998	1
ENST00000384033	snoRNA	0	4.4786	-2.454	0.124998	0.513069
ENST00000384043	misc_RNA	2.61907	0	1.856	0.249998	0.808068	6.83597	0	2.97	0.0156235	0.0772014
ENST00000384049	snoRNA	0	0.895721	-0.923	1	1
ENST00000384056	snRNA						0	0.801559	-0.849	1	1
ENST00000384061	snRNA	0	0.895721	-0.923	1	1
ENST00000384064	snRNA	0	0.895721	-0.923	1	1
ENST00000384068	misc_RNA						0.325522	0	0.407	1	1
ENST00000384084	snoRNA						28.3205	0	4.874	7e-09	8.5e-08
ENST00000384093	snRNA						0.325522	0	0.407	1	1
ENST00000384096	snoRNA	2.61907	0	1.856	0.249998	0.808068
ENST00000384101	snRNA	0	0.895721	-0.923	1	1
ENST00000384111	snoRNA	20.9525	4.4786	2.003	0.000910261	0.0064943	0.325522	1.60312	-0.974	0.499998	1
ENST00000384122	snoRNA	4.36511	1.79144	0.943	0.687498	1	0.325522	0.801559	-0.443	1	1
ENST00000384126	snoRNA	0	0.895721	-0.923	1	1
ENST00000384127	misc_RNA						55.3388	0	5.816	0	0
ENST00000384129	snRNA						0	0.801559	-0.849	1	1
ENST00000384147	snoRNA	0.873022	1.79144	-0.576	1	1	0	2.40468	-1.768	0.499998	1
ENST00000384172	snRNA	0	4.4786	-2.454	0.124998	0.513069
ENST00000384187	misc_RNA						0.325522	0.801559	-0.443	1	1
ENST00000384196	snRNA						0	53.7044	-5.774	0	0
ENST00000384205	snRNA	0.873022	0	0.905	1	1
ENST00000384214	snoRNA	3.49209	3.58288	-0.029	1	1
ENST00000384220	snoRNA						0.325522	0	0.407	1	1
ENST00000384223	misc_RNA						0.651045	0	0.723	1	1
ENST00000384224	misc_RNA						0.325522	0	0.407	1	1
ENST00000384225	snoRNA						0	1.60312	-1.38	0.499998	1
ENST00000384238	snRNA	0.873022	0	0.905	1	1
ENST00000384250	snoRNA	0.873022	0	0.905	1	1	0	0.801559	-0.849	1	1
ENST00000384252	snoRNA						0.325522	0	0.407	1	1
ENST00000384274	snoRNA	22.6986	10.7486	1.012	0.057604	0.283256	78.1254	4.80935	3.768	0	0
ENST00000384278	snRNA	37.5399	104.799	-1.457	1.9e-08	2.21e-07	0	6.41247	-2.89	0.0312479	0.136907
ENST00000384281	snoRNA	2.61907	2.68716	-0.027	1	1
ENST00000384282	misc_RNA	0.873022	0	0.905	1	1
ENST00000384287	snoRNA	0.873022	0	0.905	1	1
ENST00000384293	misc_RNA	0.873022	0	0.905	1	1
ENST00000384295	snoRNA						13.3464	0	3.843	0.000244056	0.00173211
ENST00000384297	misc_RNA	3.49209	0	2.167	0.249998	0.808068
ENST00000384314	snRNA	0.873022	0	0.905	1	1
ENST00000384317	snRNA						0.325522	0	0.407	1	1
ENST00000384318	snRNA	0	0.895721	-0.923	1	1
ENST00000384340	snRNA						0	2.40468	-1.768	0.499998	1
ENST00000384348	snRNA	0	0.895721	-0.923	1	1
ENST00000384349	snRNA	360.558	273.195	0.399	0.000535344	0.00386156	459.963	347.877	0.402	8.9514e-05	0.000685648
ENST00000384356	snoRNA						0	3.20624	-2.073	0.249997	0.77499
ENST00000384360	snoRNA	0	0.895721	-0.923	1	1
ENST00000384364	misc_RNA	0.873022	32.2459	-4.15	8e-09	9.7e-08	0	0.801559	-0.849	1	1
ENST00000384365	snoRNA	0.873022	0	0.905	1	1
ENST00000384366	snoRNA	0	0.895721	-0.923	1	1
ENST00000384372	snoRNA	0.873022	0	0.905	1	1
ENST00000384384	snoRNA	1.74604	0.895721	0.535	1	1	0	42.4826	-5.442	0	0
ENST00000384389	misc_RNA						0.651045	0.801559	-0.126	1	1
ENST00000384390	snoRNA	3.49209	0	2.167	0.249998	0.808068
ENST00000384404	snoRNA	0.873022	0	0.905	1	1
ENST00000384410	misc_RNA	3.49209	1.79144	0.686	1	1
ENST00000384416	snoRNA	2.61907	3.58288	-0.341	1	1
ENST00000384418	snoRNA						0	0.801559	-0.849	1	1
ENST00000384428	misc_RNA	0	10.7486	-3.554	0.000976452	0.00674577
ENST00000384437	snoRNA	0.873022	0	0.905	1	1
ENST00000384439	snoRNA						2.60418	0	1.85	0.249997	0.77499
ENST00000384448	snoRNA						0.325522	2.40468	-1.361	0.499998	1
ENST00000384462	snoRNA	0.873022	0	0.905	1	1
ENST00000384467	misc_RNA	0	2.68716	-1.883	0.249998	0.808068
ENST00000384480	misc_RNA						0	39.2764	-5.332	0	0
ENST00000384498	snRNA						7.81254	0	3.14	0.00781152	0.0408087
ENST00000384504	snoRNA	4.36511	0.895721	1.501	0.374997	1	15.9506	169.93	-3.334	0	0
ENST00000384512	snoRNA	2.61907	0.895721	0.933	0.624998	1
ENST00000384515	snoRNA	0.873022	0	0.905	1	1	0.325522	0	0.407	1	1
ENST00000384535	misc_RNA						20.1824	0	4.405	1.906e-06	1.7347e-05
ENST00000384538	snoRNA						1.95313	1.60312	0.182	1	1
ENST00000384549	snoRNA						0	1.60312	-1.38	0.499998	1
ENST00000384550	snoRNA	3.49209	0.895721	1.245	0.624998	1
ENST00000384557	snRNA	106.509	4.4786	4.295	0	0	349.937	214.818	0.701	1.4e-08	1.61e-07
ENST00000384567	snoRNA	33.1748	1.79144	3.614	3.7e-08	4.16e-07	2.9297	137.067	-5.135	0	0
ENST00000384574	snoRNA	0.873022	0	0.905	1	1
ENST00000384581	snoRNA	10.4763	0.895721	2.598	0.0117179	0.0674207
ENST00000384583	snoRNA	0	0.895721	-0.923	1	1	0.976567	0	0.983	1	1
ENST00000384584	snoRNA	3.49209	4.4786	-0.286	1	1	0.976567	0	0.983	1	1
ENST00000384595	misc_RNA						0.325522	0	0.407	1	1
ENST00000384599	misc_RNA	0	0.895721	-0.923	1	1
ENST00000384602	snRNA	0	1.79144	-1.481	0.499999	1
ENST00000384610	snRNA	3.49209	0	2.167	0.249998	0.808068
ENST00000384627	snRNA	0.873022	0	0.905	1	1
ENST00000384641	misc_RNA						1.30209	0	1.203	1	1
ENST00000384652	misc_RNA	34.0479	3.58288	2.935	6.03e-07	6.214e-06	0.651045	3.20624	-1.349	0.624997	1
ENST00000384654	misc_RNA	0.873022	0	0.905	1	1
ENST00000384659	snRNA	37.5399	104.799	-1.457	1.9e-08	2.21e-07	0	6.41247	-2.89	0.0312479	0.136907
ENST00000384662	snoRNA	0.873022	0.895721	-0.017	1	1
ENST00000384670	misc_RNA						0.325522	0	0.407	1	1
ENST00000384674	snoRNA	1.74604	0	1.457	0.499999	1	0	1.60312	-1.38	0.499998	1
ENST00000384675	snoRNA	1.74604	0	1.457	0.499999	1
ENST00000384676	snoRNA	1.74604	1.79144	-0.024	1	1	5.53388	1.60312	1.328	0.289054	0.881104
ENST00000384680	misc_RNA						0.651045	0	0.723	1	1
ENST00000384688	snoRNA						0	0.801559	-0.849	1	1
ENST00000384689	misc_RNA						0.651045	0	0.723	1	1
ENST00000384690	snoRNA						0.325522	0	0.407	1	1
ENST00000384693	snoRNA	3.49209	1.79144	0.686	1	1	0	0.801559	-0.849	1	1
ENST00000384713	snoRNA	1.74604	0	1.457	0.499999	1
ENST00000384714	snoRNA	0.873022	0.895721	-0.017	1	1
ENST00000384717	snRNA	0.873022	1.79144	-0.576	1	1
ENST00000384719	misc_RNA						1.30209	0	1.203	1	1
ENST00000384728	snRNA	45.3971	0	5.536	0	0	157.878	232.452	-0.555	0.000207452	0.00150816
ENST00000384737	snoRNA	0	0.895721	-0.923	1	1
ENST00000384753	misc_RNA	0	0.895721	-0.923	1	1
ENST00000384756	snoRNA	0.873022	1.79144	-0.576	1	1	0	0.801559	-0.849	1	1
ENST00000384762	snoRNA	2.61907	0.895721	0.933	0.624998	1
ENST00000384764	misc_RNA	0.873022	0	0.905	1	1
ENST00000384765	snoRNA	7.8572	17.0187	-1.025	0.107743	0.491609	0	1.60312	-1.38	0.499998	1
ENST00000384769	snoRNA	3.49209	0.895721	1.245	0.624998	1
ENST00000384771	snoRNA	0	3.58288	-2.196	0.124998	0.513069	0.325522	0	0.407	1	1
ENST00000384776	snRNA	0.873022	0	0.905	1	1
ENST00000384782	snRNA	37.5399	104.799	-1.457	1.9e-08	2.21e-07	0	6.41247	-2.89	0.0312479	0.136907
ENST00000384792	snoRNA	0.873022	0.895721	-0.017	1	1
ENST00000386037	snoRNA	3.49209	1.79144	0.686	1	1
ENST00000386062	snoRNA	0.873022	0	0.905	1	1
ENST00000386104	snoRNA	0	0.895721	-0.923	1	1
ENST00000386157	snoRNA						0.976567	8.81715	-2.312	0.0214816	0.103351
ENST00000386347	Mt_tRNA	80.318	8.95721	3.03	0	0	0	11.2218	-3.611	0.000976323	0.00639083
ENST00000386683	snoRNA						1.62761	0	1.394	0.499998	1
ENST00000386745	snoRNA	4.36511	2.68716	0.541	1	1
ENST00000386747	snoRNA	0	0.895721	-0.923	1	1
ENST00000386847	snoRNA	1.74604	0.895721	0.535	1	1
ENST00000386967	snoRNA	0	0.895721	-0.923	1	1
ENST00000387069	snRNA	0	46.5775	-5.572	0	0
ENST00000387314	Mt_tRNA	13.9684	3.58288	1.708	0.0308808	0.158221	0	2.40468	-1.768	0.499998	1
ENST00000387342	Mt_tRNA	34.9209	15.2273	1.146	0.00659773	0.0398913	0.325522	4.80935	-2.132	0.0624972	0.250141
ENST00000387365	Mt_tRNA	11.3493	0.895721	2.704	0.00634706	0.038554	0	3.20624	-2.073	0.249997	0.77499
ENST00000387372	Mt_tRNA	160.636	184.518	-0.199	0.216057	0.808068	4.88284	28.8561	-2.343	3.851e-05	0.000304192
ENST00000387377	Mt_tRNA	62.8576	269.612	-2.083	0	0	0	19.2374	-4.339	3.812e-06	3.3581e-05
ENST00000387382	Mt_tRNA	3.49209	0	2.167	0.249998	0.808068
ENST00000387392	Mt_tRNA	102.144	14.3315	2.75	0	0	0	4.00779	-2.324	0.124997	0.452854
ENST00000387400	Mt_tRNA	8.73022	33.1417	-1.811	0.000271382	0.00204396	0	0.801559	-0.849	1	1
ENST00000387405	Mt_tRNA	25.3176	37.6203	-0.553	0.129893	0.532603	0	0.801559	-0.849	1	1
ENST00000387409	Mt_tRNA	2.61907	0.895721	0.933	0.624998	1	0	0.801559	-0.849	1	1
ENST00000387419	Mt_tRNA	5.23813	0.895721	1.718	0.218747	0.808068
ENST00000387421	Mt_tRNA	109.128	6.27005	3.921	0	0	8.46358	16.0312	-0.848	0.151568	0.544319
ENST00000387429	Mt_tRNA	6.98418	0	2.997	0.0156243	0.0859886	0	3.20624	-2.073	0.249997	0.77499
ENST00000387439	Mt_tRNA	6.98418	1.79144	1.516	0.179683	0.717272	0	0.801559	-0.849	1	1
ENST00000387441	Mt_tRNA	56.7464	27.7673	1.005	0.00219299	0.0142471	0.325522	16.0312	-3.684	3.0501e-05	0.000245054
ENST00000387449	Mt_tRNA	96.0324	17.0187	2.429	0	0	3.90627	21.6421	-2.206	0.000533149	0.00362976
ENST00000387456	Mt_tRNA	31.4288	18.8101	0.711	0.118902	0.513069	0	3.20624	-2.073	0.249997	0.77499
ENST00000387459	Mt_tRNA	16.5874	7.16577	1.107	0.0639082	0.301051	0	5.61091	-2.725	0.0312479	0.136907
ENST00000387460	Mt_tRNA	24.4446	3.58288	2.473	0.00017992	0.00140359	0	2.40468	-1.768	0.499998	1
ENST00000387461	Mt_tRNA	11.3493	0.895721	2.704	0.00634706	0.038554	0.325522	0.801559	-0.443	1	1
ENST00000387943	snRNA	0	0.895721	-0.923	1	1	0.325522	0	0.407	1	1
ENST00000388090	snoRNA	0.873022	0	0.905	1	1
ENST00000388106	snRNA	0	0.895721	-0.923	1	1
ENST00000390842	snoRNA						0.651045	0	0.723	1	1
ENST00000390846	snoRNA	0.873022	0	0.905	1	1	2.9297	0	1.974	0.249997	0.77499
ENST00000390854	snRNA	0	0.895721	-0.923	1	1
ENST00000390856	snoRNA	0.873022	0	0.905	1	1
ENST00000390868	snRNA	0	0.895721	-0.923	1	1
ENST00000390964	snoRNA						1.62761	0	1.394	0.499998	1
ENST00000390981	snoRNA	1.74604	1.79144	-0.024	1	1
ENST00000390991	snoRNA	0	1.79144	-1.481	0.499999	1
ENST00000391001	snRNA	0	0.895721	-0.923	1	1
ENST00000391022	snRNA						12.6954	2.40468	2.008	0.00738339	0.040036
ENST00000391028	snRNA	0.873022	0.895721	-0.017	1	1
ENST00000391043	snRNA						0.325522	0	0.407	1	1
ENST00000391061	snoRNA	0	0.895721	-0.923	1	1
ENST00000391068	snRNA	0	0.895721	-0.923	1	1
ENST00000391077	snRNA	0	0.895721	-0.923	1	1
ENST00000391079	snoRNA	0.873022	0.895721	-0.017	1	1
ENST00000391085	snRNA	2.61907	0	1.856	0.249998	0.808068	0.976567	0	0.983	1	1
ENST00000391089	snoRNA						0	1.60312	-1.38	0.499998	1
ENST00000391102	misc_RNA						0.325522	0	0.407	1	1
ENST00000391111	snRNA	1.74604	0	1.457	0.499999	1
ENST00000391146	misc_RNA						0.325522	0	0.407	1	1
ENST00000391149	snRNA	0	0.895721	-0.923	1	1
ENST00000391150	snoRNA	1.74604	0.895721	0.535	1	1
ENST00000391157	snRNA						0.325522	0	0.407	1	1
ENST00000391162	snoRNA						0.325522	0	0.407	1	1
ENST00000391171	snRNA	6.11115	0.895721	1.907	0.124997	0.513069	25.7163	2.40468	2.972	3.029e-06	2.7341e-05
ENST00000391215	snoRNA	3.49209	0	2.167	0.249998	0.808068	0	13.6265	-3.871	0.000122021	0.000909206
ENST00000391216	snRNA						0.325522	0	0.407	1	1
ENST00000391227	snoRNA	4.36511	0	2.424	0.124998	0.513069
ENST00000391262	snRNA	1.74604	0	1.457	0.499999	1	2.9297	2.40468	0.207	1	1
ENST00000391270	snRNA	2.61907	0	1.856	0.249998	0.808068	7.16149	1.60312	1.649	0.179679	0.636233
ENST00000391286	snoRNA	6.11115	13.4358	-1.021	0.16706	0.674428	0.976567	5.61091	-1.742	0.124994	0.452854
ENST00000391288	snoRNA						0.325522	0	0.407	1	1
ENST00000391291	snoRNA						0.325522	0	0.407	1	1
ENST00000391302	snoRNA	13.0953	0	3.817	0.000244102	0.00184203	28.646	25.6499	0.154	0.787681	1
ENST00000391305	snoRNA	0.873022	0.895721	-0.017	1	1
ENST00000408061	snoRNA	0	0.895721	-0.923	1	1
ENST00000408088	snRNA	0	0.895721	-0.923	1	1	0	0.801559	-0.849	1	1
ENST00000408163	snoRNA						0	9.61871	-3.409	0.00195273	0.0117954
ENST00000408187	snRNA	154.525	213.182	-0.462	0.00290369	0.0186788	9.11463	12.0234	-0.365	0.663609	1
ENST00000408289	snRNA						0.651045	0	0.723	1	1
ENST00000408373	snoRNA	0	0.895721	-0.923	1	1	0.325522	5.61091	-2.318	0.0312479	0.136907
ENST00000408454	snoRNA						0.325522	0	0.407	1	1
ENST00000408493	snoRNA	1.74604	0.895721	0.535	1	1
ENST00000408571	snoRNA						0.325522	0	0.407	1	1
ENST00000408573	snoRNA	1.74604	0	1.457	0.499999	1
ENST00000408612	snoRNA	0.873022	0	0.905	1	1	0.325522	0	0.407	1	1
ENST00000408637	snRNA	4.36511	1.79144	0.943	0.687498	1
ENST00000408656	snRNA						97.3312	0	6.62	0	0
ENST00000408712	snoRNA	23.5716	5.37432	1.947	0.000545917	0.0039306	7.16149	20.8405	-1.42	0.0125356	0.0645641
ENST00000408716	snoRNA	0	0.895721	-0.923	1	1
ENST00000408789	snoRNA						0.325522	0	0.407	1	1
ENST00000408823	snoRNA	0.873022	0	0.905	1	1
ENST00000408826	miRNA	0.873022	0	0.905	1	1
ENST00000408876	snoRNA	0	1.79144	-1.481	0.499999	1	0.325522	0	0.407	1	1
ENST00000408879	snRNA	0	0.895721	-0.923	1	1
ENST00000410155	snRNA	0	0.895721	-0.923	1	1	8.46358	0	3.242	0.00781152	0.0408087
ENST00000410214	snRNA						0	0.801559	-0.849	1	1
ENST00000410228	misc_RNA	4.36511	0.895721	1.501	0.374997	1
ENST00000410245	snRNA	25.3176	1.79144	3.237	5.645e-06	5.1994e-05	87.24	15.2296	2.443	0	0
ENST00000410317	snRNA						7.48702	12.0234	-0.618	0.359263	1
ENST00000410395	snRNA						0.976567	8.81715	-2.312	0.0214816	0.103351
ENST00000410431	snRNA						0.325522	0	0.407	1	1
ENST00000410433	snoRNA	35.7939	3.58288	3.005	1.86e-07	1.978e-06	4.88284	206.802	-5.143	0	0
ENST00000410473	snRNA	0	0.895721	-0.923	1	1
ENST00000410494	snRNA	0	0.895721	-0.923	1	1
ENST00000410498	misc_RNA	2.61907	0	1.856	0.249998	0.808068	2.60418	0	1.85	0.249997	0.77499
ENST00000410554	snRNA	0.873022	0.895721	-0.017	1	1
ENST00000410574	misc_RNA						0.325522	0	0.407	1	1
ENST00000410628	snRNA						0.325522	0	0.407	1	1
ENST00000410647	misc_RNA	0.873022	0.895721	-0.017	1	1
ENST00000410650	snRNA						0	0.801559	-0.849	1	1
ENST00000410677	snRNA	2.61907	0	1.856	0.249998	0.808068	37.1096	15.2296	1.232	0.00318181	0.0189753
ENST00000410695	snRNA						0	0.801559	-0.849	1	1
ENST00000410717	misc_RNA						0.325522	0	0.407	1	1
ENST00000410794	snRNA						0	6.41247	-2.89	0.0312479	0.136907
ENST00000410859	snRNA						0	0.801559	-0.849	1	1
ENST00000410889	snRNA						49.8049	0	5.667	0	0
ENST00000410920	misc_RNA	0	0.895721	-0.923	1	1
ENST00000410940	snRNA	1.74604	0	1.457	0.499999	1	0	0.801559	-0.849	1	1
ENST00000410949	misc_RNA						0	2.40468	-1.768	0.499998	1
ENST00000410991	snRNA	0.873022	3.58288	-1.291	0.374997	1	51.107	0	5.703	0	0
ENST00000411028	snRNA						0.325522	0	0.407	1	1
ENST00000411040	snRNA						0.325522	0	0.407	1	1
ENST00000411054	snRNA						0	1.60312	-1.38	0.499998	1
ENST00000411095	snoRNA						0.325522	0	0.407	1	1
ENST00000411128	misc_RNA	0.873022	0	0.905	1	1
ENST00000411292	snoRNA	1.74604	0.895721	0.535	1	1
ENST00000411313	snRNA	0.873022	0	0.905	1	1
ENST00000411326	snRNA	3.49209	0	2.167	0.249998	0.808068	0.325522	0	0.407	1	1
ENST00000411362	snoRNA	19.2065	0	4.337	3.813e-06	3.6319e-05
ENST00000411368	misc_RNA						8.78911	3.20624	1.219	0.145985	0.524844
ENST00000411377	snRNA						0	55.3076	-5.815	0	0
ENST00000411398	snRNA	0.873022	0	0.905	1	1
ENST00000448188	snoRNA	0.873022	0	0.905	1	1
ENST00000458762	snoRNA	0	0.895721	-0.923	1	1
ENST00000458785	snoRNA	4.36511	0	2.424	0.124998	0.513069	6.51045	0	2.909	0.0156235	0.0772014
ENST00000458790	snoRNA						0	0.801559	-0.849	1	1
ENST00000458792	snRNA						0.651045	0	0.723	1	1
ENST00000458862	snoRNA	0	0.895721	-0.923	1	1
ENST00000458864	snRNA						0.325522	1.60312	-0.974	0.499998	1
ENST00000458893	snoRNA						0.325522	0	0.407	1	1
ENST00000459003	snRNA	0	4.4786	-2.454	0.124998	0.513069
ENST00000459004	snoRNA	0.873022	0	0.905	1	1
ENST00000459006	misc_RNA	0.873022	0	0.905	1	1	0.325522	0.801559	-0.443	1	1
ENST00000459033	snRNA	1.74604	0.895721	0.535	1	1	1.95313	0	1.562	0.499998	1
ENST00000459053	snRNA						0.325522	0	0.407	1	1
ENST00000459104	snRNA	0.873022	0.895721	-0.017	1	1
ENST00000459160	snRNA	0.873022	0	0.905	1	1
ENST00000459163	snoRNA	0.873022	0.895721	-0.017	1	1
ENST00000459171	snoRNA						0.325522	3.20624	-1.666	0.249997	0.77499
ENST00000459174	snoRNA	0.873022	0	0.905	1	1
ENST00000459187	snoRNA	1.74604	0.895721	0.535	1	1
ENST00000459220	snoRNA	0.873022	0	0.905	1	1
ENST00000459236	snRNA						0	1.60312	-1.38	0.499998	1
ENST00000459249	snRNA						0.325522	0	0.407	1	1
ENST00000459274	snRNA						0.325522	0	0.407	1	1
ENST00000459299	snoRNA	1.74604	1.79144	-0.024	1	1
ENST00000459325	snoRNA						5.53388	24.0468	-1.939	0.0014299	0.00923114
ENST00000459351	snRNA	5.23813	0.895721	1.718	0.218747	0.808068
ENST00000459473	snoRNA						0	0.801559	-0.849	1	1
ENST00000459477	snoRNA						0.325522	0	0.407	1	1
ENST00000459491	snRNA						0.325522	0	0.407	1	1
ENST00000459500	snRNA						0.325522	0	0.407	1	1
ENST00000459501	snRNA	2.61907	0	1.856	0.249998	0.808068	5.20836	5.61091	-0.091	1	1
ENST00000459538	snoRNA	0	0.895721	-0.923	1	1
ENST00000459566	snRNA						0.325522	0	0.407	1	1
ENST00000459579	snoRNA	1.74604	0	1.457	0.499999	1
ENST00000459618	snRNA						0	3.20624	-2.073	0.249997	0.77499
ENST00000497848	misc_RNA	0	2.68716	-1.883	0.249998	0.808068
ENST00000505219	snoRNA	2.61907	0	1.856	0.249998	0.808068
ENST00000515917	snRNA	0	0.895721	-0.923	1	1
ENST00000515930	snRNA						0	0.801559	-0.849	1	1
ENST00000515938	snRNA	0	0.895721	-0.923	1	1
ENST00000515939	snRNA						0.325522	0	0.407	1	1
ENST00000515944	snRNA	0	0.895721	-0.923	1	1
ENST00000515950	misc_RNA	0.873022	0	0.905	1	1
ENST00000515966	snoRNA	0.873022	1.79144	-0.576	1	1	6.18493	0	2.845	0.0312479	0.136907
ENST00000515970	misc_RNA						0	0.801559	-0.849	1	1
ENST00000515978	snRNA	0	1.79144	-1.481	0.499999	1
ENST00000515994	misc_RNA	0.873022	0	0.905	1	1
ENST00000515996	scaRNA	0	17.0187	-4.171	1.5255e-05	0.000130128
ENST00000516002	misc_RNA						0.325522	0	0.407	1	1
ENST00000516006	snoRNA	7.8572	0	3.147	0.00781205	0.045549	25.3908	16.0312	0.632	0.210982	0.741482
ENST00000516026	snRNA	0.873022	0	0.905	1	1
ENST00000516029	snoRNA	1.74604	0	1.457	0.499999	1	0	0.801559	-0.849	1	1
ENST00000516052	scaRNA	0.873022	0	0.905	1	1	4.88284	125.845	-4.43	0	0
ENST00000516056	snRNA	0.873022	0.895721	-0.017	1	1
ENST00000516058	misc_RNA	0.873022	6.27005	-1.957	0.124997	0.513069
ENST00000516066	snRNA	0	0.895721	-0.923	1	1	0.325522	0	0.407	1	1
ENST00000516078	snRNA	0.873022	0	0.905	1	1
ENST00000516110	snRNA	0	1.79144	-1.481	0.499999	1
ENST00000516123	snoRNA	0	11.6444	-3.66	0.000488215	0.00354114
ENST00000516131	snoRNA	0.873022	0	0.905	1	1	0	0.801559	-0.849	1	1
ENST00000516134	snRNA	2.61907	1.79144	0.375	1	1	0.651045	0	0.723	1	1
ENST00000516152	snRNA						0	4.80935	-2.538	0.0624972	0.250141
ENST00000516158	snoRNA						0.651045	0	0.723	1	1
ENST00000516165	snoRNA						0.325522	0	0.407	1	1
ENST00000516166	snRNA						0	0.801559	-0.849	1	1
ENST00000516168	snRNA	0.873022	0	0.905	1	1	0	1.60312	-1.38	0.499998	1
ENST00000516178	snoRNA	49.7622	0	5.666	0	0	0.325522	0.801559	-0.443	1	1
ENST00000516179	snRNA	0	1.79144	-1.481	0.499999	1
ENST00000516183	scaRNA	1.74604	1.79144	-0.024	1	1
ENST00000516202	snoRNA	0	0.895721	-0.923	1	1
ENST00000516204	snRNA						0.325522	0	0.407	1	1
ENST00000516205	snoRNA	0	0.895721	-0.923	1	1
ENST00000516207	snoRNA	0.873022	0	0.905	1	1
ENST00000516212	misc_RNA	0	1.79144	-1.481	0.499999	1	0	0.801559	-0.849	1	1
ENST00000516214	snRNA						0.651045	0	0.723	1	1
ENST00000516218	snRNA	0	0.895721	-0.923	1	1
ENST00000516222	snRNA						0	0.801559	-0.849	1	1
ENST00000516225	misc_RNA	0.873022	0	0.905	1	1
ENST00000516226	snRNA						0.651045	0.801559	-0.126	1	1
ENST00000516238	misc_RNA	0.873022	0	0.905	1	1
ENST00000516241	snoRNA						5.53388	1.60312	1.328	0.289054	0.881104
ENST00000516255	misc_RNA						1.30209	0	1.203	1	1
ENST00000516265	snRNA						0	0.801559	-0.849	1	1
ENST00000516280	snRNA	398.098	0	8.641	0	0	23.7631	359.9	-3.865	0	0
ENST00000516297	misc_RNA	0	1.79144	-1.481	0.499999	1
ENST00000516303	snoRNA	0	20.6016	-4.433	9.53e-07	9.591e-06
ENST00000516308	snRNA						0	0.801559	-0.849	1	1
ENST00000516310	snoRNA	0.873022	0	0.905	1	1
ENST00000516313	snoRNA	0.873022	0	0.905	1	1
ENST00000516327	snoRNA						7.81254	0	3.14	0.00781152	0.0408087
ENST00000516330	scaRNA						25.0652	48.8951	-0.937	0.00707493	0.0385543
ENST00000516336	snRNA	0	2.68716	-1.883	0.249998	0.808068
ENST00000516348	snRNA	1.74604	0	1.457	0.499999	1	232.098	0.801559	7.016	0	0
ENST00000516362	misc_RNA	0.873022	1.79144	-0.576	1	1	0.325522	0.801559	-0.443	1	1
ENST00000516369	snRNA	0	0.895721	-0.923	1	1
ENST00000516379	snoRNA	0.873022	0	0.905	1	1
ENST00000516381	scaRNA	0	0.895721	-0.923	1	1	0.325522	0	0.407	1	1
ENST00000516384	scaRNA	32.3018	0	5.058	0	6e-09	0	385.55	-8.595	0	0
ENST00000516389	misc_RNA	0.873022	0	0.905	1	1
ENST00000516404	snoRNA	0.873022	0	0.905	1	1
ENST00000516409	scaRNA						0.325522	0	0.407	1	1
ENST00000516428	snRNA						7.48702	0	3.085	0.0156235	0.0772014
ENST00000516429	snoRNA	0	0.895721	-0.923	1	1	1.62761	5.61091	-1.331	0.289054	0.881104
ENST00000516460	snRNA	5.23813	0	2.641	0.0624987	0.294766	7.48702	3.20624	1.013	0.343739	1
ENST00000516464	snRNA	0.873022	0	0.905	1	1	0.325522	0	0.407	1	1
ENST00000516474	misc_RNA	0	0.895721	-0.923	1	1
ENST00000516482	snoRNA						1.62761	0	1.394	0.499998	1
ENST00000516487	snoRNA						2.27866	0	1.713	0.499998	1
ENST00000516507	misc_RNA	165.001	353.81	-1.096	0	0	0	22.4436	-4.551	4.76e-07	4.631e-06
ENST00000516516	snRNA	0	0.895721	-0.923	1	1
ENST00000516517	snoRNA	0	0.895721	-0.923	1	1
ENST00000516532	misc_RNA	12.2223	0	3.725	0.000488215	0.00354114
ENST00000516539	snRNA						0	0.801559	-0.849	1	1
ENST00000516540	snoRNA	7.8572	0	3.147	0.00781205	0.045549	1.95313	0	1.562	0.499998	1
ENST00000516542	snRNA						0	0.801559	-0.849	1	1
ENST00000516565	misc_RNA	0	0.895721	-0.923	1	1
ENST00000516574	snRNA	44.5241	0	5.509	0	0
ENST00000516581	snRNA	0.873022	0	0.905	1	1	19.5313	3.20624	2.287	0.00048798	0.00334868
ENST00000516591	snRNA	1.74604	0	1.457	0.499999	1
ENST00000516602	snRNA	2.61907	0	1.856	0.249998	0.808068
ENST00000516614	snRNA						2.60418	0	1.85	0.249997	0.77499
ENST00000516618	snoRNA						0.325522	0	0.407	1	1
ENST00000516624	snoRNA	4.36511	0	2.424	0.124998	0.513069
ENST00000516632	snoRNA	1.74604	0	1.457	0.499999	1	10.4167	36.8717	-1.73	9.8331e-05	0.000751433
ENST00000516649	snoRNA	0	0.895721	-0.923	1	1	11.0678	0	3.593	0.000976323	0.00639083
ENST00000516671	snRNA	0.873022	0	0.905	1	1
ENST00000516673	snRNA	51.5083	0	5.714	0	0
ENST00000516676	misc_RNA	0	0.895721	-0.923	1	1
ENST00000516677	misc_RNA	2.61907	0	1.856	0.249998	0.808068
ENST00000516694	snRNA	0	0.895721	-0.923	1	1
ENST00000516705	snRNA	8.73022	11.6444	-0.378	0.663617	1
ENST00000516708	snoRNA	0	0.895721	-0.923	1	1
ENST00000516724	snRNA						5.8594	0	2.778	0.0312479	0.136907
ENST00000516725	misc_RNA	4.36511	0	2.424	0.124998	0.513069
ENST00000516740	snRNA						0.325522	0.801559	-0.443	1	1
ENST00000516752	snRNA	0.873022	0	0.905	1	1
ENST00000516753	snRNA	0.873022	0	0.905	1	1
ENST00000516773	snoRNA	0	1.79144	-1.481	0.499999	1
ENST00000516781	snRNA						0	0.801559	-0.849	1	1
ENST00000516788	snRNA	0.873022	0	0.905	1	1
ENST00000516816	snRNA	0	0.895721	-0.923	1	1
ENST00000516818	snRNA	2.61907	0	1.856	0.249998	0.808068	7.16149	9.61871	-0.38	0.629046	1
ENST00000516845	snRNA	0	0.895721	-0.923	1	1
ENST00000516872	snRNA	0	0.895721	-0.923	1	1
ENST00000516873	snoRNA	13.9684	0	3.904	0.000122048	0.000967504	0.976567	1.60312	-0.397	1	1
ENST00000516883	snoRNA	14.8414	0	3.986	6.1022e-05	0.000496785	42.3179	0	5.437	0	0
ENST00000516884	snoRNA	1.74604	0	1.457	0.499999	1
ENST00000516898	snRNA	0	1.79144	-1.481	0.499999	1
ENST00000516901	snRNA						0.325522	0	0.407	1	1
ENST00000516903	scaRNA	0.873022	0.895721	-0.017	1	1
ENST00000516907	misc_RNA	0.873022	0	0.905	1	1
ENST00000516908	snRNA	0	0.895721	-0.923	1	1	4.88284	2.40468	0.789	0.453118	1
ENST00000516910	snoRNA	0	0.895721	-0.923	1	1
ENST00000516914	snRNA						0	0.801559	-0.849	1	1
ENST00000516916	snRNA	0	0.895721	-0.923	1	1
ENST00000516930	snRNA	0	0.895721	-0.923	1	1
ENST00000516954	snRNA						1.30209	1.60312	-0.177	1	1
ENST00000516965	snoRNA						10.4167	0	3.513	0.00195273	0.0117954
ENST00000516968	scaRNA						0.325522	0	0.407	1	1
ENST00000516986	snRNA	13.0953	0.895721	2.894	0.0018308	0.0122595
ENST00000516991	scaRNA	0.873022	0.895721	-0.017	1	1
ENST00000516995	snRNA						0	3.20624	-2.073	0.249997	0.77499
ENST00000517017	snRNA	0	0.895721	-0.923	1	1
ENST00000517041	snRNA						34.8309	1.60312	3.783	1e-08	1.16e-07
ENST00000517059	snoRNA	38.413	0	5.301	0	0	1.95313	6.41247	-1.328	0.289054	0.881104
ENST00000517073	snRNA	0	1.79144	-1.481	0.499999	1
ENST00000517095	snoRNA	0.873022	0	0.905	1	1	0	7.21403	-3.038	0.0156235	0.0772014
ENST00000517097	scaRNA						0	0.801559	-0.849	1	1
ENST00000517120	snRNA	62.8576	3.58288	3.801	0	0	27.0184	118.631	-2.094	0	0
ENST00000517135	snRNA	2.61907	0	1.856	0.249998	0.808068	0	39.2764	-5.332	0	0
ENST00000517138	scaRNA	0.873022	0	0.905	1	1
ENST00000517143	snRNA	0.873022	5.37432	-1.767	0.218747	0.808068
ENST00000517156	misc_RNA	1.74604	14.3315	-2.481	0.00418033	0.0257919
ENST00000517160	snoRNA	69.8418	27.7673	1.3	2.6355e-05	0.0002224	0	62.5216	-5.989	0	0
ENST00000517166	misc_RNA						2.60418	0	1.85	0.249997	0.77499
ENST00000517170	snRNA						0.325522	0	0.407	1	1
ENST00000517171	snRNA						0.325522	0.801559	-0.443	1	1
ENST00000517179	snRNA						0	0.801559	-0.849	1	1
ENST00000517182	snRNA						0.325522	0	0.407	1	1
ENST00000517183	scaRNA	15.7144	16.123	-0.035	1	1
ENST00000517184	snoRNA	0	0.895721	-0.923	1	1	1.95313	0	1.562	0.499998	1
ENST00000517189	snRNA						0.651045	0.801559	-0.126	1	1
ENST00000517198	snoRNA	0.873022	0	0.905	1	1
ENST00000517204	snoRNA						0.325522	0	0.407	1	1
ENST00000517210	misc_RNA	2.61907	0	1.856	0.249998	0.808068	2.60418	21.6421	-2.651	0.000156401	0.00115751
ENST00000517216	snRNA	0.873022	0	0.905	1	1	0.976567	0	0.983	1	1
ENST00000517272	snRNA						3.58075	0	2.196	0.124997	0.452854
ENST00000522581	snRNA	5.23813	0	2.641	0.0624987	0.294766	0	4.80935	-2.538	0.0624972	0.250141
ENST00000572180	snRNA	7.8572	68.0748	-2.963	0	0	6.83597	11.2218	-0.641	0.480664	1
ENST00000573630	misc_RNA						0	5.61091	-2.725	0.0312479	0.136907
ENST00000578065	snoRNA						0.325522	0	0.407	1	1
ENST00000578844	miRNA	0	6.27005	-2.862	0.031249	0.158221
ENST00000578934	misc_RNA	0.873022	0	0.905	1	1
ENST00000579513	snRNA						0.325522	0	0.407	1	1
ENST00000579879	snoRNA	1.74604	0	1.457	0.499999	1
ENST00000580816	snRNA	0	0.895721	-0.923	1	1	0.325522	0	0.407	1	1
ENST00000580972	snRNA	0	0.895721	-0.923	1	1
ENST00000581165	miRNA	5.23813	0	2.641	0.0624987	0.294766	4.23179	7.21403	-0.651	0.548818	1
ENST00000581325	snRNA						0.325522	0	0.407	1	1
ENST00000581837	miRNA	3.49209	0	2.167	0.249998	0.808068
ENST00000582082	miRNA	0.873022	0	0.905	1	1
ENST00000582837	misc_RNA	0	0.895721	-0.923	1	1
ENST00000583823	snoRNA						0.325522	0	0.407	1	1
ENST00000583861	snoRNA						0	1.60312	-1.38	0.499998	1
ENST00000584451	snoRNA	1.74604	0	1.457	0.499999	1
ENST00000585078	snoRNA	0.873022	0	0.905	1	1
ENST00000605806	snRNA						0	2.40468	-1.768	0.499998	1
ENST00000606322	snoRNA						0.325522	0	0.407	1	1
ENST00000606526	snoRNA						2.27866	0	1.713	0.499998	1
ENST00000606575	snRNA	0	0.895721	-0.923	1	1
ENST00000606577	snoRNA	4.36511	8.06149	-0.756	0.387689	1
ENST00000606623	snRNA	0.873022	0	0.905	1	1
ENST00000606769	snoRNA	0.873022	0	0.905	1	1
ENST00000606950	rRNA						0	0.801559	-0.849	1	1
ENST00000607153	snoRNA						0.325522	0	0.407	1	1
ENST00000607291	snoRNA	0.873022	0	0.905	1	1
ENST00000610536	misc_RNA	0.873022	0.895721	-0.017	1	1	0.325522	0	0.407	1	1
ENST00000610606	misc_RNA	5.23813	0	2.641	0.0624987	0.294766	3.90627	0	2.295	0.124997	0.452854
ENST00000610654	misc_RNA	0.873022	0	0.905	1	1
ENST00000610999	misc_RNA						0	5.61091	-2.725	0.0312479	0.136907
ENST00000611210	misc_RNA	0	0.895721	-0.923	1	1
ENST00000611300	sRNA	4.36511	6.27005	-0.438	0.753904	1
ENST00000611385	misc_RNA	0	4.4786	-2.454	0.124998	0.513069
ENST00000611407	snRNA	0	0.895721	-0.923	1	1	0.325522	1.60312	-0.974	0.499998	1
ENST00000611447	misc_RNA	0	0.895721	-0.923	1	1	4.23179	0	2.387	0.124997	0.452854
ENST00000611506	misc_RNA						0	8.81715	-3.295	0.00390562	0.0225551
ENST00000611570	misc_RNA	0.873022	0	0.905	1	1	0.325522	0.801559	-0.443	1	1
ENST00000611709	misc_RNA	10.4763	10.7486	-0.034	1	1
ENST00000611811	misc_RNA	32.3018	0	5.058	0	6e-09	59.5706	448.071	-2.89	0	0
ENST00000611834	snoRNA	38.413	0	5.301	0	0	1.95313	6.41247	-1.328	0.289054	0.881104
ENST00000611896	snRNA	0	0.895721	-0.923	1	1	0.325522	1.60312	-0.974	0.499998	1
ENST00000612037	snRNA	5.23813	0.895721	1.718	0.218747	0.808068
ENST00000612038	misc_RNA	0	1.79144	-1.481	0.499999	1
ENST00000612086	rRNA	0.873022	0	0.905	1	1
ENST00000612104	rRNA	0	2.68716	-1.883	0.249998	0.808068
ENST00000612234	misc_RNA	0.873022	0	0.905	1	1
ENST00000612437	snRNA	0	0.895721	-0.923	1	1	0.325522	1.60312	-0.974	0.499998	1
ENST00000612555	misc_RNA	2.61907	0	1.856	0.249998	0.808068	2.27866	4.80935	-0.825	0.453118	1
ENST00000612659	misc_RNA	0	0.895721	-0.923	1	1	2.60418	0	1.85	0.249997	0.77499
ENST00000612801	misc_RNA	0	0.895721	-0.923	1	1
ENST00000612928	rRNA						0.651045	0	0.723	1	1
ENST00000613023	snRNA	2.61907	0	1.856	0.249998	0.808068
ENST00000613162	misc_RNA						0.325522	0	0.407	1	1
ENST00000613373	snRNA	5.23813	0.895721	1.718	0.218747	0.808068
ENST00000613404	misc_RNA	22.6986	9.85293	1.127	0.0350759	0.176913	0	30.4592	-4.975	2e-09	2.2e-08
ENST00000613431	misc_RNA	0	11.6444	-3.66	0.000488215	0.00354114	0.325522	1.60312	-0.974	0.499998	1
ENST00000613544	misc_RNA	0	1.79144	-1.481	0.499999	1
ENST00000613546	misc_RNA	0	0.895721	-0.923	1	1	0	6.41247	-2.89	0.0312479	0.136907
ENST00000613590	misc_RNA						0	0.801559	-0.849	1	1
ENST00000613724	misc_RNA						0	0.801559	-0.849	1	1
ENST00000613756	misc_RNA	0	0.895721	-0.923	1	1
ENST00000614169	misc_RNA	0.873022	0	0.905	1	1
ENST00000614187	misc_RNA	0	8.06149	-3.18	0.00781205	0.045549
ENST00000614281	misc_RNA	0	0.895721	-0.923	1	1
ENST00000614353	misc_RNA						0	0.801559	-0.849	1	1
ENST00000614916	rRNA	0	8.95721	-3.316	0.00390596	0.0242133
ENST00000615048	misc_RNA						0	0.801559	-0.849	1	1
ENST00000615099	misc_RNA						0.651045	0	0.723	1	1
ENST00000615162	misc_RNA						0	0.801559	-0.849	1	1
ENST00000615247	misc_RNA						0	6.41247	-2.89	0.0312479	0.136907
ENST00000615442	misc_RNA	2.61907	0	1.856	0.249998	0.808068	0.325522	0	0.407	1	1
ENST00000615567	misc_RNA	5.23813	0	2.641	0.0624987	0.294766	3.90627	10.4203	-1.219	0.179552	0.636233
ENST00000615842	snRNA	37.5399	104.799	-1.457	1.9e-08	2.21e-07	0	6.41247	-2.89	0.0312479	0.136907
ENST00000616291	misc_RNA						10.7422	0	3.554	0.000976323	0.00639083
ENST00000616309	misc_RNA	0	8.95721	-3.316	0.00390596	0.0242133	4.55731	0	2.474	0.0624972	0.250141
ENST00000616386	misc_RNA	0.873022	0	0.905	1	1
ENST00000616401	misc_RNA	0	8.95721	-3.316	0.00390596	0.0242133	0	0.801559	-0.849	1	1
ENST00000616504	misc_RNA	0	0.895721	-0.923	1	1
ENST00000616546	misc_RNA						0.325522	0	0.407	1	1
ENST00000616606	misc_RNA	0	0.895721	-0.923	1	1
ENST00000616808	misc_RNA	212.144	40.3074	2.367	0	0	0	44.0857	-5.495	0	0
ENST00000616851	snoRNA	4.36511	1.79144	0.943	0.687498	1	0.325522	0.801559	-0.443	1	1
ENST00000616886	misc_RNA						0.325522	0.801559	-0.443	1	1
ENST00000616984	sRNA	30.5558	449.652	-3.836	0	0	2.9297	18.4359	-2.306	0.00148893	0.00953725
ENST00000617137	snRNA						2.27866	0	1.713	0.499998	1
ENST00000617467	misc_RNA						24.7397	0	4.686	6e-08	6.31e-07
ENST00000617624	misc_RNA	0.873022	0	0.905	1	1	21.159	63.3231	-1.537	4.949e-06	4.3364e-05
ENST00000617884	misc_RNA						4.23179	14.4281	-1.56	0.0308772	0.136907
ENST00000617906	misc_RNA	0.873022	0	0.905	1	1
ENST00000617997	misc_RNA	0	0.895721	-0.923	1	1
ENST00000618243	misc_RNA	154.525	8.95721	3.965	0	0	0	2.40468	-1.768	0.499998	1
ENST00000618281	misc_RNA	0.873022	0	0.905	1	1
ENST00000618345	snRNA	6.11115	0	2.83	0.031249	0.158221
ENST00000618496	misc_RNA						11.0678	0.801559	2.744	0.00634636	0.0346991
ENST00000618609	misc_RNA						0.325522	0	0.407	1	1
ENST00000618704	misc_RNA	5.23813	0	2.641	0.0624987	0.294766	0	0.801559	-0.849	1	1
ENST00000618816	misc_RNA	10.4763	0	3.521	0.00195294	0.012751
ENST00000619109	snRNA	37.5399	104.799	-1.457	1.9e-08	2.21e-07	0	6.41247	-2.89	0.0312479	0.136907
ENST00000619185	misc_RNA	0.873022	0	0.905	1	1
ENST00000619378	misc_RNA	1.74604	1.79144	-0.024	1	1
ENST00000619444	misc_RNA	0	3.58288	-2.196	0.124998	0.513069
ENST00000619496	misc_RNA	0	0.895721	-0.923	1	1	2.60418	0	1.85	0.249997	0.77499
ENST00000619633	misc_RNA						0	0.801559	-0.849	1	1
ENST00000620022	snRNA	30.5558	0	4.98	1e-09	1.2e-08	14.323	7.21403	0.9	0.189226	0.667882
ENST00000620348	misc_RNA	4.36511	0.895721	1.501	0.374997	1	0	1.60312	-1.38	0.499998	1
ENST00000620349	snRNA	0	0.895721	-0.923	1	1
ENST00000620658	ribozyme	0.873022	0	0.905	1	1
ENST00000620907	misc_RNA	8.73022	0.895721	2.36	0.0214831	0.114538	1.30209	1576.67	-9.421	0	0
ENST00000621202	misc_RNA						0.976567	0.801559	0.134	1	1
ENST00000621340	misc_RNA	13.0953	16.123	-0.281	0.711063	1	17.2527	14.4281	0.243	0.720081	1
ENST00000621563	misc_RNA	0.873022	0	0.905	1	1
ENST00000621804	misc_RNA	0	0.895721	-0.923	1	1
ENST00000621898	misc_RNA	0	1.79144	-1.481	0.499999	1	0	1.60312	-1.38	0.499998	1
ENST00000621981	miRNA	0.873022	2.68716	-0.977	0.624998	1	0	0.801559	-0.849	1	1
ENST00000622298	rRNA						0.325522	0	0.407	1	1
ENST00000622331	misc_RNA	60.2385	0	5.936	0	0	5.8594	12.8249	-1.011	0.16705	0.596661
ENST00000622384	snRNA	5.23813	0.895721	1.718	0.218747	0.808068
ENST00000622458	misc_RNA	0	0.895721	-0.923	1	1
ENST00000622631	snoRNA	2.61907	2.68716	-0.027	1	1
ENST00000625269	snoRNA						6.51045	0	2.909	0.0156235	0.0772014
ENST00000626616	misc_RNA	0.873022	0	0.905	1	1
ENST00000627561	snoRNA						10.4167	3.20624	1.441	0.0922758	0.360974
ENST00000627793	snRNA						0.325522	0	0.407	1	1
ENST00000627983	snoRNA						0.325522	0	0.407	1	1
ENST00000628177	snoRNA	1.74604	0	1.457	0.499999	1
ENST00000628388	misc_RNA						0	2.40468	-1.768	0.499998	1
ENST00000628531	misc_RNA						0	2.40468	-1.768	0.499998	1
ENST00000628590	snoRNA	2.61907	12.5401	-1.904	0.0212687	0.114115	0	1.60312	-1.38	0.499998	1
ENST00000629045	scaRNA	5.23813	4.4786	0.187	1	1	0.651045	0	0.723	1	1
ENST00000629536	snoRNA	0.873022	7.16577	-2.124	0.0703103	0.326893
ENST00000630429	snoRNA	2.61907	0	1.856	0.249998	0.808068	15.2996	0.801559	3.178	0.000518586	0.00355016
ENST00000630737	snoRNA	0	1.79144	-1.481	0.499999	1
ENST00000631178	misc_RNA	1.74604	0	1.457	0.499999	1	0.325522	0	0.407	1	1
ENST00000635745	snoRNA						6.51045	0	2.909	0.0156235	0.0772014
ENST00000636741	misc_RNA	0	0.895721	-0.923	1	1
ENST00000637374	rRNA	50.6353	0.895721	4.768	0	0	38.4116	2.40468	3.533	1e-09	1.8e-08
ENST00000637379	snRNA	1.74604	0	1.457	0.499999	1
ENST00000637518	snoRNA	1.74604	0	1.457	0.499999	1
ENST00000637737	snRNA	0	0.895721	-0.923	1	1
ENST00000638126	snRNA						1.30209	0	1.203	1	1
ENST00000638268	snoRNA						0.325522	0	0.407	1	1
ENST00000642369	misc_RNA	0	0.895721	-0.923	1	1
ENST00000642528	snoRNA	0.873022	0	0.905	1	1	0.325522	0	0.407	1	1
ENST00000671917	misc_RNA	0	1.79144	-1.481	0.499999	1
ENST00000672416	misc_RNA	0	0.895721	-0.923	1	1
Homo_sapiens_tRNA-Ala-AGC-10-1	tRNA	3.49209	0	2.167	0.249998	0.808068	1.95313	1.60312	0.182	1	1
Homo_sapiens_tRNA-Ala-AGC-10-2	tRNA	3.49209	0	2.167	0.249998	0.808068	1.95313	1.60312	0.182	1	1
Homo_sapiens_tRNA-Ala-AGC-1-1	tRNA	5.23813	3.58288	0.445	1	1	0.325522	0	0.407	1	1
Homo_sapiens_tRNA-Ala-AGC-12-1	tRNA	1.74604	0	1.457	0.499999	1	0	1.60312	-1.38	0.499998	1
Homo_sapiens_tRNA-Ala-AGC-12-2	tRNA	1.74604	0	1.457	0.499999	1	0	1.60312	-1.38	0.499998	1
Homo_sapiens_tRNA-Ala-AGC-12-3	tRNA	1.74604	0	1.457	0.499999	1	0	1.60312	-1.38	0.499998	1
Homo_sapiens_tRNA-Ala-AGC-14-1	tRNA	1.74604	0	1.457	0.499999	1	0	1.60312	-1.38	0.499998	1
Homo_sapiens_tRNA-Ala-AGC-14-2	tRNA	1.74604	0	1.457	0.499999	1	0	1.60312	-1.38	0.499998	1
Homo_sapiens_tRNA-Ala-AGC-15-1	tRNA	34.9209	0	5.167	0	1e-09
Homo_sapiens_tRNA-Ala-AGC-16-1	tRNA	2.61907	4.4786	-0.598	1	1
Homo_sapiens_tRNA-Ala-AGC-2-1	tRNA	2.61907	5.37432	-0.817	0.72656	1	0	0.801559	-0.849	1	1
Homo_sapiens_tRNA-Ala-AGC-2-2	tRNA	2.61907	5.37432	-0.817	0.72656	1	0	0.801559	-0.849	1	1
Homo_sapiens_tRNA-Ala-AGC-4-1	tRNA	0	8.95721	-3.316	0.00390596	0.0242133	0.651045	0	0.723	1	1
Homo_sapiens_tRNA-Ala-AGC-6-1	tRNA	103.017	30.4545	1.725	0	2e-09	0.325522	49.6966	-5.257	0	0
Homo_sapiens_tRNA-Ala-AGC-7-1	tRNA	2.61907	5.37432	-0.817	0.72656	1	0	0.801559	-0.849	1	1
Homo_sapiens_tRNA-Ala-AGC-8-1	tRNA	0	1.79144	-1.481	0.499999	1
Homo_sapiens_tRNA-Ala-AGC-8-2	tRNA	0	1.79144	-1.481	0.499999	1
Homo_sapiens_tRNA-Ala-AGC-9-1	tRNA	15.7144	4.4786	1.609	0.0118163	0.0677881	1.30209	0.801559	0.354	1	1
Homo_sapiens_tRNA-Ala-AGC-9-2	tRNA	15.7144	4.4786	1.609	0.0118163	0.0677881	1.30209	0.801559	0.354	1	1
Homo_sapiens_tRNA-Ala-CGC-1-1	tRNA	11.3493	0	3.626	0.000976452	0.00674577	1.30209	0.801559	0.354	1	1
Homo_sapiens_tRNA-Ala-CGC-2-1	tRNA	0	31.3502	-5.016	1e-09	1.2e-08
Homo_sapiens_tRNA-Ala-CGC-3-1	tRNA	30.5558	272.299	-3.115	0	0	0	0.801559	-0.849	1	1
Homo_sapiens_tRNA-Ala-CGC-4-1	tRNA	9.60324	46.5775	-2.166	7.5e-07	7.707e-06
Homo_sapiens_tRNA-Ala-TGC-2-1	tRNA	11.3493	49.2646	-2.025	7.55e-07	7.736e-06	1.30209	0.801559	0.354	1	1
Homo_sapiens_tRNA-Ala-TGC-3-1	tRNA	1.74604	0	1.457	0.499999	1
Homo_sapiens_tRNA-Ala-TGC-3-2	tRNA	1.74604	0	1.457	0.499999	1
Homo_sapiens_tRNA-Ala-TGC-4-1	tRNA	0.873022	4.4786	-1.548	0.374997	1
Homo_sapiens_tRNA-Ala-TGC-5-1	tRNA	0	6.27005	-2.862	0.031249	0.158221
Homo_sapiens_tRNA-Ala-TGC-6-1	tRNA	127.461	12.5401	3.246	0	0	4.88284	25.6499	-2.18	0.000192012	0.00140837
Homo_sapiens_tRNA-Ala-TGC-7-1	tRNA	2.61907	8.95721	-1.46	0.145991	0.593647	0	1.60312	-1.38	0.499998	1
Homo_sapiens_tRNA-Arg-ACG-1-1	tRNA	1.74604	1.79144	-0.024	1	1	0	0.801559	-0.849	1	1
Homo_sapiens_tRNA-Arg-ACG-1-2	tRNA	1.74604	1.79144	-0.024	1	1	0	0.801559	-0.849	1	1
Homo_sapiens_tRNA-Arg-ACG-1-3	tRNA	1.74604	1.79144	-0.024	1	1	0	0.801559	-0.849	1	1
Homo_sapiens_tRNA-Arg-ACG-2-1	tRNA	8.73022	5.37432	0.61	0.423943	1	0.325522	1.60312	-0.974	0.499998	1
Homo_sapiens_tRNA-Arg-ACG-2-2	tRNA	8.73022	5.37432	0.61	0.423943	1	0.325522	1.60312	-0.974	0.499998	1
Homo_sapiens_tRNA-Arg-ACG-2-3	tRNA	8.73022	5.37432	0.61	0.423943	1	0.325522	1.60312	-0.974	0.499998	1
Homo_sapiens_tRNA-Arg-ACG-2-4	tRNA	8.73022	5.37432	0.61	0.423943	1	0.325522	1.60312	-0.974	0.499998	1
Homo_sapiens_tRNA-Arg-CCG-1-1	tRNA	75.0799	107.486	-0.512	0.0212875	0.114115	6.51045	16.8327	-1.248	0.0639006	0.254518
Homo_sapiens_tRNA-Arg-CCG-1-2	tRNA	75.0799	107.486	-0.512	0.0212875	0.114115	6.51045	16.8327	-1.248	0.0639006	0.254518
Homo_sapiens_tRNA-Arg-CCG-1-3	tRNA	75.0799	107.486	-0.512	0.0212875	0.114115	6.51045	16.8327	-1.248	0.0639006	0.254518
Homo_sapiens_tRNA-Arg-CCG-2-1	tRNA	8460.46	29713.7	-1.812	0	0	229.168	912.976	-1.989	0	0
Homo_sapiens_tRNA-Arg-CCT-1-1	tRNA	14.8414	0	3.986	6.1022e-05	0.000496785	0.976567	20.039	-3.412	2.0965e-05	0.000173091
Homo_sapiens_tRNA-Arg-CCT-2-1	tRNA	7.8572	0	3.147	0.00781205	0.045549	0.976567	20.039	-3.412	2.0965e-05	0.000173091
Homo_sapiens_tRNA-Arg-CCT-3-1	tRNA	48.8892	16.123	1.543	5.0791e-05	0.000421364	0.325522	20.039	-3.988	1.906e-06	1.7347e-05
Homo_sapiens_tRNA-Arg-CCT-4-1	tRNA	34.9209	32.2459	0.112	0.807182	1	0	10.4203	-3.514	0.00195273	0.0117954
Homo_sapiens_tRNA-Arg-TCG-1-1	tRNA	2696.76	707.619	1.929	0	0	56.6409	1216.77	-4.401	0	0
Homo_sapiens_tRNA-Arg-TCG-2-1	tRNA	102.144	558.034	-2.438	0	0	9.44015	67.3309	-2.71	0	0
Homo_sapiens_tRNA-Arg-TCG-3-1	tRNA	84.6831	538.328	-2.654	0	0	4.23179	57.7122	-3.488	0	0
Homo_sapiens_tRNA-Arg-TCG-4-1	tRNA	28.8097	154.96	-2.387	0	0	0.325522	12.8249	-3.383	0.000244056	0.00173211
Homo_sapiens_tRNA-Arg-TCG-5-1	tRNA	28.8097	154.96	-2.387	0	0	0.325522	12.8249	-3.383	0.000244056	0.00173211
Homo_sapiens_tRNA-Arg-TCT-1-1	tRNA	68.0957	44.786	0.594	0.0379965	0.191397	0	3.20624	-2.073	0.249997	0.77499
Homo_sapiens_tRNA-Arg-TCT-2-1	tRNA	387.622	1558.55	-2.005	0	0	25.3908	112.218	-2.101	0	0
Homo_sapiens_tRNA-Arg-TCT-3-2	tRNA	128.334	187.206	-0.541	0.00104751	0.00722394	11.3933	84.1637	-2.781	0	0
Homo_sapiens_tRNA-Arg-TCT-4-1	tRNA	15.7144	41.2032	-1.336	0.00126275	0.00866265
Homo_sapiens_tRNA-Arg-TCT-5-1	tRNA	171.112	814.21	-2.244	0	0	9.44015	46.4904	-2.185	4.32e-07	4.331e-06
Homo_sapiens_tRNA-Asn-GTT-10-1	tRNA	2.61907	46.5775	-3.717	0	1e-09	0.325522	0	0.407	1	1
Homo_sapiens_tRNA-Asn-GTT-1-1	tRNA	0	25.0802	-4.705	6e-08	6.58e-07
Homo_sapiens_tRNA-Asn-GTT-11-1	tRNA	1.74604	1.79144	-0.024	1	1	0	0.801559	-0.849	1	1
Homo_sapiens_tRNA-Asn-GTT-11-2	tRNA	1.74604	1.79144	-0.024	1	1	0	0.801559	-0.849	1	1
Homo_sapiens_tRNA-Asn-GTT-24-1	tRNA	15.7144	19.7059	-0.309	0.617706	1	1.95313	7.21403	-1.476	0.179679	0.636233
Homo_sapiens_tRNA-Asn-GTT-25-1	tRNA	18.3335	0	4.273	7.627e-06	6.9439e-05	2.9297	8.81715	-1.321	0.145985	0.524844
Homo_sapiens_tRNA-Asn-GTT-26-1	tRNA	619.846	104.799	2.553	0	0	25.3908	1082.1	-5.359	0	0
Homo_sapiens_tRNA-Asn-GTT-3-1	tRNA	7262.67	9091.57	-0.324	0	0	442.711	1518.95	-1.776	0	0
Homo_sapiens_tRNA-Asn-GTT-4-1	tRNA	0	2.68716	-1.883	0.249998	0.808068	0	0.801559	-0.849	1	1
Homo_sapiens_tRNA-Asn-GTT-6-1	tRNA	0	10.7486	-3.554	0.000976452	0.00674577
Homo_sapiens_tRNA-Asn-GTT-7-1	tRNA	1218.74	47.4732	4.653	0	0	417.971	1521.36	-1.861	0	0
Homo_sapiens_tRNA-Asn-GTT-8-1	tRNA	24.4446	27.7673	-0.177	0.677792	1	0.976567	11.2218	-2.628	0.00634636	0.0346991
Homo_sapiens_tRNA-Asn-GTT-9-1	tRNA	44.5241	390.534	-3.104	0	0	0	30.4592	-4.975	2e-09	2.2e-08
Homo_sapiens_tRNA-Asn-GTT-9-2	tRNA	1.74604	8.95721	-1.858	0.0654267	0.306732
Homo_sapiens_tRNA-Asp-GTC-1-1	tRNA	5.23813	4.4786	0.187	1	1
Homo_sapiens_tRNA-Asp-GTC-2-1	tRNA	21.8255	159.438	-2.813	0	0	0.651045	4.80935	-1.815	0.218744	0.750305
Homo_sapiens_tRNA-Asp-GTC-2-10	tRNA	21.8255	159.438	-2.813	0	0	0.651045	4.80935	-1.815	0.218744	0.750305
Homo_sapiens_tRNA-Asp-GTC-2-11	tRNA	21.8255	159.438	-2.813	0	0	0.651045	4.80935	-1.815	0.218744	0.750305
Homo_sapiens_tRNA-Asp-GTC-2-2	tRNA	21.8255	159.438	-2.813	0	0	0.651045	4.80935	-1.815	0.218744	0.750305
Homo_sapiens_tRNA-Asp-GTC-2-3	tRNA	21.8255	159.438	-2.813	0	0	0.651045	4.80935	-1.815	0.218744	0.750305
Homo_sapiens_tRNA-Asp-GTC-2-4	tRNA	21.8255	159.438	-2.813	0	0	0.651045	4.80935	-1.815	0.218744	0.750305
Homo_sapiens_tRNA-Asp-GTC-2-5	tRNA	21.8255	159.438	-2.813	0	0	0.651045	4.80935	-1.815	0.218744	0.750305
Homo_sapiens_tRNA-Asp-GTC-2-6	tRNA	21.8255	159.438	-2.813	0	0	0.651045	4.80935	-1.815	0.218744	0.750305
Homo_sapiens_tRNA-Asp-GTC-2-7	tRNA	21.8255	159.438	-2.813	0	0	0.651045	4.80935	-1.815	0.218744	0.750305
Homo_sapiens_tRNA-Asp-GTC-2-8	tRNA	21.8255	159.438	-2.813	0	0	0.651045	4.80935	-1.815	0.218744	0.750305
Homo_sapiens_tRNA-Asp-GTC-2-9	tRNA	21.8255	159.438	-2.813	0	0	0.651045	4.80935	-1.815	0.218744	0.750305
Homo_sapiens_tRNA-Asp-GTC-3-1	tRNA						0.325522	0	0.407	1	1
Homo_sapiens_tRNA-Cys-GCA-1-1	tRNA	4.36511	3.58288	0.227	1	1	0	2.40468	-1.768	0.499998	1
Homo_sapiens_tRNA-Cys-GCA-12-1	tRNA	1.74604	5.37432	-1.215	0.453122	1
Homo_sapiens_tRNA-Cys-GCA-14-1	tRNA	1.74604	3.58288	-0.739	0.687498	1
Homo_sapiens_tRNA-Cys-GCA-15-1	tRNA	0.873022	8.06149	-2.274	0.0390608	0.194264
Homo_sapiens_tRNA-Cys-GCA-16-1	tRNA	790.958	19.7059	5.257	0	0	47.5263	188.366	-1.964	0	0
Homo_sapiens_tRNA-Cys-GCA-17-1	tRNA	0	2.68716	-1.883	0.249998	0.808068
Homo_sapiens_tRNA-Cys-GCA-19-1	tRNA						0	1.60312	-1.38	0.499998	1
Homo_sapiens_tRNA-Cys-GCA-2-1	tRNA	0.873022	29.5588	-4.028	3e-08	3.4e-07	0.325522	0	0.407	1	1
Homo_sapiens_tRNA-Cys-GCA-21-1	tRNA	41.032	72.5534	-0.807	0.0035009	0.0223374	0.976567	2.40468	-0.785	1	1
Homo_sapiens_tRNA-Cys-GCA-2-2	tRNA	0.873022	29.5588	-4.028	3e-08	3.4e-07	0.325522	0	0.407	1	1
Homo_sapiens_tRNA-Cys-GCA-22-1	tRNA	5531.47	1829.96	1.595	0	0	182.944	1043.63	-2.506	0	0
Homo_sapiens_tRNA-Cys-GCA-2-3	tRNA	0.873022	29.5588	-4.028	3e-08	3.4e-07	0.325522	0	0.407	1	1
Homo_sapiens_tRNA-Cys-GCA-23-1	tRNA	67.2227	44.786	0.575	0.04671	0.232013	7.16149	11.2218	-0.583	0.480664	1
Homo_sapiens_tRNA-Cys-GCA-2-4	tRNA	0.873022	29.5588	-4.028	3e-08	3.4e-07	0.325522	0	0.407	1	1
Homo_sapiens_tRNA-Cys-GCA-3-1	tRNA	172.858	154.064	0.165	0.31938	1	0	128.249	-7.014	0	0
Homo_sapiens_tRNA-Cys-GCA-5-1	tRNA	48.0162	60.909	-0.337	0.250229	0.808147	1.95313	29.6577	-3.376	2.46e-07	2.486e-06
Homo_sapiens_tRNA-Cys-GCA-7-1	tRNA	1017.94	641.336	0.666	0	0	55.0133	577.924	-3.37	0	0
Homo_sapiens_tRNA-Gln-CTG-1-1	tRNA	37.5399	8.06149	2.089	9.239e-06	8.2211e-05	0.976567	11.2218	-2.628	0.00634636	0.0346991
Homo_sapiens_tRNA-Gln-CTG-1-2	tRNA	37.5399	8.06149	2.089	9.239e-06	8.2211e-05	0.976567	11.2218	-2.628	0.00634636	0.0346991
Homo_sapiens_tRNA-Gln-CTG-1-3	tRNA	37.5399	8.06149	2.089	9.239e-06	8.2211e-05	0.976567	11.2218	-2.628	0.00634636	0.0346991
Homo_sapiens_tRNA-Gln-CTG-1-4	tRNA	37.5399	8.06149	2.089	9.239e-06	8.2211e-05	0.976567	11.2218	-2.628	0.00634636	0.0346991
Homo_sapiens_tRNA-Gln-CTG-1-5	tRNA	37.5399	8.06149	2.089	9.239e-06	8.2211e-05	0.976567	11.2218	-2.628	0.00634636	0.0346991
Homo_sapiens_tRNA-Gln-CTG-2-1	tRNA	307.304	81.5106	1.902	0	0	0	12.8249	-3.789	0.000244056	0.00173211
Homo_sapiens_tRNA-Gln-CTG-3-1	tRNA	45.3971	90.4678	-0.979	0.000133515	0.00105415
Homo_sapiens_tRNA-Gln-CTG-3-2	tRNA	45.3971	90.4678	-0.979	0.000133515	0.00105415
Homo_sapiens_tRNA-Gln-CTG-4-1	tRNA	217.382	114.652	0.917	2.3e-08	2.69e-07	3.25522	83.3621	-4.309	0	0
Homo_sapiens_tRNA-Gln-CTG-4-2	tRNA	217.382	114.652	0.917	2.3e-08	2.69e-07	3.25522	83.3621	-4.309	0	0
Homo_sapiens_tRNA-Gln-CTG-5-1	tRNA	0	16.123	-4.098	3.051e-05	0.00025527
Homo_sapiens_tRNA-Gln-CTG-6-1	tRNA						13.0209	0	3.81	0.000244056	0.00173211
Homo_sapiens_tRNA-Gln-CTG-7-1	tRNA	11.3493	29.5588	-1.307	0.00432242	0.0266266	1.62761	12.0234	-2.309	0.0129368	0.0663186
Homo_sapiens_tRNA-Gln-TTG-1-1	tRNA	82.0641	0	6.376	0	0	0.976567	7.21403	-2.055	0.0703076	0.277015
Homo_sapiens_tRNA-Gln-TTG-2-1	tRNA	453.971	174.666	1.373	0	0	44.2711	222.833	-2.306	0	0
Homo_sapiens_tRNA-Gln-TTG-3-1	tRNA	13.9684	17.9144	-0.338	0.596603	1	0.976567	0	0.983	1	1
Homo_sapiens_tRNA-Gln-TTG-3-2	tRNA	13.9684	17.9144	-0.338	0.596603	1	0.976567	0	0.983	1	1
Homo_sapiens_tRNA-Gln-TTG-3-3	tRNA	13.9684	17.9144	-0.338	0.596603	1	0.976567	0	0.983	1	1
Homo_sapiens_tRNA-Gln-TTG-4-1	tRNA	1664.85	1258.49	0.403	0	0	7.81254	164.32	-4.23	0	0
Homo_sapiens_tRNA-Glu-CTC-1-1	tRNA	32.3018	120.027	-1.862	0	0	0	9.61871	-3.409	0.00195273	0.0117954
Homo_sapiens_tRNA-Glu-CTC-1-2	tRNA	32.3018	120.027	-1.862	0	0	0	9.61871	-3.409	0.00195273	0.0117954
Homo_sapiens_tRNA-Glu-CTC-1-3	tRNA	32.3018	120.027	-1.862	0	0	0	9.61871	-3.409	0.00195273	0.0117954
Homo_sapiens_tRNA-Glu-CTC-1-4	tRNA	32.3018	120.027	-1.862	0	0	0	9.61871	-3.409	0.00195273	0.0117954
Homo_sapiens_tRNA-Glu-CTC-1-5	tRNA	32.3018	120.027	-1.862	0	0	0	9.61871	-3.409	0.00195273	0.0117954
Homo_sapiens_tRNA-Glu-CTC-1-6	tRNA	32.3018	120.027	-1.862	0	0	0	9.61871	-3.409	0.00195273	0.0117954
Homo_sapiens_tRNA-Glu-CTC-1-7	tRNA	32.3018	120.027	-1.862	0	0	0	9.61871	-3.409	0.00195273	0.0117954
Homo_sapiens_tRNA-Glu-CTC-2-1	tRNA	105.636	81.5106	0.37	0.0931283	0.42741	5.53388	9.61871	-0.701	0.454482	1
Homo_sapiens_tRNA-Glu-TTC-1-1	tRNA	16.5874	36.7246	-1.101	0.00906957	0.0526465	0	1.60312	-1.38	0.499998	1
Homo_sapiens_tRNA-Glu-TTC-1-2	tRNA	16.5874	36.7246	-1.101	0.00906957	0.0526465	0	1.60312	-1.38	0.499998	1
Homo_sapiens_tRNA-Glu-TTC-14-1	tRNA						3.25522	0	2.089	0.249997	0.77499
Homo_sapiens_tRNA-Glu-TTC-2-1	tRNA	67.2227	136.15	-1.007	1.449e-06	1.4358e-05	0.976567	2.40468	-0.785	1	1
Homo_sapiens_tRNA-Glu-TTC-2-2	tRNA	67.2227	136.15	-1.007	1.449e-06	1.4358e-05	0.976567	2.40468	-0.785	1	1
Homo_sapiens_tRNA-Glu-TTC-3-1	tRNA	10.4763	69.8662	-2.626	0	0	0	1.60312	-1.38	0.499998	1
Homo_sapiens_tRNA-Gly-CCC-1-1	tRNA	0.873022	3.58288	-1.291	0.374997	1	0.976567	0	0.983	1	1
Homo_sapiens_tRNA-Gly-CCC-1-2	tRNA	0.873022	3.58288	-1.291	0.374997	1	0.976567	0	0.983	1	1
Homo_sapiens_tRNA-Gly-CCC-2-1	tRNA	117.858	180.936	-0.614	0.000319844	0.00237702	1.95313	11.2218	-2.049	0.0224572	0.107259
Homo_sapiens_tRNA-Gly-CCC-2-2	tRNA	117.858	180.936	-0.614	0.000319844	0.00237702	1.95313	11.2218	-2.049	0.0224572	0.107259
Homo_sapiens_tRNA-Gly-CCC-3-1	tRNA	443.495	320.668	0.467	1.1351e-05	9.8109e-05	14.6485	121.837	-2.973	0	0
Homo_sapiens_tRNA-Gly-GCC-1-1	tRNA	2.61907	4.4786	-0.598	1	1	0	0.801559	-0.849	1	1
Homo_sapiens_tRNA-Gly-GCC-1-2	tRNA	2.61907	4.4786	-0.598	1	1	0	0.801559	-0.849	1	1
Homo_sapiens_tRNA-Gly-GCC-1-3	tRNA	2.61907	4.4786	-0.598	1	1	0	0.801559	-0.849	1	1
Homo_sapiens_tRNA-Gly-GCC-1-4	tRNA	2.61907	4.4786	-0.598	1	1	0	0.801559	-0.849	1	1
Homo_sapiens_tRNA-Gly-GCC-1-5	tRNA	2.61907	4.4786	-0.598	1	1	0	0.801559	-0.849	1	1
Homo_sapiens_tRNA-Gly-GCC-2-1	tRNA	162.382	301.858	-0.89	0	1e-09	0.651045	11.2218	-2.888	0.00634636	0.0346991
Homo_sapiens_tRNA-Gly-GCC-2-2	tRNA	162.382	301.858	-0.89	0	1e-09	0.651045	11.2218	-2.888	0.00634636	0.0346991
Homo_sapiens_tRNA-Gly-GCC-2-3	tRNA	162.382	301.858	-0.89	0	1e-09	0.651045	11.2218	-2.888	0.00634636	0.0346991
Homo_sapiens_tRNA-Gly-GCC-2-4	tRNA	162.382	301.858	-0.89	0	1e-09	0.651045	11.2218	-2.888	0.00634636	0.0346991
Homo_sapiens_tRNA-Gly-GCC-2-5	tRNA	162.382	301.858	-0.89	0	1e-09	0.651045	11.2218	-2.888	0.00634636	0.0346991
Homo_sapiens_tRNA-Gly-GCC-2-6	tRNA	162.382	301.858	-0.89	0	1e-09	0.651045	11.2218	-2.888	0.00634636	0.0346991
Homo_sapiens_tRNA-Gly-GCC-4-1	tRNA	0	0.895721	-0.923	1	1
Homo_sapiens_tRNA-Gly-TCC-1-1	tRNA	30.5558	87.7806	-1.492	1.66e-07	1.778e-06	0	10.4203	-3.514	0.00195273	0.0117954
Homo_sapiens_tRNA-Gly-TCC-2-1	tRNA	0	1.79144	-1.481	0.499999	1
Homo_sapiens_tRNA-Gly-TCC-2-2	tRNA	0	1.79144	-1.481	0.499999	1
Homo_sapiens_tRNA-Gly-TCC-2-3	tRNA	0	1.79144	-1.481	0.499999	1
Homo_sapiens_tRNA-Gly-TCC-2-4	tRNA	0	1.79144	-1.481	0.499999	1
Homo_sapiens_tRNA-Gly-TCC-2-5	tRNA	0	1.79144	-1.481	0.499999	1
Homo_sapiens_tRNA-Gly-TCC-2-6	tRNA	0	1.79144	-1.481	0.499999	1
Homo_sapiens_tRNA-Gly-TCC-3-1	tRNA	13.9684	3.58288	1.708	0.0308808	0.158221
Homo_sapiens_tRNA-His-GTG-1-1	tRNA	66.3497	96.7378	-0.537	0.0184896	0.10035	0.651045	4.00779	-1.601	0.374994	1
Homo_sapiens_tRNA-His-GTG-1-2	tRNA	66.3497	96.7378	-0.537	0.0184896	0.10035	0.651045	4.00779	-1.601	0.374994	1
Homo_sapiens_tRNA-His-GTG-1-3	tRNA	66.3497	96.7378	-0.537	0.0184896	0.10035	0.651045	4.00779	-1.601	0.374994	1
Homo_sapiens_tRNA-His-GTG-1-4	tRNA	66.3497	96.7378	-0.537	0.0184896	0.10035	0.651045	4.00779	-1.601	0.374994	1
Homo_sapiens_tRNA-His-GTG-1-5	tRNA	66.3497	96.7378	-0.537	0.0184896	0.10035	0.651045	4.00779	-1.601	0.374994	1
Homo_sapiens_tRNA-His-GTG-1-6	tRNA	66.3497	96.7378	-0.537	0.0184896	0.10035	0.651045	4.00779	-1.601	0.374994	1
Homo_sapiens_tRNA-His-GTG-1-7	tRNA	66.3497	96.7378	-0.537	0.0184896	0.10035	0.651045	4.00779	-1.601	0.374994	1
Homo_sapiens_tRNA-His-GTG-1-8	tRNA	66.3497	96.7378	-0.537	0.0184896	0.10035	0.651045	4.00779	-1.601	0.374994	1
Homo_sapiens_tRNA-His-GTG-1-9	tRNA	66.3497	96.7378	-0.537	0.0184896	0.10035	0.651045	4.00779	-1.601	0.374994	1
Homo_sapiens_tRNA-Ile-AAT-1-1	tRNA	2977.88	2037.76	0.547	0	0	366.864	744.648	-1.019	0	0
Homo_sapiens_tRNA-Ile-AAT-12-1	tRNA	8463.07	214.973	5.292	0	0	77.1488	4697.13	-5.91	0	0
Homo_sapiens_tRNA-Ile-AAT-2-1	tRNA	0	9.85293	-3.44	0.00195294	0.012751	3.90627	0	2.295	0.124997	0.452854
Homo_sapiens_tRNA-Ile-AAT-3-1	tRNA	272.383	0	8.095	0	0	3.90627	0	2.295	0.124997	0.452854
Homo_sapiens_tRNA-Ile-AAT-4-1	tRNA	164.128	255.28	-0.634	1.0104e-05	8.9699e-05	40.6903	83.3621	-1.017	0.000202981	0.00147892
Homo_sapiens_tRNA-Ile-AAT-6-1	tRNA	517.702	1147.42	-1.147	0	0	31.9012	263.713	-3.008	0	0
Homo_sapiens_tRNA-Ile-AAT-7-1	tRNA	16.5874	0	4.136	1.5255e-05	0.000130128	4.23179	98.5917	-4.251	0	0
Homo_sapiens_tRNA-Ile-AAT-7-2	tRNA	16.5874	0	4.136	1.5255e-05	0.000130128	4.23179	98.5917	-4.251	0	0
Homo_sapiens_tRNA-Ile-AAT-8-1	tRNA	87.3022	10.7486	2.91	0	0	0.651045	53.7044	-5.05	0	0
Homo_sapiens_tRNA-Ile-AAT-9-1	tRNA	6728.38	817.793	3.039	0	0	805.994	7156.32	-3.149	0	0
Homo_sapiens_tRNA-Ile-GAT-1-1	tRNA	1.74604	0	1.457	0.499999	1	0.325522	1.60312	-0.974	0.499998	1
Homo_sapiens_tRNA-Ile-GAT-1-2	tRNA	1.74604	0	1.457	0.499999	1	0.325522	1.60312	-0.974	0.499998	1
Homo_sapiens_tRNA-Ile-GAT-1-3	tRNA	1.74604	0	1.457	0.499999	1	0.325522	1.60312	-0.974	0.499998	1
Homo_sapiens_tRNA-Ile-TAT-1-1	tRNA						0	0.801559	-0.849	1	1
Homo_sapiens_tRNA-Ile-TAT-2-1	tRNA	67.2227	534.745	-2.973	0	0	2.9297	5.61091	-0.75	0.507804	1
Homo_sapiens_tRNA-iMet-CAT-1-1	tRNA	83.8101	34.0374	1.275	4.712e-06	4.4027e-05	3.90627	34.467	-2.854	6.03e-07	5.724e-06
Homo_sapiens_tRNA-iMet-CAT-1-2	tRNA	83.8101	34.0374	1.275	4.712e-06	4.4027e-05	3.90627	34.467	-2.854	6.03e-07	5.724e-06
Homo_sapiens_tRNA-iMet-CAT-1-3	tRNA	83.8101	34.0374	1.275	4.712e-06	4.4027e-05	3.90627	34.467	-2.854	6.03e-07	5.724e-06
Homo_sapiens_tRNA-iMet-CAT-1-4	tRNA	83.8101	34.0374	1.275	4.712e-06	4.4027e-05	3.90627	34.467	-2.854	6.03e-07	5.724e-06
Homo_sapiens_tRNA-iMet-CAT-1-5	tRNA	83.8101	34.0374	1.275	4.712e-06	4.4027e-05	3.90627	34.467	-2.854	6.03e-07	5.724e-06
Homo_sapiens_tRNA-iMet-CAT-1-6	tRNA	83.8101	34.0374	1.275	4.712e-06	4.4027e-05	3.90627	34.467	-2.854	6.03e-07	5.724e-06
Homo_sapiens_tRNA-iMet-CAT-1-7	tRNA	83.8101	34.0374	1.275	4.712e-06	4.4027e-05	3.90627	34.467	-2.854	6.03e-07	5.724e-06
Homo_sapiens_tRNA-iMet-CAT-1-8	tRNA	83.8101	34.0374	1.275	4.712e-06	4.4027e-05	3.90627	34.467	-2.854	6.03e-07	5.724e-06
Homo_sapiens_tRNA-Leu-AAG-2-1	tRNA	44.5241	98.5293	-1.128	7.929e-06	7.1523e-05	0	43.2842	-5.469	0	0
Homo_sapiens_tRNA-Leu-AAG-2-2	tRNA	44.5241	98.5293	-1.128	7.929e-06	7.1523e-05	0	43.2842	-5.469	0	0
Homo_sapiens_tRNA-Leu-AAG-2-3	tRNA	44.5241	98.5293	-1.128	7.929e-06	7.1523e-05	0	43.2842	-5.469	0	0
Homo_sapiens_tRNA-Leu-AAG-2-4	tRNA	44.5241	98.5293	-1.128	7.929e-06	7.1523e-05	0	43.2842	-5.469	0	0
Homo_sapiens_tRNA-Leu-AAG-3-1	tRNA	91.6673	2.68716	4.651	0	0	5.20836	120.234	-4.287	0	0
Homo_sapiens_tRNA-Leu-AAG-4-1	tRNA	42.7781	128.984	-1.57	0	0	0	4.80935	-2.538	0.0624972	0.250141
Homo_sapiens_tRNA-Leu-CAA-1-2	tRNA	3.49209	5.37432	-0.505	0.72656	1	0	4.80935	-2.538	0.0624972	0.250141
Homo_sapiens_tRNA-Leu-CAA-2-1	tRNA	5.23813	0	2.641	0.0624987	0.294766
Homo_sapiens_tRNA-Leu-CAA-3-1	tRNA	0	5.37432	-2.672	0.0624987	0.294766
Homo_sapiens_tRNA-Leu-CAA-4-1	tRNA	24.4446	3.58288	2.473	0.00017992	0.00140359	0	4.80935	-2.538	0.0624972	0.250141
Homo_sapiens_tRNA-Leu-CAA-6-1	tRNA	0	3.58288	-2.196	0.124998	0.513069	0.325522	1.60312	-0.974	0.499998	1
Homo_sapiens_tRNA-Leu-CAG-1-1	tRNA	20.0795	46.5775	-1.174	0.00130619	0.00885229	0.651045	8.81715	-2.572	0.0214816	0.103351
Homo_sapiens_tRNA-Leu-CAG-1-2	tRNA	20.0795	46.5775	-1.174	0.00130619	0.00885229	0.651045	8.81715	-2.572	0.0214816	0.103351
Homo_sapiens_tRNA-Leu-CAG-1-3	tRNA	20.0795	46.5775	-1.174	0.00130619	0.00885229	0.651045	8.81715	-2.572	0.0214816	0.103351
Homo_sapiens_tRNA-Leu-CAG-1-4	tRNA	20.0795	46.5775	-1.174	0.00130619	0.00885229	0.651045	8.81715	-2.572	0.0214816	0.103351
Homo_sapiens_tRNA-Leu-CAG-1-5	tRNA	20.0795	46.5775	-1.174	0.00130619	0.00885229	0.651045	8.81715	-2.572	0.0214816	0.103351
Homo_sapiens_tRNA-Leu-CAG-1-6	tRNA	20.0795	46.5775	-1.174	0.00130619	0.00885229	0.651045	8.81715	-2.572	0.0214816	0.103351
Homo_sapiens_tRNA-Leu-CAG-1-7	tRNA	20.0795	46.5775	-1.174	0.00130619	0.00885229	0.651045	8.81715	-2.572	0.0214816	0.103351
Homo_sapiens_tRNA-Leu-CAG-2-1	tRNA	8.73022	0.895721	2.36	0.0214831	0.114538	0	2.40468	-1.768	0.499998	1
Homo_sapiens_tRNA-Leu-CAG-2-2	tRNA	8.73022	0.895721	2.36	0.0214831	0.114538	0	2.40468	-1.768	0.499998	1
Homo_sapiens_tRNA-Leu-TAA-1-1	tRNA	17.4604	11.6444	0.546	0.458245	1	0	0.801559	-0.849	1	1
Homo_sapiens_tRNA-Leu-TAA-2-1	tRNA						0.651045	0	0.723	1	1
Homo_sapiens_tRNA-Leu-TAA-4-1	tRNA	113.493	1317.61	-3.526	0	0	6.51045	12.0234	-0.794	0.359263	1
Homo_sapiens_tRNA-Leu-TAG-2-1	tRNA	41.032	169.291	-2.018	0	0	18.8803	0	4.313	3.812e-06	3.3581e-05
Homo_sapiens_tRNA-Leu-TAG-3-1	tRNA	457.463	556.243	-0.281	0.00203986	0.0132743	35.1564	83.3621	-1.222	1.158e-05	9.8328e-05
Homo_sapiens_tRNA-Lys-CTT-10-1	tRNA	2592.88	158.543	4.023	0	0	289.064	1740.99	-2.586	0	0
Homo_sapiens_tRNA-Lys-CTT-1-1	tRNA	967.308	1228.93	-0.345	2.6e-08	3.01e-07	22.1355	844.041	-5.191	0	0
Homo_sapiens_tRNA-Lys-CTT-11-1	tRNA	48.0162	43.8903	0.127	0.754629	1	0	1.60312	-1.38	0.499998	1
Homo_sapiens_tRNA-Lys-CTT-1-2	tRNA	967.308	1228.93	-0.345	2.6e-08	3.01e-07	22.1355	844.041	-5.191	0	0
Homo_sapiens_tRNA-Lys-CTT-2-1	tRNA	1.74604	44.786	-4.059	0	0
Homo_sapiens_tRNA-Lys-CTT-2-2	tRNA	1.74604	44.786	-4.059	0	0
Homo_sapiens_tRNA-Lys-CTT-2-3	tRNA	1.74604	44.786	-4.059	0	0
Homo_sapiens_tRNA-Lys-CTT-2-4	tRNA	1.74604	44.786	-4.059	0	0
Homo_sapiens_tRNA-Lys-CTT-2-5	tRNA	1.74604	44.786	-4.059	0	0
Homo_sapiens_tRNA-Lys-CTT-4-1	tRNA	65.4766	0	6.055	0	0	44.9221	0	5.521	0	0
Homo_sapiens_tRNA-Lys-CTT-5-1	tRNA	1.74604	0	1.457	0.499999	1
Homo_sapiens_tRNA-Lys-CTT-7-1	tRNA	10.4763	4.4786	1.067	0.179559	0.717272
Homo_sapiens_tRNA-Lys-CTT-8-1	tRNA	0.873022	0	0.905	1	1	0	2.40468	-1.768	0.499998	1
Homo_sapiens_tRNA-Lys-CTT-9-1	tRNA	1665.73	11143.7	-2.741	0	0	33.8543	351.884	-3.34	0	0
Homo_sapiens_tRNA-Lys-TTT-1-1	tRNA	6.11115	0	2.83	0.031249	0.158221	0.976567	51.2998	-4.726	0	0
Homo_sapiens_tRNA-Lys-TTT-11-1	tRNA	19.2065	1.79144	2.856	0.00022119	0.00170186	0	4.80935	-2.538	0.0624972	0.250141
Homo_sapiens_tRNA-Lys-TTT-2-1	tRNA	22.6986	3.58288	2.37	0.000310638	0.00231738	0.976567	51.2998	-4.726	0	0
Homo_sapiens_tRNA-Lys-TTT-3-1	tRNA	51.5083	9.85293	2.274	5.7e-08	6.34e-07	0	2.40468	-1.768	0.499998	1
Homo_sapiens_tRNA-Lys-TTT-3-2	tRNA	51.5083	9.85293	2.274	5.7e-08	6.34e-07	0	2.40468	-1.768	0.499998	1
Homo_sapiens_tRNA-Lys-TTT-3-3	tRNA	51.5083	9.85293	2.274	5.7e-08	6.34e-07	0	2.40468	-1.768	0.499998	1
Homo_sapiens_tRNA-Lys-TTT-3-4	tRNA	51.5083	9.85293	2.274	5.7e-08	6.34e-07	0	2.40468	-1.768	0.499998	1
Homo_sapiens_tRNA-Lys-TTT-3-5	tRNA	51.5083	9.85293	2.274	5.7e-08	6.34e-07	0	2.40468	-1.768	0.499998	1
Homo_sapiens_tRNA-Lys-TTT-4-1	tRNA	15654.2	9476.73	0.724	0	0	254.233	2864.77	-3.489	0	0
Homo_sapiens_tRNA-Lys-TTT-5-1	tRNA	1342.71	1503.92	-0.163	0.00263297	0.0169652	77.7999	387.954	-2.303	0	0
Homo_sapiens_tRNA-Lys-TTT-6-1	tRNA	44.5241	44.786	-0.008	1	1	3.90627	0	2.295	0.124997	0.452854
Homo_sapiens_tRNA-Lys-TTT-7-1	tRNA	25.3176	1.79144	3.237	5.645e-06	5.1994e-05	1.95313	14.4281	-2.385	0.00417965	0.0239692
Homo_sapiens_tRNA-Met-CAT-1-1	tRNA	261.034	221.243	0.238	0.075414	0.350206	17.5782	371.923	-4.327	0	0
Homo_sapiens_tRNA-Met-CAT-2-1	tRNA						0	0.801559	-0.849	1	1
Homo_sapiens_tRNA-Met-CAT-3-1	tRNA	0.873022	0	0.905	1	1
Homo_sapiens_tRNA-Met-CAT-3-2	tRNA	0.873022	0	0.905	1	1
Homo_sapiens_tRNA-Met-CAT-4-1	tRNA	1.74604	0.895721	0.535	1	1	0	0.801559	-0.849	1	1
Homo_sapiens_tRNA-Met-CAT-4-2	tRNA	1.74604	0.895721	0.535	1	1	0	0.801559	-0.849	1	1
Homo_sapiens_tRNA-Met-CAT-4-3	tRNA	1.74604	0.895721	0.535	1	1	0	0.801559	-0.849	1	1
Homo_sapiens_tRNA-Met-CAT-5-1	tRNA	10.4763	0	3.521	0.00195294	0.012751	0	4.80935	-2.538	0.0624972	0.250141
Homo_sapiens_tRNA-Met-CAT-5-2	tRNA	10.4763	0	3.521	0.00195294	0.012751	0	4.80935	-2.538	0.0624972	0.250141
Homo_sapiens_tRNA-Met-CAT-6-1	tRNA	1457.07	1442.11	0.015	0.79426	1	18.5548	328.639	-4.075	0	0
Homo_sapiens_tRNA-Met-CAT-7-1	tRNA	0	0.895721	-0.923	1	1
Homo_sapiens_tRNA-Phe-GAA-1-1	tRNA	43.6511	31.3502	0.465	0.165395	0.668395	8.13806	110.615	-3.611	0	0
Homo_sapiens_tRNA-Phe-GAA-1-2	tRNA	43.6511	31.3502	0.465	0.165395	0.668395	8.13806	110.615	-3.611	0	0
Homo_sapiens_tRNA-Phe-GAA-1-3	tRNA	43.6511	31.3502	0.465	0.165395	0.668395	8.13806	110.615	-3.611	0	0
Homo_sapiens_tRNA-Phe-GAA-1-4	tRNA	43.6511	31.3502	0.465	0.165395	0.668395	8.13806	110.615	-3.611	0	0
Homo_sapiens_tRNA-Phe-GAA-1-5	tRNA	43.6511	31.3502	0.465	0.165395	0.668395	8.13806	110.615	-3.611	0	0
Homo_sapiens_tRNA-Phe-GAA-1-6	tRNA	43.6511	31.3502	0.465	0.165395	0.668395	8.13806	110.615	-3.611	0	0
Homo_sapiens_tRNA-Phe-GAA-2-1	tRNA	653.893	798.087	-0.287	0.000169274	0.00132846
Homo_sapiens_tRNA-Phe-GAA-3-1	tRNA	799.688	501.604	0.672	0	0	12.3699	656.477	-5.62	0	0
Homo_sapiens_tRNA-Phe-GAA-6-1	tRNA	44.5241	13.4358	1.657	3.0085e-05	0.000253331	0.651045	36.8717	-4.52	0	4e-09
Homo_sapiens_tRNA-Pro-AGG-2-1	tRNA	0.873022	0	0.905	1	1
Homo_sapiens_tRNA-Pro-AGG-2-2	tRNA	0.873022	0	0.905	1	1
Homo_sapiens_tRNA-Pro-AGG-2-3	tRNA	0.873022	0	0.905	1	1
Homo_sapiens_tRNA-Pro-AGG-2-4	tRNA	0.873022	0	0.905	1	1
Homo_sapiens_tRNA-Pro-AGG-2-5	tRNA	0.873022	0	0.905	1	1
Homo_sapiens_tRNA-Pro-AGG-2-6	tRNA	0.873022	0	0.905	1	1
Homo_sapiens_tRNA-Pro-AGG-2-7	tRNA	0.873022	0	0.905	1	1
Homo_sapiens_tRNA-Pro-AGG-2-8	tRNA	0.873022	0	0.905	1	1
Homo_sapiens_tRNA-Pro-CGG-1-1	tRNA	29.6827	7.16577	1.91	0.000190975	0.001481
Homo_sapiens_tRNA-Pro-CGG-1-2	tRNA	29.6827	7.16577	1.91	0.000190975	0.001481
Homo_sapiens_tRNA-Pro-CGG-1-3	tRNA	29.6827	7.16577	1.91	0.000190975	0.001481
Homo_sapiens_tRNA-Pro-TGG-1-1	tRNA	24.4446	32.2459	-0.386	0.349654	1	6.18493	36.8717	-2.398	1.633e-06	1.5042e-05
Homo_sapiens_tRNA-Pro-TGG-2-1	tRNA	30.5558	3.58288	2.784	3.463e-06	3.3224e-05
Homo_sapiens_tRNA-Pro-TGG-3-1	tRNA	0	13.4358	-3.852	0.000244102	0.00184203
Homo_sapiens_tRNA-Pro-TGG-3-2	tRNA	0	13.4358	-3.852	0.000244102	0.00184203
Homo_sapiens_tRNA-Pro-TGG-3-3	tRNA	0	13.4358	-3.852	0.000244102	0.00184203
Homo_sapiens_tRNA-Pro-TGG-3-4	tRNA	0	13.4358	-3.852	0.000244102	0.00184203
Homo_sapiens_tRNA-Pro-TGG-3-5	tRNA	0	13.4358	-3.852	0.000244102	0.00184203
Homo_sapiens_tRNA-SeC-TCA-1-1	tRNA	45.3971	39.4117	0.199	0.585614	1	0.325522	2.40468	-1.361	0.499998	1
Homo_sapiens_tRNA-Ser-AGA-3-1	tRNA	55.0004	151.377	-1.444	0	0	0	24.8483	-4.692	6e-08	6.31e-07
Homo_sapiens_tRNA-Ser-AGA-4-1	tRNA						5.20836	0	2.634	0.0624972	0.250141
Homo_sapiens_tRNA-Ser-CGA-1-1	tRNA	75.0799	146.002	-0.95	2.046e-06	1.9779e-05	1.62761	6.41247	-1.496	0.289054	0.881104
Homo_sapiens_tRNA-Ser-CGA-2-1	tRNA	78.572	0	6.314	0	0	14.974	15.2296	-0.023	1	1
Homo_sapiens_tRNA-Ser-CGA-3-1	tRNA	99.5245	34.0374	1.521	1e-08	1.21e-07	0	120.234	-6.922	0	0
Homo_sapiens_tRNA-Ser-CGA-4-1	tRNA	599.766	1675.89	-1.481	0	0	27.9949	192.374	-2.738	0	0
Homo_sapiens_tRNA-Ser-GCT-1-1	tRNA	64.6036	936.924	-3.838	0	0	8.46358	11.2218	-0.369	0.647592	1
Homo_sapiens_tRNA-Ser-GCT-2-1	tRNA	18.3335	224.826	-3.546	0	0	1.95313	0	1.562	0.499998	1
Homo_sapiens_tRNA-Ser-GCT-3-1	tRNA	6.11115	0	2.83	0.031249	0.158221
Homo_sapiens_tRNA-Ser-GCT-5-1	tRNA	155.398	300.066	-0.945	0	0	10.4167	50.4982	-2.173	1.61e-07	1.67e-06
Homo_sapiens_tRNA-Ser-TGA-1-1	tRNA	125.715	178.248	-0.5	0.00336706	0.0216241	5.53388	34.467	-2.44	8.35e-06	7.1271e-05
Homo_sapiens_tRNA-Ser-TGA-3-1	tRNA						0	9.61871	-3.409	0.00195273	0.0117954
Homo_sapiens_tRNA-Ser-TGA-4-1	tRNA	1296.44	1042.62	0.314	1.92e-07	2.04e-06	50.7815	344.67	-2.739	0	0
Homo_sapiens_tRNA-Thr-AGT-2-1	tRNA	0	6.27005	-2.862	0.031249	0.158221	33.5288	0	5.11	0	1e-09
Homo_sapiens_tRNA-Thr-AGT-2-2	tRNA	0	6.27005	-2.862	0.031249	0.158221	33.5288	0	5.11	0	1e-09
Homo_sapiens_tRNA-Thr-AGT-3-1	tRNA	749.926	12.5401	5.793	0	0	197.267	869.691	-2.135	0	0
Homo_sapiens_tRNA-Thr-AGT-4-1	tRNA	229.605	0	7.849	0	0	37.1096	0	5.252	0	0
Homo_sapiens_tRNA-Thr-AGT-5-1	tRNA	2304.78	91.3635	4.642	0	0	0	218.826	-7.78	0	0
Homo_sapiens_tRNA-Thr-AGT-6-1	tRNA	11.3493	0	3.626	0.000976452	0.00674577	0	3.20624	-2.073	0.249997	0.77499
Homo_sapiens_tRNA-Thr-CGT-1-1	tRNA	0	77.032	-6.286	0	0	23.1121	0	4.592	2.38e-07	2.423e-06
Homo_sapiens_tRNA-Thr-CGT-2-1	tRNA	34.9209	142.42	-1.997	0	0	2.27866	22.4436	-2.838	3.5851e-05	0.000284559
Homo_sapiens_tRNA-Thr-CGT-3-1	tRNA	1772.23	296.484	2.576	0	0	185.548	613.994	-1.721	0	0
Homo_sapiens_tRNA-Thr-CGT-4-1	tRNA	316.907	301.858	0.07	0.573426	1	12.6954	125.845	-3.211	0	0
Homo_sapiens_tRNA-Thr-CGT-5-1	tRNA	217.382	58.2219	1.883	0	0	0.976567	44.0857	-4.512	0	0
Homo_sapiens_tRNA-Thr-TGT-1-1	tRNA	2068.19	204.224	3.334	0	0	40.3648	32.8639	0.289	0.482717	1
Homo_sapiens_tRNA-Thr-TGT-2-1	tRNA	208.652	407.553	-0.963	0	0	47.8518	105.806	-1.129	3.362e-06	3.0024e-05
Homo_sapiens_tRNA-Thr-TGT-3-1	tRNA	20.0795	27.7673	-0.449	0.312303	0.995513	2.27866	5.61091	-1.012	0.289054	0.881104
Homo_sapiens_tRNA-Thr-TGT-5-1	tRNA	33.1748	90.4678	-1.42	2.74e-07	2.863e-06	0	23.2452	-4.6	2.38e-07	2.423e-06
Homo_sapiens_tRNA-Thr-TGT-6-1	tRNA	213.017	302.754	-0.505	8.5222e-05	0.000683871	6.51045	125.845	-4.078	0	0
Homo_sapiens_tRNA-Trp-CCA-1-1	tRNA						0	1.60312	-1.38	0.499998	1
Homo_sapiens_tRNA-Trp-CCA-2-1	tRNA	52.3813	152.273	-1.522	0	0	9.76567	11.2218	-0.183	1	1
Homo_sapiens_tRNA-Trp-CCA-3-1	tRNA						0	1.60312	-1.38	0.499998	1
Homo_sapiens_tRNA-Trp-CCA-3-2	tRNA						0	1.60312	-1.38	0.499998	1
Homo_sapiens_tRNA-Trp-CCA-3-3	tRNA						0	1.60312	-1.38	0.499998	1
Homo_sapiens_tRNA-Trp-CCA-4-1	tRNA	104.763	127.192	-0.277	0.167744	0.676492	13.0209	42.4826	-1.633	0.0001134	0.000862574
Homo_sapiens_tRNA-Trp-CCA-5-1	tRNA	8.73022	13.4358	-0.569	0.523458	1
Homo_sapiens_tRNA-Tyr-ATA-1-1	tRNA	932.387	635.066	0.553	0	0	33.2033	536.243	-3.973	0	0
Homo_sapiens_tRNA-Tyr-GTA-1-1	tRNA	58.4925	0	5.895	0	0	0	46.4904	-5.57	0	0
Homo_sapiens_tRNA-Tyr-GTA-2-1	tRNA	2081.28	186.31	3.475	0	0	0	21.6421	-4.501	4.76e-07	4.631e-06
Homo_sapiens_tRNA-Tyr-GTA-3-1	tRNA	89.9213	30.4545	1.531	3.8e-08	4.25e-07	96.3546	1583.88	-4.025	0	0
Homo_sapiens_tRNA-Tyr-GTA-4-1	tRNA	18.3335	146.898	-2.935	0	0	0	25.6499	-4.736	3e-08	3.24e-07
Homo_sapiens_tRNA-Tyr-GTA-5-2	tRNA	2502.95	8.06149	8.11	0	0
Homo_sapiens_tRNA-Tyr-GTA-5-3	tRNA						3.90627	0	2.295	0.124997	0.452854
Homo_sapiens_tRNA-Tyr-GTA-5-5	tRNA	2502.95	8.06149	8.11	0	0	421.552	6892.6	-4.028	0	0
Homo_sapiens_tRNA-Tyr-GTA-6-1	tRNA	4204.47	0.895721	11.115	0	0	80.404	0	6.347	0	0
Homo_sapiens_tRNA-Tyr-GTA-7-1	tRNA	189.446	30.4545	2.598	0	0	0	48.0935	-5.617	0	0
Homo_sapiens_tRNA-Tyr-GTA-8-1	tRNA	0	24.1845	-4.654	1.19e-07	1.284e-06	0	114.623	-6.853	0	0
Homo_sapiens_tRNA-Tyr-GTA-9-1	tRNA	1466.68	47.4732	4.92	0	0	83.6593	1801.1	-4.412	0	0
Homo_sapiens_tRNA-Val-AAC-2-1	tRNA	6.98418	94.0507	-3.573	0	0
Homo_sapiens_tRNA-Val-AAC-4-1	tRNA	381.511	559.826	-0.552	7e-09	8.9e-08
Homo_sapiens_tRNA-Val-AAC-5-1	tRNA						0	5.61091	-2.725	0.0312479	0.136907
Homo_sapiens_tRNA-Val-AAC-6-1	tRNA	33.1748	0	5.095	0	3e-09	0	10.4203	-3.514	0.00195273	0.0117954
Homo_sapiens_tRNA-Val-CAC-1-1	tRNA	63.7306	124.505	-0.955	1.0763e-05	9.3643e-05	0.651045	11.2218	-2.888	0.00634636	0.0346991
Homo_sapiens_tRNA-Val-CAC-1-2	tRNA	63.7306	124.505	-0.955	1.0763e-05	9.3643e-05	0.651045	11.2218	-2.888	0.00634636	0.0346991
Homo_sapiens_tRNA-Val-CAC-1-3	tRNA	63.7306	124.505	-0.955	1.0763e-05	9.3643e-05	0.651045	11.2218	-2.888	0.00634636	0.0346991
Homo_sapiens_tRNA-Val-CAC-1-4	tRNA	63.7306	124.505	-0.955	1.0763e-05	9.3643e-05	0.651045	11.2218	-2.888	0.00634636	0.0346991
Homo_sapiens_tRNA-Val-CAC-14-1	tRNA	14.8414	3.58288	1.789	0.0192085	0.104108	1.62761	13.6265	-2.477	0.00417965	0.0239692
Homo_sapiens_tRNA-Val-CAC-1-5	tRNA	63.7306	124.505	-0.955	1.0763e-05	9.3643e-05	0.651045	11.2218	-2.888	0.00634636	0.0346991
Homo_sapiens_tRNA-Val-CAC-1-6	tRNA	63.7306	124.505	-0.955	1.0763e-05	9.3643e-05	0.651045	11.2218	-2.888	0.00634636	0.0346991
Homo_sapiens_tRNA-Val-CAC-1-7	tRNA	63.7306	124.505	-0.955	1.0763e-05	9.3643e-05	0.651045	11.2218	-2.888	0.00634636	0.0346991
Homo_sapiens_tRNA-Val-CAC-2-1	tRNA	13.0953	47.4732	-1.782	1.2133e-05	0.000104633
Homo_sapiens_tRNA-Val-CAC-3-1	tRNA	423.416	1899.82	-2.163	0	0	19.2058	120.234	-2.585	0	0
Homo_sapiens_tRNA-Val-CAC-4-1	tRNA	6.98418	101.216	-3.678	0	0
Homo_sapiens_tRNA-Val-CAC-5-1	tRNA	63.7306	124.505	-0.955	1.0763e-05	9.3643e-05	0.651045	11.2218	-2.888	0.00634636	0.0346991
Homo_sapiens_tRNA-Val-CAC-6-1	tRNA	0	8.95721	-3.316	0.00390596	0.0242133
Homo_sapiens_tRNA-Val-TAC-1-1	tRNA	110.874	539.224	-2.272	0	0	0.976567	10.4203	-2.531	0.0117168	0.0604419
Homo_sapiens_tRNA-Val-TAC-1-2	tRNA	110.874	539.224	-2.272	0	0	0.976567	10.4203	-2.531	0.0117168	0.0604419
Homo_sapiens_tRNA-Val-TAC-2-1	tRNA	13.9684	251.698	-4.077	0	0	4.23179	15.2296	-1.633	0.0192059	0.0944767
Homo_sapiens_tRNA-Val-TAC-3-1	tRNA	9.60324	16.123	-0.691	0.326927	1	0	3.20624	-2.073	0.249997	0.77499
Homo_sapiens_tRNA-Val-TAC-4-1	tRNA	1.74604	0	1.457	0.499999	1	1.62761	16.8327	-2.763	0.000728261	0.00491389
hsa-piR-10001	piRNA	0.873022	0	0.905	1	1
hsa-piR-10002	piRNA						0.325522	0	0.407	1	1
hsa-piR-10012	piRNA						0.325522	0	0.407	1	1
hsa-piR-10016	piRNA						0.325522	0	0.407	1	1
hsa-piR-10026	piRNA						1.30209	0	1.203	1	1
hsa-piR-10033	piRNA	2.61907	0.895721	0.933	0.624998	1	0.325522	0	0.407	1	1
hsa-piR-10045	piRNA	0.873022	0	0.905	1	1
hsa-piR-10068	piRNA						0.325522	0	0.407	1	1
hsa-piR-10090	piRNA						0	4.80935	-2.538	0.0624972	0.250141
hsa-piR-10096	piRNA	2.61907	2.68716	-0.027	1	1
hsa-piR-10097	piRNA						0.325522	0	0.407	1	1
hsa-piR-10107	piRNA	1.74604	0.895721	0.535	1	1
hsa-piR-10109	piRNA	1.74604	0	1.457	0.499999	1
hsa-piR-10111	piRNA	847.704	43.8903	4.241	0	0	109.05	349.48	-1.671	0	0
hsa-piR-10125	piRNA	0	0.895721	-0.923	1	1
hsa-piR-10130	piRNA	0	0.895721	-0.923	1	1	0.325522	0	0.407	1	1
hsa-piR-10132	piRNA	8.73022	3.58288	1.086	0.266839	0.85826	1.95313	1.60312	0.182	1	1
hsa-piR-10134	piRNA						0.325522	0	0.407	1	1
hsa-piR-1014	piRNA	566.591	424.572	0.415	7.179e-06	6.5969e-05	0	232.452	-7.867	0	0
hsa-piR-10143	piRNA	0	0.895721	-0.923	1	1	0	5.61091	-2.725	0.0312479	0.136907
hsa-piR-10145	piRNA	0	2.68716	-1.883	0.249998	0.808068
hsa-piR-10150	piRNA	0	1.79144	-1.481	0.499999	1	7.81254	0	3.14	0.00781152	0.0408087
hsa-piR-10160	piRNA	0.873022	0.895721	-0.017	1	1
hsa-piR-10178	piRNA						0.651045	0	0.723	1	1
hsa-piR-10188	piRNA	0.873022	0.895721	-0.017	1	1
hsa-piR-10198	piRNA	0	0.895721	-0.923	1	1
hsa-piR-10202	piRNA	0.873022	0	0.905	1	1
hsa-piR-10210	piRNA	0	1.79144	-1.481	0.499999	1
hsa-piR-10235	piRNA						0	2.40468	-1.768	0.499998	1
hsa-piR-10240	piRNA						0	0.801559	-0.849	1	1
hsa-piR-10242	piRNA	0	0.895721	-0.923	1	1
hsa-piR-10243	piRNA						0.651045	0	0.723	1	1
hsa-piR-10263	piRNA						0	0.801559	-0.849	1	1
hsa-piR-10277	piRNA	0	0.895721	-0.923	1	1
hsa-piR-1028	piRNA	105.636	309.024	-1.54	0	0	0	4.00779	-2.324	0.124997	0.452854
hsa-piR-10287	piRNA	73.3338	0	6.216	0	0	364.911	509.791	-0.481	1.022e-06	9.488e-06
hsa-piR-10288	piRNA						0.651045	11.2218	-2.888	0.00634636	0.0346991
hsa-piR-10293	piRNA	3.49209	0	2.167	0.249998	0.808068	0	6.41247	-2.89	0.0312479	0.136907
hsa-piR-10302	piRNA	0.873022	0	0.905	1	1
hsa-piR-1031	piRNA	2.61907	0	1.856	0.249998	0.808068
hsa-piR-10312	piRNA	0	0.895721	-0.923	1	1
hsa-piR-10323	piRNA	0	1.79144	-1.481	0.499999	1
hsa-piR-10333	piRNA						0	0.801559	-0.849	1	1
hsa-piR-10338	piRNA	4.36511	0	2.424	0.124998	0.513069
hsa-piR-10359	piRNA	0	0.895721	-0.923	1	1	37.1096	4.80935	2.714	4.42e-07	4.418e-06
hsa-piR-10372	piRNA						0.651045	139.471	-6.411	0	0
hsa-piR-10387	piRNA	0	1.79144	-1.481	0.499999	1	0.325522	0	0.407	1	1
hsa-piR-10389	piRNA	0	2.68716	-1.883	0.249998	0.808068
hsa-piR-10404	piRNA	0	0.895721	-0.923	1	1
hsa-piR-10417	piRNA	7.8572	0	3.147	0.00781205	0.045549	0	1.60312	-1.38	0.499998	1
hsa-piR-10429	piRNA						25.7163	0	4.74	3e-08	3.24e-07
hsa-piR-1044	piRNA	295.954	429.05	-0.534	8.7e-07	8.843e-06	0.325522	0	0.407	1	1
hsa-piR-10448	piRNA						0	0.801559	-0.849	1	1
hsa-piR-10454	piRNA						2.9297	0.801559	1.125	0.624997	1
hsa-piR-10490	piRNA	0	1.79144	-1.481	0.499999	1
hsa-piR-10496	piRNA	0	0.895721	-0.923	1	1
hsa-piR-10498	piRNA	0	0.895721	-0.923	1	1
hsa-piR-10518	piRNA	0.873022	0	0.905	1	1
hsa-piR-10527	piRNA	1.74604	0	1.457	0.499999	1	26.6928	0.801559	3.942	2.16e-07	2.216e-06
hsa-piR-10534	piRNA	0.873022	0	0.905	1	1
hsa-piR-10538	piRNA						0	1.60312	-1.38	0.499998	1
hsa-piR-10554	piRNA	0.873022	0	0.905	1	1	0.976567	0	0.983	1	1
hsa-piR-10566	piRNA						0	4.80935	-2.538	0.0624972	0.250141
hsa-piR-1057	piRNA	25.3176	1.79144	3.237	5.645e-06	5.1994e-05	0	1.60312	-1.38	0.499998	1
hsa-piR-10611	piRNA	0	0.895721	-0.923	1	1
hsa-piR-10612	piRNA						0	0.801559	-0.849	1	1
hsa-piR-10618	piRNA	0	0.895721	-0.923	1	1
hsa-piR-10644	piRNA						0.325522	0	0.407	1	1
hsa-piR-1065	piRNA	0.873022	0	0.905	1	1
hsa-piR-10652	piRNA	0.873022	0	0.905	1	1
hsa-piR-10667	piRNA	0	2.68716	-1.883	0.249998	0.808068
hsa-piR-10668	piRNA						0.325522	0	0.407	1	1
hsa-piR-10676	piRNA	1.74604	75.2405	-4.795	0	0	0	0.801559	-0.849	1	1
hsa-piR-10683	piRNA						0	1.60312	-1.38	0.499998	1
hsa-piR-107	piRNA	0.873022	0	0.905	1	1
hsa-piR-10701	piRNA						0.325522	0	0.407	1	1
hsa-piR-1071	piRNA						0.325522	0	0.407	1	1
hsa-piR-10723	piRNA						0	0.801559	-0.849	1	1
hsa-piR-10727	piRNA						0.325522	0	0.407	1	1
hsa-piR-10734	piRNA	0.873022	0	0.905	1	1
hsa-piR-10746	piRNA	0.873022	0	0.905	1	1
hsa-piR-10747	piRNA	0.873022	0	0.905	1	1
hsa-piR-10764	piRNA	0.873022	0	0.905	1	1
hsa-piR-10767	piRNA						2.60418	0	1.85	0.249997	0.77499
hsa-piR-10771	piRNA	0	1.79144	-1.481	0.499999	1
hsa-piR-10776	piRNA	0.873022	0.895721	-0.017	1	1
hsa-piR-10782	piRNA	0	0.895721	-0.923	1	1
hsa-piR-10783	piRNA						0.325522	0	0.407	1	1
hsa-piR-10784	piRNA						2.9297	0	1.974	0.249997	0.77499
hsa-piR-10786	piRNA						3.25522	0	2.089	0.249997	0.77499
hsa-piR-10797	piRNA	0.873022	0	0.905	1	1
hsa-piR-10805	piRNA	0	0.895721	-0.923	1	1
hsa-piR-10810	piRNA	0.873022	5.37432	-1.767	0.218747	0.808068
hsa-piR-10828	piRNA	0	0.895721	-0.923	1	1
hsa-piR-10831	piRNA	0	7.16577	-3.03	0.0156243	0.0859886	0.976567	0.801559	0.134	1	1
hsa-piR-10866	piRNA						0	1.60312	-1.38	0.499998	1
hsa-piR-10876	piRNA	0	0.895721	-0.923	1	1
hsa-piR-10881	piRNA						0.325522	1.60312	-0.974	0.499998	1
hsa-piR-10890	piRNA						5.20836	0	2.634	0.0624972	0.250141
hsa-piR-10892	piRNA	13.0953	7.16577	0.788	0.263166	0.84923	5.53388	35.2686	-2.473	4.865e-06	4.2742e-05
hsa-piR-10897	piRNA						0.325522	0	0.407	1	1
hsa-piR-10905	piRNA						0.325522	0	0.407	1	1
hsa-piR-10915	piRNA	116.985	0	6.882	0	0
hsa-piR-10926	piRNA	0	1.79144	-1.481	0.499999	1	0	10.4203	-3.514	0.00195273	0.0117954
hsa-piR-10944	piRNA	0	0.895721	-0.923	1	1
hsa-piR-10952	piRNA						2.60418	17.6343	-2.37	0.00148893	0.00953725
hsa-piR-10953	piRNA						0	3.20624	-2.073	0.249997	0.77499
hsa-piR-10959	piRNA	5.23813	0	2.641	0.0624987	0.294766	0	0.801559	-0.849	1	1
hsa-piR-10963	piRNA	7.8572	0	3.147	0.00781205	0.045549	7.48702	2.40468	1.318	0.179679	0.636233
hsa-piR-10980	piRNA	0	0.895721	-0.923	1	1	4.55731	0	2.474	0.0624972	0.250141
hsa-piR-1099	piRNA						7.81254	0	3.14	0.00781152	0.0408087
hsa-piR-10995	piRNA						6.83597	0	2.97	0.0156235	0.0772014
hsa-piR-110	piRNA						5.53388	0	2.708	0.0312479	0.136907
hsa-piR-11015	piRNA	0	38.516	-5.304	0	0
hsa-piR-11034	piRNA	0	0.895721	-0.923	1	1
hsa-piR-11038	piRNA	1.74604	0	1.457	0.499999	1
hsa-piR-11047	piRNA	5.23813	0	2.641	0.0624987	0.294766	9.76567	143.479	-3.746	0	0
hsa-piR-1106	piRNA	0	0.895721	-0.923	1	1
hsa-piR-11061	piRNA						0.976567	0.801559	0.134	1	1
hsa-piR-11068	piRNA	0	0.895721	-0.923	1	1
hsa-piR-11069	piRNA	0	0.895721	-0.923	1	1
hsa-piR-11116	piRNA	3.49209	30.4545	-2.808	1.4e-06	1.3945e-05	1.30209	0	1.203	1	1
hsa-piR-11124	piRNA	0	1.79144	-1.481	0.499999	1
hsa-piR-11129	piRNA						0.325522	0	0.407	1	1
hsa-piR-11135	piRNA						0	1.60312	-1.38	0.499998	1
hsa-piR-11140	piRNA						0.325522	0	0.407	1	1
hsa-piR-11153	piRNA						0.325522	0	0.407	1	1
hsa-piR-11163	piRNA	0.873022	0	0.905	1	1
hsa-piR-1118	piRNA	0.873022	0	0.905	1	1
hsa-piR-11184	piRNA						0.325522	0	0.407	1	1
hsa-piR-11193	piRNA						0.651045	0	0.723	1	1
hsa-piR-11196	piRNA	6.98418	0	2.997	0.0156243	0.0859886
hsa-piR-11199	piRNA	0	1.79144	-1.481	0.499999	1
hsa-piR-11213	piRNA						0.651045	0	0.723	1	1
hsa-piR-11221	piRNA	0	0.895721	-0.923	1	1
hsa-piR-11222	piRNA	0	0.895721	-0.923	1	1
hsa-piR-11244	piRNA	2.61907	0	1.856	0.249998	0.808068	0	21.6421	-4.501	4.76e-07	4.631e-06
hsa-piR-11246	piRNA	6.98418	0	2.997	0.0156243	0.0859886	0.651045	6.41247	-2.167	0.124994	0.452854
hsa-piR-11255	piRNA	0.873022	5.37432	-1.767	0.218747	0.808068
hsa-piR-11261	piRNA	0	0.895721	-0.923	1	1
hsa-piR-11269	piRNA	2.61907	0	1.856	0.249998	0.808068	11.0678	13.6265	-0.277	0.690021	1
hsa-piR-1128	piRNA						0	0.801559	-0.849	1	1
hsa-piR-11291	piRNA	46.2702	0.895721	4.64	0	0	123.047	45.6889	1.41	3e-09	3.1e-08
hsa-piR-11299	piRNA						0.325522	0	0.407	1	1
hsa-piR-11302	piRNA						0.325522	0	0.407	1	1
hsa-piR-11311	piRNA	0	6.27005	-2.862	0.031249	0.158221
hsa-piR-11327	piRNA	0	20.6016	-4.433	9.53e-07	9.591e-06
hsa-piR-11330	piRNA	0	0.895721	-0.923	1	1
hsa-piR-11332	piRNA	0.873022	0	0.905	1	1
hsa-piR-11352	piRNA	0	3.58288	-2.196	0.124998	0.513069
hsa-piR-11354	piRNA						0.325522	0	0.407	1	1
hsa-piR-11359	piRNA						84.6358	0	6.42	0	0
hsa-piR-11368	piRNA						0.651045	0	0.723	1	1
hsa-piR-1137	piRNA	0	1.79144	-1.481	0.499999	1
hsa-piR-11372	piRNA	0	0.895721	-0.923	1	1
hsa-piR-11377	piRNA	4.36511	0	2.424	0.124998	0.513069
hsa-piR-11378	piRNA	0.873022	0	0.905	1	1	0.325522	0	0.407	1	1
hsa-piR-11381	piRNA						0.325522	0	0.407	1	1
hsa-piR-11382	piRNA						0.325522	0	0.407	1	1
hsa-piR-11386	piRNA	0	0.895721	-0.923	1	1
hsa-piR-11400	piRNA	0	0.895721	-0.923	1	1
hsa-piR-11404	piRNA	0	1.79144	-1.481	0.499999	1
hsa-piR-11412	piRNA	0.873022	0	0.905	1	1
hsa-piR-11418	piRNA	1.74604	0	1.457	0.499999	1
hsa-piR-11423	piRNA						9.11463	0	3.338	0.00390562	0.0225551
hsa-piR-11427	piRNA						0	16.0312	-4.09	3.0501e-05	0.000245054
hsa-piR-11430	piRNA	0	0.895721	-0.923	1	1
hsa-piR-11446	piRNA	0	0.895721	-0.923	1	1
hsa-piR-1145	piRNA						0.976567	0	0.983	1	1
hsa-piR-11452	piRNA	0.873022	0	0.905	1	1
hsa-piR-11483	piRNA	0	0.895721	-0.923	1	1
hsa-piR-11503	piRNA	0.873022	13.4358	-2.946	0.0018308	0.0122595
hsa-piR-11506	piRNA	2.61907	0	1.856	0.249998	0.808068
hsa-piR-11543	piRNA	0.873022	0	0.905	1	1	0	0.801559	-0.849	1	1
hsa-piR-11545	piRNA	0.873022	0	0.905	1	1
hsa-piR-11547	piRNA	0.873022	0	0.905	1	1
hsa-piR-11560	piRNA						0	3.20624	-2.073	0.249997	0.77499
hsa-piR-1158	piRNA	0	1.79144	-1.481	0.499999	1
hsa-piR-11604	piRNA	0.873022	0	0.905	1	1
hsa-piR-11610	piRNA	15.7144	0	4.063	3.051e-05	0.00025527	0.325522	0	0.407	1	1
hsa-piR-11612	piRNA	0	0.895721	-0.923	1	1
hsa-piR-11624	piRNA						2.9297	0.801559	1.125	0.624997	1
hsa-piR-11625	piRNA						0	0.801559	-0.849	1	1
hsa-piR-11646	piRNA	1.74604	0	1.457	0.499999	1
hsa-piR-11657	piRNA	6.98418	9.85293	-0.443	0.629053	1	131.511	68.1325	0.939	7.022e-06	6.0884e-05
hsa-piR-11666	piRNA	0	0.895721	-0.923	1	1
hsa-piR-11667	piRNA	0	0.895721	-0.923	1	1
hsa-piR-11671	piRNA	1.74604	56.4304	-4.386	0	0
hsa-piR-11688	piRNA	1.74604	1.79144	-0.024	1	1
hsa-piR-11690	piRNA						0.976567	0.801559	0.134	1	1
hsa-piR-11694	piRNA	0	0.895721	-0.923	1	1
hsa-piR-11699	piRNA	0	0.895721	-0.923	1	1
hsa-piR-11701	piRNA						0	0.801559	-0.849	1	1
hsa-piR-11713	piRNA						0	4.00779	-2.324	0.124997	0.452854
hsa-piR-11715	piRNA						0.325522	0	0.407	1	1
hsa-piR-11720	piRNA	0	0.895721	-0.923	1	1	0	2.40468	-1.768	0.499998	1
hsa-piR-11731	piRNA	0	0.895721	-0.923	1	1
hsa-piR-11734	piRNA						0.651045	0	0.723	1	1
hsa-piR-11746	piRNA	0	0.895721	-0.923	1	1
hsa-piR-11753	piRNA	6.98418	3.58288	0.801	0.548824	1
hsa-piR-11765	piRNA						0.651045	0	0.723	1	1
hsa-piR-11766	piRNA	0	0.895721	-0.923	1	1	0	0.801559	-0.849	1	1
hsa-piR-11775	piRNA						0	0.801559	-0.849	1	1
hsa-piR-11777	piRNA	13.0953	33.1417	-1.276	0.00453201	0.0277435	1.62761	8.01559	-1.779	0.109367	0.4248
hsa-piR-11779	piRNA						0.325522	1.60312	-0.974	0.499998	1
hsa-piR-11790	piRNA	0	0.895721	-0.923	1	1
hsa-piR-11802	piRNA	1.74604	0.895721	0.535	1	1	9.11463	0.801559	2.489	0.0214816	0.103351
hsa-piR-11810	piRNA	0	0.895721	-0.923	1	1
hsa-piR-11819	piRNA	0.873022	0	0.905	1	1	0.325522	0	0.407	1	1
hsa-piR-11853	piRNA						0.325522	0	0.407	1	1
hsa-piR-11859	piRNA						0	12.0234	-3.703	0.000488137	0.00334868
hsa-piR-11863	piRNA	0.873022	0	0.905	1	1
hsa-piR-11871	piRNA	0	8.06149	-3.18	0.00781205	0.045549	0	1.60312	-1.38	0.499998	1
hsa-piR-11876	piRNA	0	1.79144	-1.481	0.499999	1
hsa-piR-1188	piRNA	0.873022	0	0.905	1	1
hsa-piR-1190	piRNA						0	0.801559	-0.849	1	1
hsa-piR-11905	piRNA	4.36511	7.16577	-0.606	0.548824	1	0	25.6499	-4.736	3e-08	3.24e-07
hsa-piR-11911	piRNA	0	0.895721	-0.923	1	1
hsa-piR-11925	piRNA	0.873022	0	0.905	1	1	1.62761	35.2686	-3.787	1e-08	1.16e-07
hsa-piR-11928	piRNA	0.873022	0	0.905	1	1
hsa-piR-11933	piRNA	0	0.895721	-0.923	1	1
hsa-piR-11941	piRNA	0.873022	0	0.905	1	1
hsa-piR-1195	piRNA	0	0.895721	-0.923	1	1	4.55731	121.035	-4.457	0	0
hsa-piR-11969	piRNA						0.325522	0	0.407	1	1
hsa-piR-11995	piRNA	0	1.79144	-1.481	0.499999	1
hsa-piR-1200	piRNA	8.73022	0	3.282	0.00390596	0.0242133	0.325522	2.40468	-1.361	0.499998	1
hsa-piR-12004	piRNA						0	0.801559	-0.849	1	1
hsa-piR-12014	piRNA						0	0.801559	-0.849	1	1
hsa-piR-12019	piRNA						0	0.801559	-0.849	1	1
hsa-piR-12037	piRNA						0.325522	0	0.407	1	1
hsa-piR-1204	piRNA						0.651045	0	0.723	1	1
hsa-piR-12045	piRNA	0	0.895721	-0.923	1	1
hsa-piR-12055	piRNA	2.61907	0	1.856	0.249998	0.808068
hsa-piR-12059	piRNA	9.60324	0	3.406	0.00195294	0.012751	2.9297	16.0312	-2.116	0.00442346	0.0253232
hsa-piR-12077	piRNA	0	0.895721	-0.923	1	1
hsa-piR-12082	piRNA	0	0.895721	-0.923	1	1
hsa-piR-12091	piRNA	1.74604	2.68716	-0.425	1	1
hsa-piR-12095	piRNA	6.98418	0	2.997	0.0156243	0.0859886	35.8075	89.7746	-1.302	1.634e-06	1.5042e-05
hsa-piR-12105	piRNA						10.4167	0	3.513	0.00195273	0.0117954
hsa-piR-12115	piRNA	0	0.895721	-0.923	1	1	1.30209	0	1.203	1	1
hsa-piR-12118	piRNA	6.11115	1.79144	1.349	0.289058	0.925931	0	0.801559	-0.849	1	1
hsa-piR-12121	piRNA						0.325522	0	0.407	1	1
hsa-piR-12122	piRNA	0	0.895721	-0.923	1	1
hsa-piR-1213	piRNA	0.873022	0	0.905	1	1
hsa-piR-12132	piRNA	0	43.8903	-5.488	0	0	14.323	803.964	-5.715	0	0
hsa-piR-1215	piRNA						0.325522	0	0.407	1	1
hsa-piR-12159	piRNA	0	0.895721	-0.923	1	1
hsa-piR-12168	piRNA	0.873022	0	0.905	1	1
hsa-piR-12188	piRNA	0	0.895721	-0.923	1	1
hsa-piR-12190	piRNA	12.2223	46.5775	-1.847	5.119e-06	4.7715e-05
hsa-piR-12200	piRNA	0	0.895721	-0.923	1	1
hsa-piR-12219	piRNA	0.873022	0	0.905	1	1
hsa-piR-12220	piRNA						0	0.801559	-0.849	1	1
hsa-piR-12230	piRNA	1.74604	0	1.457	0.499999	1
hsa-piR-12236	piRNA	0	1.79144	-1.481	0.499999	1
hsa-piR-12237	piRNA	0.873022	0	0.905	1	1
hsa-piR-12242	piRNA	1.74604	5.37432	-1.215	0.453122	1	0.325522	0	0.407	1	1
hsa-piR-12248	piRNA	0.873022	0	0.905	1	1
hsa-piR-12268	piRNA						0	0.801559	-0.849	1	1
hsa-piR-12293	piRNA						0.325522	0	0.407	1	1
hsa-piR-12301	piRNA	0.873022	0	0.905	1	1
hsa-piR-12306	piRNA	3.49209	0	2.167	0.249998	0.808068	0	4.80935	-2.538	0.0624972	0.250141
hsa-piR-12313	piRNA	10.4763	0	3.521	0.00195294	0.012751
hsa-piR-12319	piRNA	36.6669	0	5.235	0	0
hsa-piR-12321	piRNA						0.325522	0	0.407	1	1
hsa-piR-12331	piRNA						2.60418	0	1.85	0.249997	0.77499
hsa-piR-1234	piRNA						0.325522	0	0.407	1	1
hsa-piR-12352	piRNA	20.0795	0	4.398	1.907e-06	1.8519e-05	0	2.40468	-1.768	0.499998	1
hsa-piR-12380	piRNA	3.49209	1.79144	0.686	1	1	1.30209	0	1.203	1	1
hsa-piR-12387	piRNA	0	0.895721	-0.923	1	1
hsa-piR-1240	piRNA						0	1.60312	-1.38	0.499998	1
hsa-piR-12405	piRNA						0.325522	0	0.407	1	1
hsa-piR-12408	piRNA	0	0.895721	-0.923	1	1
hsa-piR-12409	piRNA	0	0.895721	-0.923	1	1
hsa-piR-12410	piRNA	0.873022	0	0.905	1	1
hsa-piR-12419	piRNA	0	0.895721	-0.923	1	1
hsa-piR-12425	piRNA	0	0.895721	-0.923	1	1
hsa-piR-12427	piRNA	0	0.895721	-0.923	1	1
hsa-piR-12431	piRNA	6.98418	0	2.997	0.0156243	0.0859886	9.44015	2.40468	1.617	0.0654232	0.259325
hsa-piR-12432	piRNA	226.986	111.965	1.013	0	5e-09	5.8594	40.0779	-2.582	3.1e-07	3.12e-06
hsa-piR-12442	piRNA	45.3971	29.5588	0.602	0.105316	0.481092	0	8.01559	-3.172	0.00781152	0.0408087
hsa-piR-12446	piRNA	0	3.58288	-2.196	0.124998	0.513069
hsa-piR-12452	piRNA						1.62761	0	1.394	0.499998	1
hsa-piR-12455	piRNA						0	1.60312	-1.38	0.499998	1
hsa-piR-12459	piRNA	0	0.895721	-0.923	1	1
hsa-piR-1246	piRNA	0	0.895721	-0.923	1	1
hsa-piR-12469	piRNA						2.27866	0	1.713	0.499998	1
hsa-piR-12483	piRNA						1.30209	0	1.203	1	1
hsa-piR-12485	piRNA						0.325522	0	0.407	1	1
hsa-piR-1249	piRNA						0.976567	0	0.983	1	1
hsa-piR-12492	piRNA	0.873022	0	0.905	1	1
hsa-piR-12494	piRNA	0.873022	0	0.905	1	1	0.651045	0	0.723	1	1
hsa-piR-125	piRNA	0	0.895721	-0.923	1	1
hsa-piR-12501	piRNA						0	4.80935	-2.538	0.0624972	0.250141
hsa-piR-12502	piRNA						0.651045	0	0.723	1	1
hsa-piR-12542	piRNA						0	15.2296	-4.021	6.1007e-05	0.000471688
hsa-piR-12545	piRNA	0	1.79144	-1.481	0.499999	1
hsa-piR-12547	piRNA						17.2527	0	4.19	1.525e-05	0.000126861
hsa-piR-12557	piRNA						0.325522	0	0.407	1	1
hsa-piR-12563	piRNA						7.81254	0.801559	2.29	0.0390587	0.168878
hsa-piR-12575	piRNA	0	0.895721	-0.923	1	1
hsa-piR-12576	piRNA	1.74604	0	1.457	0.499999	1	0.325522	0	0.407	1	1
hsa-piR-12583	piRNA						0.976567	0	0.983	1	1
hsa-piR-12584	piRNA	22.6986	11.6444	0.906	0.0895196	0.414239	0	4.00779	-2.324	0.124997	0.452854
hsa-piR-12585	piRNA						0	0.801559	-0.849	1	1
hsa-piR-12602	piRNA	0.873022	0	0.905	1	1
hsa-piR-12625	piRNA	0	0.895721	-0.923	1	1
hsa-piR-12626	piRNA						0.325522	0	0.407	1	1
hsa-piR-12630	piRNA	0	0.895721	-0.923	1	1	0.325522	0	0.407	1	1
hsa-piR-12639	piRNA						0	0.801559	-0.849	1	1
hsa-piR-1264	piRNA	0	2.68716	-1.883	0.249998	0.808068	0.976567	0.801559	0.134	1	1
hsa-piR-12645	piRNA	0	0.895721	-0.923	1	1	0	0.801559	-0.849	1	1
hsa-piR-12656	piRNA						0	0.801559	-0.849	1	1
hsa-piR-12661	piRNA						0.976567	0.801559	0.134	1	1
hsa-piR-12663	piRNA						0.651045	0.801559	-0.126	1	1
hsa-piR-12681	piRNA						1.30209	0	1.203	1	1
hsa-piR-12694	piRNA	0.873022	0	0.905	1	1
hsa-piR-12704	piRNA	11.3493	2.68716	1.744	0.0573695	0.282457	0	66.5294	-6.077	0	0
hsa-piR-12708	piRNA						0	0.801559	-0.849	1	1
hsa-piR-12718	piRNA	9.60324	0	3.406	0.00195294	0.012751	232.098	46.4904	2.295	0	0
hsa-piR-1273	piRNA						0	0.801559	-0.849	1	1
hsa-piR-12741	piRNA	0	1.79144	-1.481	0.499999	1
hsa-piR-12749	piRNA						0.651045	0	0.723	1	1
hsa-piR-12767	piRNA	0.873022	0	0.905	1	1
hsa-piR-12769	piRNA						0.325522	0	0.407	1	1
hsa-piR-12770	piRNA						0.325522	1.60312	-0.974	0.499998	1
hsa-piR-12773	piRNA	0	0.895721	-0.923	1	1
hsa-piR-12778	piRNA	0	1.79144	-1.481	0.499999	1
hsa-piR-12783	piRNA						0.976567	0	0.983	1	1
hsa-piR-12787	piRNA	0	0.895721	-0.923	1	1
hsa-piR-1279	piRNA	0	1.79144	-1.481	0.499999	1
hsa-piR-12797	piRNA						0	0.801559	-0.849	1	1
hsa-piR-12798	piRNA						0.325522	0	0.407	1	1
hsa-piR-12812	piRNA	0	0.895721	-0.923	1	1
hsa-piR-12818	piRNA						3.90627	27.253	-2.526	3.3914e-05	0.000270492
hsa-piR-12826	piRNA						0.325522	0	0.407	1	1
hsa-piR-12828	piRNA	0	0.895721	-0.923	1	1
hsa-piR-12830	piRNA	0.873022	0	0.905	1	1
hsa-piR-12834	piRNA	0.873022	0.895721	-0.017	1	1
hsa-piR-12859	piRNA	0	0.895721	-0.923	1	1
hsa-piR-12864	piRNA						0	0.801559	-0.849	1	1
hsa-piR-12870	piRNA						0	0.801559	-0.849	1	1
hsa-piR-12871	piRNA						0.325522	0	0.407	1	1
hsa-piR-12874	piRNA	0.873022	0	0.905	1	1
hsa-piR-12883	piRNA						0	0.801559	-0.849	1	1
hsa-piR-12885	piRNA	0	0.895721	-0.923	1	1
hsa-piR-12891	piRNA						5.20836	1.60312	1.254	0.453118	1
hsa-piR-129	piRNA	0	0.895721	-0.923	1	1
hsa-piR-12902	piRNA	0	1.79144	-1.481	0.499999	1	1.62761	0	1.394	0.499998	1
hsa-piR-12903	piRNA	0	0.895721	-0.923	1	1
hsa-piR-12921	piRNA						0.325522	0	0.407	1	1
hsa-piR-12925	piRNA						0	0.801559	-0.849	1	1
hsa-piR-1293	piRNA						5.53388	0	2.708	0.0312479	0.136907
hsa-piR-12935	piRNA	0.873022	0	0.905	1	1
hsa-piR-12944	piRNA	0	1.79144	-1.481	0.499999	1
hsa-piR-12947	piRNA	0	0.895721	-0.923	1	1
hsa-piR-12951	piRNA						0.325522	0	0.407	1	1
hsa-piR-12954	piRNA	15.7144	0	4.063	3.051e-05	0.00025527	0	109.814	-6.792	0	0
hsa-piR-12962	piRNA	0	0.895721	-0.923	1	1
hsa-piR-12969	piRNA	0	0.895721	-0.923	1	1
hsa-piR-12972	piRNA	0	0.895721	-0.923	1	1
hsa-piR-12973	piRNA	0	0.895721	-0.923	1	1	0.325522	0	0.407	1	1
hsa-piR-13005	piRNA	3.49209	0	2.167	0.249998	0.808068	0.325522	1.60312	-0.974	0.499998	1
hsa-piR-13017	piRNA						0.325522	0	0.407	1	1
hsa-piR-1302	piRNA	2.61907	0	1.856	0.249998	0.808068
hsa-piR-13021	piRNA	0	0.895721	-0.923	1	1
hsa-piR-13037	piRNA	1.74604	0	1.457	0.499999	1	0	0.801559	-0.849	1	1
hsa-piR-13038	piRNA						4.55731	0	2.474	0.0624972	0.250141
hsa-piR-13047	piRNA	0	1.79144	-1.481	0.499999	1
hsa-piR-13055	piRNA	0	0.895721	-0.923	1	1
hsa-piR-13075	piRNA						1.30209	0	1.203	1	1
hsa-piR-13076	piRNA						0	8.81715	-3.295	0.00390562	0.0225551
hsa-piR-13085	piRNA	7.8572	0.895721	2.224	0.0390608	0.194264	0	0.801559	-0.849	1	1
hsa-piR-13090	piRNA	0	0.895721	-0.923	1	1
hsa-piR-13092	piRNA						0	0.801559	-0.849	1	1
hsa-piR-13103	piRNA						0.325522	0	0.407	1	1
hsa-piR-13108	piRNA	0.873022	0	0.905	1	1
hsa-piR-13116	piRNA	0.873022	0.895721	-0.017	1	1
hsa-piR-13118	piRNA						0.325522	0	0.407	1	1
hsa-piR-13128	piRNA	35.7939	0	5.201	0	0
hsa-piR-1314	piRNA	0	0.895721	-0.923	1	1
hsa-piR-13173	piRNA						2.27866	0	1.713	0.499998	1
hsa-piR-13179	piRNA	1.74604	0	1.457	0.499999	1
hsa-piR-13208	piRNA	0	0.895721	-0.923	1	1
hsa-piR-1321	piRNA						0.325522	0	0.407	1	1
hsa-piR-13217	piRNA						0.651045	0	0.723	1	1
hsa-piR-13240	piRNA						0	0.801559	-0.849	1	1
hsa-piR-13243	piRNA						0.976567	0	0.983	1	1
hsa-piR-13247	piRNA						0	0.801559	-0.849	1	1
hsa-piR-13251	piRNA	0	1.79144	-1.481	0.499999	1
hsa-piR-13277	piRNA	8.73022	0	3.282	0.00390596	0.0242133	0.325522	7.21403	-2.632	0.0156235	0.0772014
hsa-piR-13288	piRNA	2.61907	0	1.856	0.249998	0.808068
hsa-piR-1329	piRNA						0.651045	0	0.723	1	1
hsa-piR-13296	piRNA	0	0.895721	-0.923	1	1
hsa-piR-13307	piRNA	0	0.895721	-0.923	1	1
hsa-piR-13308	piRNA	1.74604	0	1.457	0.499999	1
hsa-piR-1332	piRNA	0	0.895721	-0.923	1	1
hsa-piR-13324	piRNA	0	1.79144	-1.481	0.499999	1
hsa-piR-13329	piRNA						0.976567	0	0.983	1	1
hsa-piR-13332	piRNA	0	0.895721	-0.923	1	1
hsa-piR-13333	piRNA	254.049	34.9331	2.827	0	0	25.3908	41.6811	-0.694	0.0497661	0.213767
hsa-piR-13338	piRNA						0	0.801559	-0.849	1	1
hsa-piR-13360	piRNA	0	0.895721	-0.923	1	1
hsa-piR-13373	piRNA	0	0.895721	-0.923	1	1
hsa-piR-13377	piRNA	10.4763	7.16577	0.491	0.629053	1	57.6175	82.5606	-0.511	0.0428145	0.18463
hsa-piR-13379	piRNA	2.61907	0	1.856	0.249998	0.808068	5.8594	0.801559	1.929	0.124994	0.452854
hsa-piR-1338	piRNA						0	0.801559	-0.849	1	1
hsa-piR-13392	piRNA	7.8572	1.79144	1.666	0.109371	0.498459	1.30209	0.801559	0.354	1	1
hsa-piR-13397	piRNA	0	0.895721	-0.923	1	1
hsa-piR-134	piRNA	0.873022	0	0.905	1	1
hsa-piR-13416	piRNA	2.61907	0	1.856	0.249998	0.808068	0	0.801559	-0.849	1	1
hsa-piR-13422	piRNA	0	0.895721	-0.923	1	1
hsa-piR-13443	piRNA	1.74604	0	1.457	0.499999	1
hsa-piR-13450	piRNA	1.74604	0	1.457	0.499999	1
hsa-piR-13451	piRNA						0.651045	0	0.723	1	1
hsa-piR-13465	piRNA	0	0.895721	-0.923	1	1
hsa-piR-13475	piRNA	18.3335	0.895721	3.35	7.6273e-05	0.000613307	39.3882	12.0234	1.633	0.000197721	0.0014438
hsa-piR-13477	piRNA	0	1.79144	-1.481	0.499999	1	2.27866	1.60312	0.333	1	1
hsa-piR-13496	piRNA						0.325522	0	0.407	1	1
hsa-piR-13502	piRNA	0.873022	0	0.905	1	1
hsa-piR-13507	piRNA						0	0.801559	-0.849	1	1
hsa-piR-1351	piRNA						1.30209	3.20624	-0.87	0.624997	1
hsa-piR-13512	piRNA						0.325522	0	0.407	1	1
hsa-piR-13513	piRNA	0.873022	0	0.905	1	1	0.325522	0	0.407	1	1
hsa-piR-13519	piRNA	0	0.895721	-0.923	1	1
hsa-piR-13534	piRNA						0	0.801559	-0.849	1	1
hsa-piR-13547	piRNA						0.325522	0	0.407	1	1
hsa-piR-13551	piRNA	0.873022	0	0.905	1	1
hsa-piR-13561	piRNA	0	1.79144	-1.481	0.499999	1
hsa-piR-13563	piRNA	0.873022	0	0.905	1	1	5.53388	4.00779	0.384	0.753901	1
hsa-piR-1357	piRNA	0	0.895721	-0.923	1	1
hsa-piR-13570	piRNA						14.974	285.355	-4.164	0	0
hsa-piR-13577	piRNA						0	0.801559	-0.849	1	1
hsa-piR-13594	piRNA	0	0.895721	-0.923	1	1
hsa-piR-13597	piRNA	7.8572	0	3.147	0.00781205	0.045549	2.9297	0	1.974	0.249997	0.77499
hsa-piR-13644	piRNA						0.325522	0	0.407	1	1
hsa-piR-13655	piRNA	6.98418	0	2.997	0.0156243	0.0859886	0	7.21403	-3.038	0.0156235	0.0772014
hsa-piR-13661	piRNA						0.325522	0	0.407	1	1
hsa-piR-1368	piRNA	0	0.895721	-0.923	1	1
hsa-piR-13693	piRNA	0	0.895721	-0.923	1	1
hsa-piR-13697	piRNA	0	0.895721	-0.923	1	1
hsa-piR-13704	piRNA	0	0.895721	-0.923	1	1
hsa-piR-13719	piRNA	0.873022	0	0.905	1	1
hsa-piR-13724	piRNA						3.25522	0	2.089	0.249997	0.77499
hsa-piR-13743	piRNA	0	0.895721	-0.923	1	1
hsa-piR-13744	piRNA	61.1115	0	5.957	0	0
hsa-piR-1377	piRNA	0	1.79144	-1.481	0.499999	1
hsa-piR-13781	piRNA	0	0.895721	-0.923	1	1
hsa-piR-13788	piRNA	0.873022	0	0.905	1	1
hsa-piR-13789	piRNA						7.81254	179.549	-4.357	0	0
hsa-piR-1381	piRNA	0.873022	0.895721	-0.017	1	1
hsa-piR-13811	piRNA	0.873022	1.79144	-0.576	1	1
hsa-piR-1382	piRNA						0	14.4281	-3.947	0.000122021	0.000909206
hsa-piR-13833	piRNA	0	0.895721	-0.923	1	1	0.325522	0	0.407	1	1
hsa-piR-13836	piRNA						0.325522	0	0.407	1	1
hsa-piR-13857	piRNA	0	7.16577	-3.03	0.0156243	0.0859886
hsa-piR-13861	piRNA						2.60418	0	1.85	0.249997	0.77499
hsa-piR-13901	piRNA	0	0.895721	-0.923	1	1
hsa-piR-13909	piRNA	0.873022	0	0.905	1	1	2.27866	0	1.713	0.499998	1
hsa-piR-1391	piRNA	0	1.79144	-1.481	0.499999	1
hsa-piR-13910	piRNA						138.347	4.80935	4.584	0	0
hsa-piR-1393	piRNA	0	0.895721	-0.923	1	1	0.325522	0	0.407	1	1
hsa-piR-13936	piRNA	0	8.06149	-3.18	0.00781205	0.045549
hsa-piR-13942	piRNA						2.9297	5.61091	-0.75	0.507804	1
hsa-piR-13951	piRNA	34.0479	1.79144	3.65	1.9e-08	2.28e-07	77.7999	488.951	-2.636	0	0
hsa-piR-13971	piRNA						0	0.801559	-0.849	1	1
hsa-piR-13975	piRNA	0.873022	0	0.905	1	1
hsa-piR-13980	piRNA	0	0.895721	-0.923	1	1
hsa-piR-13981	piRNA	0	0.895721	-0.923	1	1
hsa-piR-13983	piRNA						2.60418	0	1.85	0.249997	0.77499
hsa-piR-13984	piRNA	2.61907	0	1.856	0.249998	0.808068	0.976567	12.8249	-2.806	0.00183051	0.0116571
hsa-piR-14025	piRNA	2.61907	0	1.856	0.249998	0.808068
hsa-piR-14026	piRNA	0	1.79144	-1.481	0.499999	1
hsa-piR-14027	piRNA						0.325522	0	0.407	1	1
hsa-piR-14039	piRNA	0	0.895721	-0.923	1	1
hsa-piR-1405	piRNA	0	0.895721	-0.923	1	1
hsa-piR-14065	piRNA	0.873022	0.895721	-0.017	1	1
hsa-piR-14071	piRNA						0	0.801559	-0.849	1	1
hsa-piR-14074	piRNA	9.60324	5.37432	0.734	0.30175	0.964225	0	12.8249	-3.789	0.000244056	0.00173211
hsa-piR-14077	piRNA						7.81254	2.40468	1.372	0.109367	0.4248
hsa-piR-14097	piRNA	0.873022	0	0.905	1	1
hsa-piR-14098	piRNA						0	1.60312	-1.38	0.499998	1
hsa-piR-141	piRNA	0	0.895721	-0.923	1	1
hsa-piR-14103	piRNA	1.74604	0	1.457	0.499999	1
hsa-piR-1412	piRNA	0	0.895721	-0.923	1	1
hsa-piR-14124	piRNA	0.873022	0	0.905	1	1
hsa-piR-14133	piRNA						41.3414	0	5.404	0	0
hsa-piR-1414	piRNA	0	0.895721	-0.923	1	1
hsa-piR-14146	piRNA						0	5.61091	-2.725	0.0312479	0.136907
hsa-piR-14161	piRNA	0.873022	0	0.905	1	1	0	0.801559	-0.849	1	1
hsa-piR-14172	piRNA	6.11115	0	2.83	0.031249	0.158221	0.651045	4.00779	-1.601	0.374994	1
hsa-piR-14174	piRNA	0	0.895721	-0.923	1	1
hsa-piR-14185	piRNA						0.325522	0.801559	-0.443	1	1
hsa-piR-14190	piRNA						0	0.801559	-0.849	1	1
hsa-piR-14198	piRNA						0.325522	0	0.407	1	1
hsa-piR-14202	piRNA	1.74604	0.895721	0.535	1	1
hsa-piR-14203	piRNA	0.873022	0	0.905	1	1
hsa-piR-14212	piRNA	0	0.895721	-0.923	1	1
hsa-piR-14218	piRNA						0.325522	0	0.407	1	1
hsa-piR-14220	piRNA	0.873022	0	0.905	1	1
hsa-piR-14223	piRNA	0	0.895721	-0.923	1	1
hsa-piR-14226	piRNA						0.325522	0	0.407	1	1
hsa-piR-14237	piRNA	0	0.895721	-0.923	1	1
hsa-piR-14239	piRNA	0	0.895721	-0.923	1	1
hsa-piR-14253	piRNA	0.873022	0	0.905	1	1
hsa-piR-14261	piRNA	611.988	3592.74	-2.552	0	0	9.11463	20.8405	-1.111	0.0427602	0.18463
hsa-piR-14271	piRNA						3.25522	0	2.089	0.249997	0.77499
hsa-piR-14306	piRNA	1.74604	0.895721	0.535	1	1	0	31.2608	-5.012	1e-09	1.1e-08
hsa-piR-14330	piRNA	0	0.895721	-0.923	1	1
hsa-piR-14334	piRNA	0	0.895721	-0.923	1	1	12.0443	0	3.705	0.000488137	0.00334868
hsa-piR-14353	piRNA	14.8414	171.083	-3.441	0	0	0	4.80935	-2.538	0.0624972	0.250141
hsa-piR-14365	piRNA	6.11115	0	2.83	0.031249	0.158221
hsa-piR-14372	piRNA						8.46358	0	3.242	0.00781152	0.0408087
hsa-piR-14379	piRNA						0.325522	0	0.407	1	1
hsa-piR-14383	piRNA						0.325522	0	0.407	1	1
hsa-piR-14385	piRNA	4.36511	0	2.424	0.124998	0.513069
hsa-piR-14395	piRNA						0	0.801559	-0.849	1	1
hsa-piR-14416	piRNA						0.325522	0	0.407	1	1
hsa-piR-14424	piRNA	0.873022	0	0.905	1	1
hsa-piR-14426	piRNA	0.873022	0	0.905	1	1
hsa-piR-14427	piRNA						14.6485	0	3.968	6.1007e-05	0.000471688
hsa-piR-14437	piRNA	1.74604	0	1.457	0.499999	1
hsa-piR-14438	piRNA	0	0.895721	-0.923	1	1
hsa-piR-14446	piRNA	0	0.895721	-0.923	1	1
hsa-piR-14448	piRNA	0	5.37432	-2.672	0.0624987	0.294766	2.9297	51.2998	-3.734	0	0
hsa-piR-14463	piRNA	4.36511	0	2.424	0.124998	0.513069	0.651045	1.60312	-0.657	1	1
hsa-piR-14474	piRNA	0.873022	0	0.905	1	1
hsa-piR-14485	piRNA						0	4.00779	-2.324	0.124997	0.452854
hsa-piR-14491	piRNA	0	0.895721	-0.923	1	1
hsa-piR-14493	piRNA						1.62761	0	1.394	0.499998	1
hsa-piR-14494	piRNA	0	0.895721	-0.923	1	1
hsa-piR-14498	piRNA	0	0.895721	-0.923	1	1
hsa-piR-14501	piRNA	0.873022	0	0.905	1	1	0.976567	0	0.983	1	1
hsa-piR-14503	piRNA						0	0.801559	-0.849	1	1
hsa-piR-14512	piRNA						0	0.801559	-0.849	1	1
hsa-piR-14521	piRNA	0.873022	0	0.905	1	1
hsa-piR-1456	piRNA						0.325522	0	0.407	1	1
hsa-piR-14566	piRNA						11.3933	8.81715	0.336	0.823795	1
hsa-piR-14568	piRNA						0.325522	0	0.407	1	1
hsa-piR-14586	piRNA						0.976567	7.21403	-2.055	0.0703076	0.277015
hsa-piR-14601	piRNA	0.873022	0	0.905	1	1
hsa-piR-14607	piRNA	12.2223	16.123	-0.373	0.571577	1	16.9272	4.80935	1.626	0.0168953	0.0833603
hsa-piR-1461	piRNA	0	0.895721	-0.923	1	1
hsa-piR-14631	piRNA	0	2.68716	-1.883	0.249998	0.808068
hsa-piR-14658	piRNA	0.873022	0	0.905	1	1
hsa-piR-14660	piRNA	0	10.7486	-3.554	0.000976452	0.00674577
hsa-piR-14661	piRNA	0	0.895721	-0.923	1	1
hsa-piR-14662	piRNA						13.9975	0	3.907	0.000122021	0.000909206
hsa-piR-14666	piRNA	0.873022	0	0.905	1	1
hsa-piR-14676	piRNA	0.873022	0	0.905	1	1
hsa-piR-14689	piRNA	1.74604	2.68716	-0.425	1	1
hsa-piR-14694	piRNA						0.651045	0	0.723	1	1
hsa-piR-14697	piRNA						1.30209	0	1.203	1	1
hsa-piR-14725	piRNA	0	2.68716	-1.883	0.249998	0.808068
hsa-piR-14733	piRNA						0.325522	0	0.407	1	1
hsa-piR-14734	piRNA						0.325522	0	0.407	1	1
hsa-piR-14744	piRNA	13.9684	66.2833	-2.168	3e-09	4e-08	0.651045	3.20624	-1.349	0.624997	1
hsa-piR-14755	piRNA	0	0.895721	-0.923	1	1
hsa-piR-14763	piRNA	0	0.895721	-0.923	1	1
hsa-piR-14765	piRNA						0	0.801559	-0.849	1	1
hsa-piR-14769	piRNA	0	0.895721	-0.923	1	1
hsa-piR-14781	piRNA	0.873022	0	0.905	1	1	0	2.40468	-1.768	0.499998	1
hsa-piR-14810	piRNA	0.873022	0	0.905	1	1
hsa-piR-14818	piRNA						0.651045	0	0.723	1	1
hsa-piR-14831	piRNA						0	2.40468	-1.768	0.499998	1
hsa-piR-1485	piRNA						0	0.801559	-0.849	1	1
hsa-piR-14851	piRNA	0.873022	0.895721	-0.017	1	1
hsa-piR-14873	piRNA						0.325522	0	0.407	1	1
hsa-piR-14879	piRNA						6.18493	0	2.845	0.0312479	0.136907
hsa-piR-14880	piRNA	0	10.7486	-3.554	0.000976452	0.00674577
hsa-piR-14888	piRNA	0	3.58288	-2.196	0.124998	0.513069
hsa-piR-14889	piRNA						0.325522	0	0.407	1	1
hsa-piR-1489	piRNA						0	0.801559	-0.849	1	1
hsa-piR-14893	piRNA	0	0.895721	-0.923	1	1
hsa-piR-14895	piRNA	0	4.4786	-2.454	0.124998	0.513069
hsa-piR-14897	piRNA	0	0.895721	-0.923	1	1
hsa-piR-1490	piRNA	0	0.895721	-0.923	1	1
hsa-piR-14907	piRNA	0.873022	0	0.905	1	1
hsa-piR-14910	piRNA						4.88284	0.801559	1.707	0.218744	0.750305
hsa-piR-14924	piRNA	0	0.895721	-0.923	1	1
hsa-piR-14927	piRNA	0	1.79144	-1.481	0.499999	1
hsa-piR-1494	piRNA	0.873022	0	0.905	1	1
hsa-piR-14944	piRNA	0	1.79144	-1.481	0.499999	1
hsa-piR-14957	piRNA	150.16	6.27005	4.378	0	0	95.0526	368.717	-1.945	0	0
hsa-piR-14963	piRNA	0.873022	14.3315	-3.033	0.000976405	0.00674577
hsa-piR-1497	piRNA	0	0.895721	-0.923	1	1
hsa-piR-1503	piRNA	6.98418	0	2.997	0.0156243	0.0859886	35.8075	73.7434	-1.022	0.000370044	0.00260378
hsa-piR-15035	piRNA						0	0.801559	-0.849	1	1
hsa-piR-15037	piRNA	0.873022	0	0.905	1	1
hsa-piR-15047	piRNA	0.873022	0	0.905	1	1
hsa-piR-15066	piRNA	1.74604	0	1.457	0.499999	1	0.325522	2.40468	-1.361	0.499998	1
hsa-piR-15072	piRNA	0	0.895721	-0.923	1	1	0.325522	0	0.407	1	1
hsa-piR-15097	piRNA						0	0.801559	-0.849	1	1
hsa-piR-15100	piRNA						0.325522	0	0.407	1	1
hsa-piR-15103	piRNA						0.325522	0	0.407	1	1
hsa-piR-15104	piRNA	0.873022	0	0.905	1	1
hsa-piR-15137	piRNA	0.873022	0	0.905	1	1
hsa-piR-1514	piRNA	0	0.895721	-0.923	1	1
hsa-piR-15159	piRNA	0.873022	0	0.905	1	1	0.325522	0	0.407	1	1
hsa-piR-15160	piRNA	0	0.895721	-0.923	1	1
hsa-piR-1517	piRNA	13.0953	25.9759	-0.936	0.0532425	0.263128	1.95313	4.80935	-0.976	0.453118	1
hsa-piR-15187	piRNA	0.873022	0	0.905	1	1
hsa-piR-15188	piRNA	0.873022	0	0.905	1	1
hsa-piR-15208	piRNA						0.325522	0	0.407	1	1
hsa-piR-15211	piRNA	0	0.895721	-0.923	1	1
hsa-piR-15226	piRNA						0.651045	0	0.723	1	1
hsa-piR-15233	piRNA						9.11463	0	3.338	0.00390562	0.0225551
hsa-piR-15239	piRNA						0.325522	0	0.407	1	1
hsa-piR-1526	piRNA	0.873022	0	0.905	1	1
hsa-piR-15260	piRNA	0	0.895721	-0.923	1	1
hsa-piR-15266	piRNA						4.55731	0	2.474	0.0624972	0.250141
hsa-piR-15267	piRNA						0	1.60312	-1.38	0.499998	1
hsa-piR-15282	piRNA						0	0.801559	-0.849	1	1
hsa-piR-15348	piRNA	0.873022	4.4786	-1.548	0.374997	1
hsa-piR-15352	piRNA						0.651045	0	0.723	1	1
hsa-piR-15354	piRNA	5.23813	0	2.641	0.0624987	0.294766	0.651045	0	0.723	1	1
hsa-piR-15362	piRNA						0	0.801559	-0.849	1	1
hsa-piR-15369	piRNA	1.74604	0	1.457	0.499999	1
hsa-piR-15376	piRNA	0.873022	0	0.905	1	1	1.62761	0	1.394	0.499998	1
hsa-piR-15383	piRNA						0	0.801559	-0.849	1	1
hsa-piR-15396	piRNA	288.097	9.85293	4.735	0	0	23.4376	153.899	-2.664	0	0
hsa-piR-15397	piRNA						0.325522	0	0.407	1	1
hsa-piR-15399	piRNA						4.88284	0	2.557	0.0624972	0.250141
hsa-piR-1541	piRNA						0.325522	0	0.407	1	1
hsa-piR-15410	piRNA						0	0.801559	-0.849	1	1
hsa-piR-15411	piRNA	0	0.895721	-0.923	1	1
hsa-piR-15417	piRNA	0.873022	0	0.905	1	1
hsa-piR-15420	piRNA	0	0.895721	-0.923	1	1
hsa-piR-15446	piRNA						0	0.801559	-0.849	1	1
hsa-piR-15452	piRNA	0	5.37432	-2.672	0.0624987	0.294766
hsa-piR-15467	piRNA	0.873022	0	0.905	1	1
hsa-piR-1548	piRNA	2.61907	0	1.856	0.249998	0.808068	0	1.60312	-1.38	0.499998	1
hsa-piR-15489	piRNA	0.873022	0	0.905	1	1	0.651045	0.801559	-0.126	1	1
hsa-piR-15498	piRNA	0.873022	0	0.905	1	1	0.651045	0.801559	-0.126	1	1
hsa-piR-15500	piRNA	0.873022	0	0.905	1	1	0	0.801559	-0.849	1	1
hsa-piR-15503	piRNA						0.325522	0	0.407	1	1
hsa-piR-15517	piRNA						0.325522	0	0.407	1	1
hsa-piR-15521	piRNA	0.873022	0	0.905	1	1
hsa-piR-15532	piRNA	0	0.895721	-0.923	1	1
hsa-piR-15551	piRNA	0	0.895721	-0.923	1	1
hsa-piR-15572	piRNA	116.112	26.8716	2.071	0	0	2.60418	11.2218	-1.762	0.0573654	0.245446
hsa-piR-15583	piRNA	0.873022	0	0.905	1	1	0.651045	0.801559	-0.126	1	1
hsa-piR-15585	piRNA	1.74604	0	1.457	0.499999	1	7.16149	26.4514	-1.75	0.00131769	0.00854029
hsa-piR-15593	piRNA						0.325522	2.40468	-1.361	0.499998	1
hsa-piR-15608	piRNA	0	1.79144	-1.481	0.499999	1
hsa-piR-15621	piRNA	0	0.895721	-0.923	1	1
hsa-piR-15647	piRNA	0	0.895721	-0.923	1	1
hsa-piR-15652	piRNA						0.325522	0	0.407	1	1
hsa-piR-15663	piRNA						0	0.801559	-0.849	1	1
hsa-piR-15664	piRNA	22.6986	8.06149	1.387	0.0106714	0.0618532	27.6694	138.67	-2.284	0	0
hsa-piR-15667	piRNA						3.58075	0	2.196	0.124997	0.452854
hsa-piR-1569	piRNA						0.325522	0	0.407	1	1
hsa-piR-15694	piRNA	356.193	12.5401	4.721	0	0	85.2869	239.666	-1.48	0	0
hsa-piR-15695	piRNA	0.873022	0	0.905	1	1	40.3648	2.40468	3.603	0	5e-09
hsa-piR-15707	piRNA	0	0.895721	-0.923	1	1
hsa-piR-15734	piRNA						0.325522	0	0.407	1	1
hsa-piR-15747	piRNA						1.30209	0.801559	0.354	1	1
hsa-piR-15757	piRNA	0.873022	1.79144	-0.576	1	1
hsa-piR-15758	piRNA	0	10.7486	-3.554	0.000976452	0.00674577	0	0.801559	-0.849	1	1
hsa-piR-15774	piRNA	0	0.895721	-0.923	1	1
hsa-piR-15776	piRNA	0	0.895721	-0.923	1	1
hsa-piR-1579	piRNA	75.9529	0.895721	5.343	0	0	17.2527	24.0468	-0.457	0.348845	1
hsa-piR-15797	piRNA	0	11.6444	-3.66	0.000488215	0.00354114	0.325522	0	0.407	1	1
hsa-piR-15803	piRNA						1.30209	0.801559	0.354	1	1
hsa-piR-15808	piRNA	0.873022	0	0.905	1	1	0	8.01559	-3.172	0.00781152	0.0408087
hsa-piR-15809	piRNA	0	8.06149	-3.18	0.00781205	0.045549
hsa-piR-15835	piRNA						5.53388	2.40468	0.94	0.289054	0.881104
hsa-piR-15845	piRNA						0	0.801559	-0.849	1	1
hsa-piR-15852	piRNA	0	0.895721	-0.923	1	1
hsa-piR-15858	piRNA	0	0.895721	-0.923	1	1
hsa-piR-15861	piRNA						0	0.801559	-0.849	1	1
hsa-piR-15865	piRNA	0	0.895721	-0.923	1	1
hsa-piR-15880	piRNA						2.27866	0	1.713	0.499998	1
hsa-piR-15883	piRNA						27.3439	12.0234	1.122	0.0236907	0.112986
hsa-piR-1589	piRNA	0.873022	0	0.905	1	1
hsa-piR-15896	piRNA						0	0.801559	-0.849	1	1
hsa-piR-15900	piRNA						0.325522	0	0.407	1	1
hsa-piR-15907	piRNA	0	0.895721	-0.923	1	1
hsa-piR-15933	piRNA	0.873022	0	0.905	1	1
hsa-piR-15935	piRNA	0	1.79144	-1.481	0.499999	1
hsa-piR-15960	piRNA						3.25522	2.40468	0.322	1	1
hsa-piR-1597	piRNA	0.873022	0	0.905	1	1	0	0.801559	-0.849	1	1
hsa-piR-15989	piRNA	0	0.895721	-0.923	1	1
hsa-piR-160	piRNA	0.873022	2.68716	-0.977	0.624998	1
hsa-piR-16018	piRNA	0	1.79144	-1.481	0.499999	1
hsa-piR-1602	piRNA						0	0.801559	-0.849	1	1
hsa-piR-16029	piRNA						3.90627	20.8405	-2.154	0.000909955	0.00608984
hsa-piR-16042	piRNA	0	1.79144	-1.481	0.499999	1	0.325522	0	0.407	1	1
hsa-piR-16047	piRNA						1.30209	0	1.203	1	1
hsa-piR-16057	piRNA						0.325522	0	0.407	1	1
hsa-piR-16058	piRNA						2.60418	0	1.85	0.249997	0.77499
hsa-piR-16059	piRNA						0	3.20624	-2.073	0.249997	0.77499
hsa-piR-16069	piRNA						0.325522	0	0.407	1	1
hsa-piR-16080	piRNA						13.3464	0	3.843	0.000244056	0.00173211
hsa-piR-16087	piRNA	0	0.895721	-0.923	1	1
hsa-piR-16091	piRNA	0	0.895721	-0.923	1	1
hsa-piR-16102	piRNA	0.873022	0	0.905	1	1
hsa-piR-16104	piRNA	0.873022	0	0.905	1	1
hsa-piR-16111	piRNA	0	0.895721	-0.923	1	1
hsa-piR-16116	piRNA	0.873022	0.895721	-0.017	1	1
hsa-piR-1612	piRNA						2.9297	4.00779	-0.35	1	1
hsa-piR-1614	piRNA	0	1.79144	-1.481	0.499999	1
hsa-piR-16147	piRNA	0.873022	0	0.905	1	1
hsa-piR-1616	piRNA	0	0.895721	-0.923	1	1
hsa-piR-1619	piRNA	0.873022	0	0.905	1	1
hsa-piR-1621	piRNA	0	0.895721	-0.923	1	1	0.325522	0	0.407	1	1
hsa-piR-1623	piRNA	0.873022	0.895721	-0.017	1	1
hsa-piR-16233	piRNA						1.62761	0	1.394	0.499998	1
hsa-piR-16237	piRNA						0.325522	0	0.407	1	1
hsa-piR-16244	piRNA						0	0.801559	-0.849	1	1
hsa-piR-16256	piRNA	0.873022	0	0.905	1	1
hsa-piR-16257	piRNA	0.873022	0	0.905	1	1
hsa-piR-16258	piRNA	0.873022	0.895721	-0.017	1	1
hsa-piR-16259	piRNA	0	0.895721	-0.923	1	1
hsa-piR-16268	piRNA						0.325522	0	0.407	1	1
hsa-piR-16280	piRNA						0.325522	0	0.407	1	1
hsa-piR-16285	piRNA						0.651045	0	0.723	1	1
hsa-piR-16286	piRNA						0	0.801559	-0.849	1	1
hsa-piR-16288	piRNA	0	2.68716	-1.883	0.249998	0.808068
hsa-piR-16295	piRNA	0.873022	0	0.905	1	1
hsa-piR-16298	piRNA						0	1.60312	-1.38	0.499998	1
hsa-piR-16313	piRNA	0.873022	0	0.905	1	1
hsa-piR-16322	piRNA	0.873022	0	0.905	1	1
hsa-piR-16324	piRNA						0	0.801559	-0.849	1	1
hsa-piR-16326	piRNA	0	0.895721	-0.923	1	1
hsa-piR-16327	piRNA	0	0.895721	-0.923	1	1
hsa-piR-16330	piRNA	0	2.68716	-1.883	0.249998	0.808068
hsa-piR-16331	piRNA						0.325522	0	0.407	1	1
hsa-piR-16344	piRNA	0.873022	0	0.905	1	1
hsa-piR-16354	piRNA						0	0.801559	-0.849	1	1
hsa-piR-16358	piRNA	6.11115	17.0187	-1.341	0.0346855	0.175168	10.0912	11.2218	-0.14	1	1
hsa-piR-16359	piRNA	0.873022	0	0.905	1	1
hsa-piR-16362	piRNA						0	0.801559	-0.849	1	1
hsa-piR-16365	piRNA	0.873022	0	0.905	1	1
hsa-piR-16379	piRNA						0.325522	0	0.407	1	1
hsa-piR-16380	piRNA	0.873022	0	0.905	1	1
hsa-piR-16407	piRNA	13.9684	1.79144	2.423	0.00418033	0.0257919	230.795	10.4203	4.343	0	0
hsa-piR-1641	piRNA	11.3493	9.85293	0.186	1	1	0.651045	1.60312	-0.657	1	1
hsa-piR-16413	piRNA	0.873022	0	0.905	1	1
hsa-piR-16416	piRNA	0.873022	0	0.905	1	1
hsa-piR-16418	piRNA	263.653	70.7619	1.883	0	0	0	1.60312	-1.38	0.499998	1
hsa-piR-16419	piRNA	0	0.895721	-0.923	1	1
hsa-piR-16427	piRNA	0	0.895721	-0.923	1	1
hsa-piR-16463	piRNA						0.325522	0	0.407	1	1
hsa-piR-16467	piRNA	0	0.895721	-0.923	1	1
hsa-piR-16482	piRNA	0	0.895721	-0.923	1	1
hsa-piR-16490	piRNA						0	10.4203	-3.514	0.00195273	0.0117954
hsa-piR-16493	piRNA	0	0.895721	-0.923	1	1
hsa-piR-16498	piRNA	0.873022	0	0.905	1	1
hsa-piR-16521	piRNA	0	0.895721	-0.923	1	1
hsa-piR-16592	piRNA	1.74604	0	1.457	0.499999	1
hsa-piR-16602	piRNA						0	0.801559	-0.849	1	1
hsa-piR-16620	piRNA	0.873022	0.895721	-0.017	1	1
hsa-piR-16626	piRNA						0.976567	0	0.983	1	1
hsa-piR-16633	piRNA	0.873022	4.4786	-1.548	0.374997	1	0	0.801559	-0.849	1	1
hsa-piR-16659	piRNA						0.325522	0	0.407	1	1
hsa-piR-16681	piRNA						0.325522	0.801559	-0.443	1	1
hsa-piR-16687	piRNA						0	1.60312	-1.38	0.499998	1
hsa-piR-16691	piRNA						0.325522	0	0.407	1	1
hsa-piR-16695	piRNA						0	0.801559	-0.849	1	1
hsa-piR-16705	piRNA						0	0.801559	-0.849	1	1
hsa-piR-16743	piRNA	3.49209	0	2.167	0.249998	0.808068	12.0443	23.2452	-0.894	0.0895061	0.350975
hsa-piR-16764	piRNA						0.651045	0	0.723	1	1
hsa-piR-1677	piRNA	0.873022	5.37432	-1.767	0.218747	0.808068
hsa-piR-16771	piRNA	0.873022	0	0.905	1	1
hsa-piR-16775	piRNA						0.651045	0	0.723	1	1
hsa-piR-16781	piRNA	13.0953	0	3.817	0.000244102	0.00184203	128.581	296.577	-1.199	0	0
hsa-piR-16787	piRNA						0	1.60312	-1.38	0.499998	1
hsa-piR-16806	piRNA						0.325522	0	0.407	1	1
hsa-piR-16809	piRNA	23.5716	0	4.619	1.19e-07	1.284e-06	0.325522	16.8327	-3.75	1.525e-05	0.000126861
hsa-piR-16830	piRNA	0.873022	0	0.905	1	1
hsa-piR-16866	piRNA	287.224	15.2273	4.151	0	0	26.3673	559.488	-4.356	0	0
hsa-piR-16867	piRNA	0.873022	0	0.905	1	1
hsa-piR-16871	piRNA	0.873022	0	0.905	1	1	0	1.60312	-1.38	0.499998	1
hsa-piR-16876	piRNA	0	0.895721	-0.923	1	1
hsa-piR-16879	piRNA						0.325522	0	0.407	1	1
hsa-piR-1688	piRNA	0.873022	0	0.905	1	1
hsa-piR-16886	piRNA	0	0.895721	-0.923	1	1
hsa-piR-16891	piRNA						1.62761	3.20624	-0.679	1	1
hsa-piR-16894	piRNA	0	0.895721	-0.923	1	1
hsa-piR-16895	piRNA	1.74604	0	1.457	0.499999	1
hsa-piR-16903	piRNA	0	0.895721	-0.923	1	1
hsa-piR-16918	piRNA						0	1.60312	-1.38	0.499998	1
hsa-piR-16919	piRNA	0.873022	0	0.905	1	1	0	0.801559	-0.849	1	1
hsa-piR-16921	piRNA	7.8572	2.68716	1.264	0.226557	0.808068
hsa-piR-16925	piRNA	0.873022	0	0.905	1	1
hsa-piR-16930	piRNA	0.873022	0	0.905	1	1
hsa-piR-16932	piRNA	0	0.895721	-0.923	1	1
hsa-piR-16978	piRNA	0	4.4786	-2.454	0.124998	0.513069
hsa-piR-16986	piRNA						0.325522	0	0.407	1	1
hsa-piR-16987	piRNA						5.20836	0	2.634	0.0624972	0.250141
hsa-piR-16989	piRNA	1.74604	0	1.457	0.499999	1
hsa-piR-17000	piRNA	36.6669	447.86	-3.575	0	0	0	0.801559	-0.849	1	1
hsa-piR-1701	piRNA	0.873022	0	0.905	1	1
hsa-piR-17011	piRNA						1.62761	8.81715	-1.902	0.0654232	0.259325
hsa-piR-17013	piRNA	0.873022	0	0.905	1	1	40.0393	40.8795	-0.029	1	1
hsa-piR-17033	piRNA						1.30209	1.60312	-0.177	1	1
hsa-piR-17038	piRNA						0	2.40468	-1.768	0.499998	1
hsa-piR-17054	piRNA	0.873022	0	0.905	1	1
hsa-piR-1706	piRNA	0	0.895721	-0.923	1	1
hsa-piR-17060	piRNA						0.325522	0	0.407	1	1
hsa-piR-17061	piRNA	0.873022	5.37432	-1.767	0.218747	0.808068
hsa-piR-17069	piRNA	0.873022	0	0.905	1	1
hsa-piR-17093	piRNA						0	0.801559	-0.849	1	1
hsa-piR-17098	piRNA	0	0.895721	-0.923	1	1
hsa-piR-17112	piRNA						0.325522	0	0.407	1	1
hsa-piR-17135	piRNA	0.873022	0	0.905	1	1	0	14.4281	-3.947	0.000122021	0.000909206
hsa-piR-17144	piRNA	0	5.37432	-2.672	0.0624987	0.294766
hsa-piR-17156	piRNA						0.325522	0	0.407	1	1
hsa-piR-17159	piRNA	0	0.895721	-0.923	1	1
hsa-piR-17168	piRNA	0	0.895721	-0.923	1	1
hsa-piR-1717	piRNA						0.325522	0	0.407	1	1
hsa-piR-17183	piRNA	0	0.895721	-0.923	1	1
hsa-piR-17208	piRNA	105.636	17.9144	2.495	0	0	27.6694	132.257	-2.217	0	0
hsa-piR-17241	piRNA	3.49209	0	2.167	0.249998	0.808068
hsa-piR-1725	piRNA	0	0.895721	-0.923	1	1
hsa-piR-17256	piRNA						0.651045	0	0.723	1	1
hsa-piR-17264	piRNA	0.873022	0	0.905	1	1
hsa-piR-17277	piRNA						0.325522	0	0.407	1	1
hsa-piR-17282	piRNA	0.873022	0	0.905	1	1
hsa-piR-17294	piRNA	0	0.895721	-0.923	1	1
hsa-piR-17295	piRNA						0.325522	0	0.407	1	1
hsa-piR-1730	piRNA	0	0.895721	-0.923	1	1
hsa-piR-17301	piRNA	0.873022	0	0.905	1	1
hsa-piR-17308	piRNA	0	0.895721	-0.923	1	1
hsa-piR-17316	piRNA						0	3.20624	-2.073	0.249997	0.77499
hsa-piR-17321	piRNA	0	0.895721	-0.923	1	1
[truncated: 3,786 more rows]
